# Supplementary material for: Metabolic Responses of Carotenoid and Cordycepin Biosynthetic Pathways in Cordyceps militaris under Light-Programming Exposure through Genome-Wide Transcriptional Analysis
Source: Biology (Basel). 2020 Aug 21;9(9):242. doi: 10.3390/biology9090242 (PMC7576481; doi:10.3390/biology9090242)
Supplement: Supplementary file 1 [file biology-09-00242-s001.zip]

Archive with 5 entries (5 files):
- Supplementary_File1.xlsx
- Supplementary_File2.xlsx
- Supplementary_File3.xlsx
- Supplementary_File4.xlsx
- Supplementary_File5.xlsx
