# Supplementary material for: Metabolic Responses of Carotenoid and Cordycepin Biosynthetic Pathways in Cordyceps militaris under Light-Programming Exposure through Genome-Wide Transcriptional Analysis
Source: Biology (Basel). 2020 Aug 21;9(9):242. doi: 10.3390/biology9090242 (PMC7576481; doi:10.3390/biology9090242)
Supplement: Supplementary file 1 [file biology-09-00242-s001.zip › Supplementary_File1.xlsx]

## Sheet: Index
Supplementary Information
Metabolic responses of carotenoid and cordycepin biosynthetic pathways in Cordyceps militaris under light-programming exposure through genome-wide transcriptional analysis
Roypim Thananusak1, Kobkul Laoteng2,*, Nachon Raethong3, Yu Zhang4, Wanwipa Vongsangnak1,3,5,*
1Interdisciplinary Graduate Program in Bioscience, Faculty of Science, Kasetsart University, Bangkok, Thailand 2Functional Ingredients and Food Innovation Research Group, National Center for Genetic Engineering and Biotechnology (BIOTEC), National Science and Technology Development Agency (NSTDA), Pathum Thani, Thailand 3Department of Zoology, Faculty of Science, Kasetsart University, Bangkok, Th…
Supplementary File 1: Phenotypic characteristics obtained from the glucose and sucrose cultures of C. militaris at light-programming and dark conditions
This file includes Supplementary Tables S1 to S3
	Supplementary Table S1. Growth, carotenoid and cordycepin data obtained from the glucose and sucrose cultures of C. militaris at light-programming and dark conditions
	Supplementary Table S2. One-way ANOVA test and power analysis of growth, carotenoid and cordycepin data obtained from the glucose and sucrose cultures of C. militaris at light-programming and dark conditions
	Supplementary Table S3. Tukey's test for multiple comparison of carotenoid content data of C. militaris

## Sheet: Sheet1
Supplementary Table S1. Growth, carotenoid and cordycepin data obtained from the glucose and sucrose cultures of C. militaris at light-programming and dark conditions
Phenotypic characteristics	Light-programming		Dark
	Glucose	Sucrose	Glucose	Sucrose
Maximum specific growth rate, µmax (h-1)	0.0116 ± 0.0040	0.0122 ± 0.0017	0.0079 ± 0.00081	0.0104 ± 0.00211
Biomass productivity (g DCW L-1 h-1)	0.0122 ± 0.0018	0.0112 ± 0.0016	0.0096 ± 0.00131	0.0088 ± 0.00041
Extracellular cordycepin titer (mg L-1)	112.12 ± 0.3200	95.65 ± 8.5600	109.14 ± 11.54001	119.32 ± 14.06001
Carotenoid content (mg g DCW-1)	1.4692 ± 0.0122	1.4590 ± 0.0052	0.0244 ± 0.00512	0.0234 ± 0.00952
Note: Values are mean ± SD (n=3) 1 Data were taken from the previous report (Raethong et al., 2018).2 Analysis was conducted in this work by using the mycelial samples cultivated at the same condition (Raethong et al., 2018).
Supplementary Table S2. One-way ANOVA test and power analysis of growth, carotenoid and cordycepin data obtained from the glucose and sucrose cultures of C. militaris at light-programming and dark conditions
Phenotypic characteristics	P-value	Power analysis
Maximum specific growth rate, µmax (h-1)	0.34452	0.227926
Biomass productivity (g DCW L-1 h-1)	0.109355	0.457262
Extracellular cordycepin titer (mg L-1)	0.141721	0.394146
Carotenoid content (mg g DCW-1)	2.278E-14*	1.000#
*Statistically significant difference (p-value ≤ 0.05)
#Desired power level (>0.8)
Supplementary Table S3. Tukey's test for multiple comparison of carotenoid content data of C. militaris
Comparison of carotenoid content data	P-value
Dark-Sucrose and Dark-Glucose	0.999
Light-programming-Glucose and Dark-Glucose	0.000*
Light-programming-Glucose and Dark-Sucrose	0.000*
Light-programming-Sucrose and Dark-Glucose	0.000*
Light-programming-Sucrose and Dark-Sucrose	0.000*
Light-programming-Sucrose and Light-programming-Glucose	0.541
*Statistically significant difference (p-value ≤ 0.05)
