# Supplementary material for: Metabolic Responses of Carotenoid and Cordycepin Biosynthetic Pathways in Cordyceps militaris under Light-Programming Exposure through Genome-Wide Transcriptional Analysis
Source: Biology (Basel). 2020 Aug 21;9(9):242. doi: 10.3390/biology9090242 (PMC7576481; doi:10.3390/biology9090242)
Supplement: Supplementary file 1 [file biology-09-00242-s001.zip › Supplementary_File2.xlsx]

## Sheet: Index
Supplementary Information
Metabolic responses of carotenoid and cordycepin biosynthetic pathways in Cordyceps militaris under light-programming exposure through genome-wide transcriptional analysis
Roypim Thananusak1, Kobkul Laoteng2,*, Nachon Raethong3, Yu Zhang4, Wanwipa Vongsangnak1,3,5,*
1Interdisciplinary Graduate Program in Bioscience, Faculty of Science, Kasetsart University, Bangkok, Thailand 2Functional Ingredients and Food Innovation Research Group, National Center for Genetic Engineering and Biotechnology (BIOTEC), National Science and Technology Development Agency (NSTDA), Pathum Thani, Thailand 3Department of Zoology, Faculty of Science, Kasetsart University, Bangkok, Th…
Supplementary File 2: Mapping results of C. militaris TBRC6039 transcriptome
This file includes Supplementary Table S1
	Supplementary Table S1. Gene expression levels of C. militaris

## Sheet: Table S1
Supplementary Table S1. Gene expression levels of C. militaris
Gene_ID	FPKM (fragment per kilobase of transcript per million mapped reads) value
	Light-programming condition		Dark condition
	Glucose	Sucrose	Glucose	Sucrose
CCM_00001	236.8	234.636	249.936	256.475
CCM_00002	17.5774	44.5528	32.6651	76.1385
CCM_00003	53.4843	48.393	57.7167	56.6042
CCM_00004	24.0328	21.663	45.823	43.521
CCM_00005	61.7946	61.3321	47.0595	48.3593
CCM_00006	79.8285	80.9181	70.9912	64.9764
CCM_00007	83.3367	94.6301	66.5758	70.9241
CCM_00008	80.9746	71.0194	59.2213	68.5539
CCM_00009	139.595	138.489	71.8971	84.1004
CCM_00010	15.5784	14.7019	13.1857	12.0832
CCM_00011	72.4769	73.6213	58.2817	63.7943
CCM_00012	29.6065	31.0603	17.6296	19.4093
CCM_00013	54.4907	48.344	55.5869	63.491
CCM_00014	32.7129	31.7596	24.5357	25.6533
CCM_00015	17.2253	16.0997	11.2837	10.968
CCM_00016	109.242	122.888	106.748	79.0532
CCM_00017	63.5919	71.5143	38.3291	38.4691
CCM_00018	138.608	157.533	150.342	156.492
CCM_00019	80.317	86.599	65.2373	71.8211
CCM_00020	220.844	141.085	151.137	125.78
CCM_00021	49.2403	47.4911	68.6468	58.5153
CCM_00022	86.6039	112.6	123.893	118.077
CCM_00023	240.921	268.58	281.173	324.415
CCM_00024	42.3048	44.3439	35.1554	34.504
CCM_00025	61.6148	64.1972	61.1084	61.6886
CCM_00026	21.4172	23.3983	20.4342	24.9743
CCM_00027	7.52059	5.70434	6.06288	4.42384
CCM_00028	12.6832	9.27344	8.1144	8.21706
CCM_00029	176.193	173.648	187.123	184.22
CCM_00030	17.4005	15.5522	16.4755	19.8745
CCM_00032	102.065	97.5102	94.0182	86.856
CCM_00033	91.2598	92.9813	86.4907	85.9278
CCM_00034	418.552	497.189	383.569	386.452
CCM_00035	52.5884	51.083	46.3247	54.6571
CCM_00036	42.7526	46.1113	21.2096	19.8444
CCM_00037	24.708	30.7714	65.4307	57.6666
CCM_00038	25.386	23.158	21.6776	24.9579
CCM_00039	9.21225	8.45495	6.01385	3.55587
CCM_00041	84.2956	84.5113	62.2328	67.9874
CCM_00042	43.7407	45.7241	54.6763	43.1298
CCM_00044	14.6167	13.8109	15.2223	15.002
CCM_00045	13.6619	8.87146	8.87222	6.10451
CCM_00046	1.83281	1.60649	1.30378	1.49118
CCM_00047	4.40682	4.73558	10.9826	6.92965
CCM_00048	27.8209	29.3803	32.9395	37.8452
CCM_00049	13.5821	13.9513	28.9562	24.6403
CCM_00050	24.9216	23.7943	25.2612	30.1597
CCM_00051	64.7605	61.6533	40.6331	49.8154
CCM_00052	52.0892	47.755	23.6625	31.2279
CCM_00053	8.51497	9.33862	6.35245	5.70477
CCM_00054	13.2657	11.0228	6.33712	7.18961
CCM_00055	45.2733	49.4238	31.3526	47.0041
CCM_00057	39.6722	40.1685	48.2966	47.1824
CCM_00060	30.4673	30.5091	20.4803	20.8978
CCM_00061	32.6139	34.0546	67.4465	65.1146
CCM_00062	10.3179	16.8296	185.565	118.285
CCM_00063	3.87305	4.01694	2.11044	2.90446
CCM_00064	41.1366	46.6256	26.9939	23.0606
CCM_00065	23.0107	19.2791	15.4688	15.4076
CCM_00066	83.154	68.1939	72.7219	67.6633
CCM_00067	31.5973	39.0188	53.5618	43.7876
CCM_00068	45.0705	39.6204	47.0697	46.8304
CCM_00069	263.461	269.987	240.553	260.553
CCM_00070	52.9434	49.7723	41.421	35.7648
CCM_00071	15.1506	13.7894	10.6322	11.3708
CCM_00072	96.2158	90.0174	49.2609	60.0202
CCM_00073	15.2493	14.1433	12.1258	11.3756
CCM_00074	636.61	858.582	883.608	855.02
CCM_00075	22.0851	19.5209	15.8448	16.6096
CCM_00076	8.98023	10.4189	8.49992	8.39228
CCM_00077	18.6672	17.4157	20.777	16.8937
CCM_00078	108.511	115.055	60.6288	65.5311
CCM_00079	49.9764	51.6032	61.8207	65.1796
CCM_00080	125.004	119.487	52.0841	58.8465
CCM_00081	40.3048	38.9514	38.3893	36.0969
CCM_00082	25.6463	26.17	31.0911	32.1025
CCM_00083	77.9057	96.3963	113.051	102.061
CCM_00084	31.9349	27.7017	18.892	24.9293
CCM_00085	44.8216	41.3737	20.7351	21.7572
CCM_00086	165.819	164.841	106.354	90.5257
CCM_00087	36.8876	33.6143	25.7291	27.0516
CCM_00088	397.887	408.66	228.546	252.691
CCM_00089	15.234	16.4758	16.9033	16.1278
CCM_00090	13.3803	12.814	13.7823	12.9503
CCM_00092	15.8626	12.8109	9.93557	10.1526
CCM_00093	77.8457	76.2603	45.5221	44.0959
CCM_00094	115.605	120.194	110.002	118.418
CCM_00095	140.047	125.641	52.2346	59.1562
CCM_00096	53.5019	53.2828	50.3429	50.2948
CCM_00097	39.6883	36.352	25.2227	30.6598
CCM_00098	93.5079	121.126	78.621	108.993
CCM_00099	324.524	358.287	340.436	330.81
CCM_00100	33.4738	36.2206	26.3693	32.1619
CCM_00101	45.5089	50.8496	34.5235	34.1692
CCM_00102	130.195	137.687	109.589	105.708
CCM_00103	53.8021	49.8399	34.5993	33.6744
CCM_00104	57.131	54.4857	31.9282	38.4733
CCM_00105	24.8617	23.9382	19.665	25.1479
CCM_00106	17.5424	15.8289	20.6609	21.4749
CCM_00107	71.4949	73.0165	80.5186	86.2171
CCM_00108	49.1748	48.1536	30.107	34.4285
CCM_00109	63.6958	65.1028	82.3248	83.9649
CCM_00110	144.613	157.341	148.693	164.207
CCM_00111	46.6427	42.7258	34.8419	43.0151
CCM_00113	64.4426	69.0783	66.7624	77.936
CCM_00114	188.508	338.065	187.675	217.591
CCM_00115	20.3776	22.5343	16.6031	16.9277
CCM_00116	285.481	337.634	778.377	656.053
CCM_00117	79.8491	72.3037	58.1179	61.4109
CCM_00118	52.0359	56.6407	35.2591	33.307
CCM_00119	8.90236	12.3733	8.0344	8.52299
CCM_00120	7.67991	7.51404	4.08352	3.49558
CCM_00121	40.2348	38.2027	70.7757	64.4053
CCM_00122	225.412	295.564	195.381	133.188
CCM_00123	29.9784	27.1175	23.7234	21.3507
CCM_00124	5.51837	6.79304	11.967	16.491
CCM_00125	170.479	172.106	137.738	157.89
CCM_00126	1979.78	2235.87	2670.55	2884.05
CCM_00127	36.75	35.9223	28.0285	28.8471
CCM_00128	84.6988	83.7435	72.6502	76.8322
CCM_00129	158.145	157.278	140.799	154.122
CCM_00131	75.6879	72.0437	52.4399	62.3938
CCM_00132	144.066	139.594	68.8215	94.3752
CCM_00133	27.1621	24.1769	37.1163	36.1714
CCM_00134	168.679	173.544	238.278	211.681
CCM_00135	37.0917	33.6418	42.0289	42.5155
CCM_00136	28.3174	30.3736	53.1948	42.2062
CCM_00137	174.674	115.429	311.354	205.809
CCM_00138	175.456	124.129	41.0034	61.7885
CCM_00140	19.4761	14.4656	28.9242	15.4215
CCM_00141	69.8512	70.6387	66.8052	74.9923
CCM_00142	6.26013	5.71556	6.64956	6.85356
CCM_00143	80.2002	68.5628	61.1681	51.227
CCM_00144	43.1931	41.9139	48.8399	44.8623
CCM_00145	272.742	287.219	142.22	155.331
CCM_00146	56.0465	54.2916	26.9953	26.0655
CCM_00147	28.3128	30.3201	20.9625	7.44646
CCM_00148	14.7733	12.9998	17.977	16.8836
CCM_00149	9.05128	8.24826	4.90026	5.34837
CCM_00150	967.03	1162.45	964.121	1158.95
CCM_00151	5.96274	5.83053	144.697	85.1803
CCM_00152	14.7386	13.0885	41.2853	30.5455
CCM_00153	13.285	10.7705	6.77063	6.82491
CCM_00155	28.2143	28.4778	21.9692	24.6553
CCM_00156	117.178	110.79	69.1682	85.797
CCM_00157	370.131	396.025	314.042	341.015
CCM_00158	14.0828	12.3272	7.31344	8.22803
CCM_00159	102.23	91.8047	126.351	121.664
CCM_00160	21.0254	20.9955	13.8379	13.1008
CCM_00161	46.5886	39.9909	42.8763	44.7242
CCM_00162	1417.13	925.614	423.567	671.738
CCM_00163	35.312	32.6271	13.0301	14.0505
CCM_00164	18.451	18.299	14.8237	17.1801
CCM_00165	69.6299	74.2631	97.4584	91.7209
CCM_00166	15.68	16.3064	11.4279	11.4266
CCM_00167	13.8474	15.0706	60.4366	53.311
CCM_00170	323.447	338.278	262.148	277.92
CCM_00171	54.7289	50.6719	43.0034	43.0972
CCM_00172	32.2707	29.2871	19.9502	20.1273
CCM_00173	30.9218	29.2609	18.624	20.9022
CCM_00174	48.0702	48.9166	35.4309	40.4065
CCM_00175	5.74938	4.85061	6.08854	5.01368
CCM_00177	16.5757	17.4062	19.8306	18.0668
CCM_00178	36.6501	34.2937	33.0019	33.0313
CCM_00179	40.5511	44.062	38.533	31.3741
CCM_00180	39.5045	39.194	56.0296	51.7427
CCM_00181	5.34362	4.93888	10.4856	6.1845
CCM_00183	24.944	27.0371	20.0115	17.335
CCM_00184	21.8936	21.3203	14.9481	25.1599
CCM_00185	27.3653	26.3369	18.3473	20.7543
CCM_00187	5.61457	5.45435	7.22864	5.95344
CCM_00188	30.7024	27.9611	20.9233	20.9475
CCM_00189	58.3382	74.6454	33.7072	45.7591
CCM_00190	10.3413	18.4342	18.7539	11.4619
CCM_00191	16.4436	16.3492	9.86984	7.50982
CCM_00192	14.7287	12.7173	12.731	10.5653
CCM_00194	12.862	11.9489	8.06818	8.30162
CCM_00196	30.3053	49.943	58.9979	50.3697
CCM_00197	17.0973	19.3519	10.0118	11.051
CCM_00198	44.2945	49.3153	60.6333	64.8247
CCM_00199	644.615	786.159	1048.65	1321.23
CCM_00200	266.425	287.452	331.466	309.025
CCM_00201	102.148	107.656	75.2901	79.1539
CCM_00202	28.3584	29.8154	17.22	17.8052
CCM_00203	11.9062	9.13822	6.07115	7.40925
CCM_00204	1.54495	1.57242	1.75569	1.78647
CCM_00205	158.212	156.643	93.0608	113.384
CCM_00206	13.1141	14.938	16.3747	12.0734
CCM_00207	37.195	35.0839	32.5278	40.4465
CCM_00208	35.2033	43.5691	46.9803	52.3488
CCM_00209	737.491	813.794	670.234	871.288
CCM_00210	611.508	713.141	711.682	872.112
CCM_00211	3.42023	4.52029	4.40032	4.00978
CCM_00212	490.198	449.387	142.949	133.532
CCM_00213	12.3351	10.9473	13.029	15.4959
CCM_00214	40.8014	43.3768	750.106	321.225
CCM_00215	13.7091	14.9157	19.197	16.347
CCM_00216	281.112	259.499	258.645	328.746
CCM_00217	63.1069	59.6445	53.9495	54.978
CCM_00218	60.7895	65.3459	65.4261	63.5658
CCM_00219	25.0499	28.7479	30.0189	35.3907
CCM_00220	22.9594	21.0416	18.2646	18.541
CCM_00221	41.7254	41.5532	49.0069	50.7857
CCM_00222	87.5456	86.0504	60.1294	64.2102
CCM_00223	14.5749	14.1917	19.5566	19.1066
CCM_00224	50.3151	56.2868	67.8056	60.3131
CCM_00225	71.5636	82.7231	92.5268	99.409
CCM_00226	24.3885	22.8428	62.5359	63.4914
CCM_00227	77.3851	78.5219	49.5709	54.2039
CCM_00229	23.4724	22.7796	11.3978	10.2475
CCM_00230	39.6858	44.9628	30.0402	33.3331
CCM_00231	275.27	290.754	245.028	249.477
CCM_00232	21.0467	18.3067	14.2385	14.4221
CCM_00236	18.4619	18.658	9.78043	12.3362
CCM_00237	114.982	133.205	129.876	127.72
CCM_00238	957.849	1007.37	812.028	943.204
CCM_00239	982.132	1357.33	996.737	1183.5
CCM_00240	2015.79	2107.26	1628.04	1977.15
CCM_00241	66.9827	66.0284	84.2909	81.4507
CCM_00244	133.942	147.11	137.479	147.04
CCM_00245	16.6911	16.5216	8.42896	11.9801
CCM_00246	46.9903	42.9768	34.3294	36.4832
CCM_00247	84.5728	85.6983	121.139	99.5071
CCM_00248	21.3003	22.5058	20.6352	20.3223
CCM_00249	5.14547	4.19891	6.33186	5.63323
CCM_00250	50.1909	48.1167	34.4793	38.9441
CCM_00251	49.3132	39.3495	42.237	45.8049
CCM_00252	46.593	55.3003	40.4446	40.7659
CCM_00253	87.2521	88.1062	79.8836	98.44
CCM_00254	14.7578	13.4363	9.76299	10.9886
CCM_00255	15.3437	14.1604	11.5107	13.3927
CCM_00257	41.8913	41.6547	23.7344	19.913
CCM_00258	38.4582	46.5915	33.7736	25.5957
CCM_00259	17.7124	17.072	57.2267	28.435
CCM_00260	18.8785	22.3862	63.8241	32.3612
CCM_00261	20.4291	19.0089	19.794	18.4984
CCM_00262	257.966	268.393	167.178	213.483
CCM_00266	241.463	219.871	141.212	174.637
CCM_00267	653.859	808.442	457.244	512.055
CCM_00268	72.498	82.3723	27.878	32.7364
CCM_00269	27.9141	28.0203	27.859	20.6446
CCM_00270	68.5409	63.9362	50.4844	23.789
CCM_00271	15.1033	14.1875	15.4504	12.9499
CCM_00272	53.6143	46.793	34.741	37.9019
CCM_00274	4.85229	9.28385	239.31	149.849
CCM_00275	34.6133	30.1448	273.31	173.331
CCM_00277	833.053	1086.13	3979.22	2842.24
CCM_00278	35.2801	34.4815	46.7066	41.1392
CCM_00279	15.1633	13.2625	10.1809	10.6757
CCM_00280	92.3578	84.6953	39.7374	52.1021
CCM_00281	83.5812	66.5664	70.0048	68.6996
CCM_00282	51.9926	40.9727	70.06	86.8433
CCM_00283	3.13446	2.51237	2.95022	2.55181
CCM_00284	47.9095	53.1158	34.2613	39.1905
CCM_00285	252.867	267.395	190.255	205.314
CCM_00286	77.1078	65.6996	70.5685	57.9237
CCM_00288	56.9474	56.9464	33.5602	41.6707
CCM_00289	25.5254	24.2981	15.2002	14.0705
CCM_00290	2665.35	2721	1340.24	1744.79
CCM_00292	70.402	81.321	69.6485	78.6642
CCM_00293	51.4113	62.8538	50.5937	44.1445
CCM_00294	13.9226	15.4517	11.9807	11.6535
CCM_00295	244.81	237.402	184.896	208.155
CCM_00296	8.68908	13.4554	6.3038	6.18733
CCM_00298	50.1909	52.241	53.8452	50.4588
CCM_00300	11.6059	13.8891	5.66163	6.85534
CCM_00301	156.168	154.948	200.204	212.52
CCM_00302	19.9148	19.1206	12.2726	12.9847
CCM_00303	57.9519	56.954	54.4911	64.7109
CCM_00304	12.7252	11.0882	10.6328	8.25783
CCM_00305	20.3989	19.4036	21.8855	24.5193
CCM_00306	41.5867	39.1192	39.3003	42.0812
CCM_00308	19.7598	17.072	14.7812	16.6791
CCM_00310	193.869	250.358	404.904	321.083
CCM_00311	14.1774	12.976	14.4726	12.6177
CCM_00312	21.5227	20.1394	11.337	11.558
CCM_00313	100.45	103.123	64.8007	66.9486
CCM_00314	35.5003	36.3189	30.3993	31.4396
CCM_00315	96.4105	99.8021	95.1825	104.623
CCM_00316	21.4386	20.1272	39.9112	25.7695
CCM_00317	36.6427	30.369	13.826	19.1923
CCM_00318	19.1252	17.1317	11.8571	15.5234
CCM_00320	7.95809	5.7945	11.5275	9.38586
CCM_00321	263.706	270.887	217.629	229.149
CCM_00322	39.3743	34.7584	51.3293	48.6963
CCM_00323	175.02	189.715	732.546	493.414
CCM_00324	17.8016	12.5899	11.9352	10.6512
CCM_00325	15.834	15.417	8.77984	7.13231
CCM_00327	52.7611	56.3532	64.7188	58.8386
CCM_00328	9.59532	12.8542	91.6961	29.4576
CCM_00329	25.6887	20.0384	11.304	11.9851
CCM_00330	64.2596	52.0695	23.2472	23.7279
CCM_00331	346.567	396.405	266.981	297.183
CCM_00332	337.28	393.915	274.521	276.574
CCM_00333	45.3625	49.5527	33.9997	39.164
CCM_00335	2.37202	2.11147	1.4794	3.17609
CCM_00337	207.485	230.06	226.88	181.682
CCM_00338	5.87081	9.74655	13.8528	16.8267
CCM_00340	55.7759	40.9575	342.582	161.674
CCM_00341	147.143	151.709	96.6166	101.866
CCM_00342	46.4533	53.1411	52.8058	43.9372
CCM_00343	265.298	279.201	532.34	316.231
CCM_00344	26.6283	26.8284	28.0283	29.4365
CCM_00345	478.862	567.158	467.9	545.628
CCM_00346	19.4043	18.5469	31.701	37.015
CCM_00347	55.3064	60.0514	29.7623	30.978
CCM_00348	32.2087	31.6586	19.8861	23.648
CCM_00349	30.9385	32.5213	26.0867	28.9681
CCM_00350	18.8508	14.3722	15.1729	12.2839
CCM_00351	29.4325	27.4992	25.1147	25.7785
CCM_00352	37.9823	37.1123	20.5131	23.1474
CCM_00353	16.6699	13.7747	15.3019	13.7027
CCM_00354	228.144	230.033	199.606	216.377
CCM_00355	23.8943	22.1498	13.7874	16.8333
CCM_00356	83.1812	80.1834	71.713	69.289
CCM_00357	23.3713	18.7661	21.7266	28.997
CCM_00358	27.7035	25.8623	16.9167	19.933
CCM_00359	26.3916	24.5986	17.0508	14.4395
CCM_00360	55.3647	58.2667	39.4593	39.6253
CCM_00361	62.8032	63.9163	42.1056	36.3673
CCM_00363	60.0991	61.879	47.897	51.5685
CCM_00364	76.1559	76.8239	62.1744	69.1881
CCM_00365	39.1443	42.489	24.7803	27.7303
CCM_00366	217.086	236.718	179.33	219.558
CCM_00367	54.1344	56.2475	35.7711	38.5436
CCM_00368	15.5287	13.6623	7.47562	8.15778
CCM_00369	42.8509	38.3283	26.9379	22.683
CCM_00370	185.096	256.96	203.751	192.753
CCM_00371	21.2798	18.6257	13.9621	14.6491
CCM_00373	3.09978	4.15967	7.36459	4.31156
CCM_00374	13.0617	11.4295	10.7799	13.2528
CCM_00375	22.0895	32.9976	19.7401	20.682
CCM_00376	32.5499	33.4072	32.8372	33.7808
CCM_00377	203.309	247.033	229.789	363.428
CCM_00379	29.6238	28.1284	20.0836	23.6693
CCM_00381	12.2008	13.0778	6.31801	8.73691
CCM_00382	62.6762	61.2489	108.325	103.168
CCM_00383	120.465	130.353	196.409	204.172
CCM_00384	48.7211	43.1832	28.2863	35.9228
CCM_00385	1177.22	1259.11	1826.4	1429.37
CCM_00386	53.2786	44.7858	31.3687	29.009
CCM_00387	26.2573	26.3356	29.2671	25.1447
CCM_00388	25.0858	23.9764	12.0296	14.9855
CCM_00389	76.6248	66.8539	51.8619	64.3934
CCM_00390	28.954	28.8841	31.5455	31.6834
CCM_00391	38.6917	39.0586	43.9483	44.5065
CCM_00392	27.8742	31.5448	42.1814	32.1762
CCM_00393	8.03232	6.88313	5.18016	3.84886
CCM_00394	81.3005	87.0894	80.4201	64.7673
CCM_00395	33.4606	32.2123	36.4226	28.2206
CCM_00396	334.624	328.352	208.223	232.173
CCM_00398	22.8332	23.8363	16.5236	22.3696
CCM_00399	20.9694	17.1297	10.1185	9.02702
CCM_00400	51.0238	47.767	45.7462	48.5154
CCM_00401	50.1004	48.075	38.7074	47.2642
CCM_00402	32.3115	38.9044	25.5988	26.3972
CCM_00413	3.04832	2.50775	10.6871	27.0679
CCM_00414	112.373	126.255	164.727	171.403
CCM_00415	153.683	157.122	113.803	134.805
CCM_00416	565.43	660.741	648.553	662.209
CCM_00417	43.1369	41.0206	25.751	27.2868
CCM_00418	30.181	24.4432	14.9377	16.7403
CCM_00419	22.1114	22.4631	22.9948	25.0943
CCM_00420	12.7129	14.9957	247.795	149.288
CCM_00421	8.1893	6.8698	10.2039	6.27043
CCM_00422	32.0914	32.0824	35.6243	33.9779
CCM_00423	43.0164	42.8201	35.6053	32.4361
CCM_00424	28.4564	26.8083	37.8253	29.9202
CCM_00425	11.7955	10.3988	11.5927	12.2849
CCM_00426	13.376	12.8251	9.64625	7.94977
CCM_00427	23.0355	24.2736	18.0401	19.8741
CCM_00428	66.0129	66.7359	94.2315	66.0895
CCM_00429	30.3981	28.0926	21.9787	21.7014
CCM_00430	13.1561	14.3818	11.544	11.9578
CCM_00431	50.9188	52.1979	44.8983	47.6704
CCM_00432	15.6149	14.6274	7.68028	8.93906
CCM_00433	20.5235	19.6181	23.1772	22.4243
CCM_00434	178.513	165.467	197.221	179.21
CCM_00435	82.9805	85.8163	84.4138	82.941
CCM_00436	22.3934	19.3447	15.6894	16.5357
CCM_00437	30.7328	33.7419	101.028	57.2374
CCM_00438	58.4135	58.8951	81.4712	60.8948
CCM_00440	19.8122	18.2972	14.4352	17.9917
CCM_00441	38.2603	34.5256	30.9057	34.5204
CCM_00442	17.5132	22.5384	60.7416	56.1806
CCM_00443	16.8415	13.8674	16.5258	16.9605
CCM_00444	140.486	156.915	152.146	151.426
CCM_00445	71.6829	68.2222	73.2261	82.2494
CCM_00446	48.4917	40.4237	16.2835	23.9797
CCM_00447	31.7658	29.4737	16.0633	22.4978
CCM_00448	10.2369	44.7956	6.07448	26.3907
CCM_00449	18.6735	18.6679	9.77465	12.6574
CCM_00451	35.0693	28.1958	34.6337	36.5317
CCM_00452	1.64668	2.41965	9.0678	8.62126
CCM_00453	17.8498	18.3095	13.3153	11.923
CCM_00454	7.4085	7.19656	8.18686	8.27117
CCM_00456	2.83993	2.15193	2.60517	2.3346
CCM_00457	13.6291	19.6536	40.4554	43.0731
CCM_00458	40.5734	46.055	55.3521	52.4407
CCM_00459	48.6852	76.3971	79.2553	76.9305
CCM_00460	51.4302	45.2289	50.0312	51.4271
CCM_00461	9.66292	8.87104	7.2679	8.78153
CCM_00462	98.6971	95.3482	118.135	118.798
CCM_00463	79.332	78.2847	44.009	58.9318
CCM_00464	160.466	167.628	275.82	211.276
CCM_00465	12.5256	11.8781	25.2994	31.9265
CCM_00466	45.7871	43.8625	36.3976	43.4584
CCM_00467	39.2223	31.4873	28.1044	32.1857
CCM_00468	835.389	891.19	696.558	738.356
CCM_00469	7.04909	6.36885	3.3528	3.82941
CCM_00470	2.93998	3.26522	7.63518	11.0467
CCM_00471	1357.22	1757.31	2032.25	1819.19
CCM_00472	54.4166	48.2239	49.5656	38.0359
CCM_00473	5.31358	6.8375	644.927	59.4735
CCM_00474	10.8008	12.7354	3.65775	4.26394
CCM_00475	11.3063	9.60676	36.3916	10.6297
CCM_00476	6.39067	4.99855	6.21703	4.28833
CCM_00478	6.88721	5.92693	4.16213	5.04912
CCM_00479	21.2523	20.7585	10.4582	11.4379
CCM_00480	17.9866	17.3846	17.3867	20.4177
CCM_00481	63.2529	48.7787	33.1038	45.6888
CCM_00482	26.7874	19.6195	26.4087	28.5078
CCM_00483	12.4138	13.3356	16.8449	13.303
CCM_00484	30.2642	28.9159	21.6683	23.6657
CCM_00485	339.498	342.801	350.211	330.791
CCM_00486	98.2905	96.532	41.6303	53.2324
CCM_00487	2745.45	3225.27	4674.06	4913.05
CCM_00488	990.816	1343.86	794.885	922.418
CCM_00489	14.2477	11.6599	7.71711	8.74372
CCM_00490	44.3598	41.2897	44.957	48.7054
CCM_00491	10.4323	6.88306	13.5286	13.3866
CCM_00492	18.0511	14.6183	14.8913	15.4207
CCM_00495	34.0503	35.1375	27.421	32.0982
CCM_00496	29.1286	29.4377	21.4832	28.8142
CCM_00497	18.4835	17.3446	12.0612	14.6931
CCM_00498	24.335	21.973	22.627	19.9814
CCM_00499	17.5281	14.8067	7.98282	8.7315
CCM_00500	23.877	27.6643	20.7776	18.0671
CCM_00501	34.4914	16.6539	6.36406	6.01027
CCM_00503	29.3257	27.9124	34.0976	30.2436
CCM_00504	6.86453	7.39568	11.2978	11.4817
CCM_00505	24.2393	22.3568	17.8236	16.3296
CCM_00506	24.3156	20.6889	21.9308	21.5193
CCM_00507	49.8974	53.7118	119.711	95.41
CCM_00508	149.43	148.284	177.591	168.879
CCM_00509	122.648	107.467	59.8	64.9986
CCM_00510	557.328	616.592	508.596	536.367
CCM_00511	21.7687	20.9095	22.2344	19.0722
CCM_00512	63.9606	61.1208	39.2029	40.9847
CCM_00513	41.2382	40.5388	22.5235	28.1705
CCM_00514	21.0201	17.9657	19.4798	19.7938
CCM_00515	21.2479	22.6585	25.3106	24.8828
CCM_00516	17.1186	17.024	17.7613	15.6919
CCM_00517	34.8851	29.1028	24.6225	24.3952
CCM_00518	79.7244	79.0883	50.6161	60.682
CCM_00519	106.466	91.9041	75.0225	87.8065
CCM_00520	54.3215	51.8718	34.8618	40.0595
CCM_00521	19.8199	18.2945	14.0384	16.7394
CCM_00522	32.9378	28.2474	31.6595	30.3848
CCM_00523	34.5285	32.0009	79.0411	65.2093
CCM_00524	19.2302	21.0505	15.1495	16.0987
CCM_00525	18.5812	20.6006	17.5	19.2888
CCM_00526	27.6385	21.9204	19.9671	20.7861
CCM_00527	18.7596	20.2018	12.7632	15.3687
CCM_00528	22.1621	21.1561	16.1226	19.6148
CCM_00529	436.655	424.608	491.514	525.391
CCM_00530	18.8841	19.3701	15.6905	16.3814
CCM_00531	13.8899	11.307	17.0248	16.1767
CCM_00532	31.0065	33.5781	36.9816	35.4406
CCM_00533	51.3859	52.9342	106.227	76.8139
CCM_00534	684.897	646.719	409.033	466.115
CCM_00535	42.8758	41.4728	25.5543	29.6527
CCM_00536	49.3597	42.7521	35.8631	36.0641
CCM_00537	67.0978	61.1258	52.2215	46.0126
CCM_00538	124.904	139.558	90.4841	79.2655
CCM_00539	36.4457	43.4791	37.6085	42.4857
CCM_00540	57.9054	57.1911	103.679	80.7105
CCM_00541	24.8106	23.0445	32.7796	36.8425
CCM_00542	32.9139	29.9317	40.7538	31.4873
CCM_00543	22.9555	23.5633	55.5388	45.226
CCM_00544	233.928	241.125	377.469	338.964
CCM_00545	48.4979	37.4296	19.6696	24.7524
CCM_00547	17.404	17.874	37.1459	40.0224
CCM_00548	110.405	85.516	65.5477	117.825
CCM_00551	48.781	47.3795	49.9866	57.4602
CCM_00553	66.8003	64.538	71.7305	49.9919
CCM_00554	398.977	446.682	328.433	394.801
CCM_00555	37.5723	35.9042	29.3401	31.5167
CCM_00556	19.7422	14.744	7.23855	8.74184
CCM_00557	3.75516	4.29915	6.75989	6.23212
CCM_00558	7.86156	6.4234	8.4646	11.067
CCM_00560	75.5471	78.093	56.9972	67.132
CCM_00572	19.7268	24.1641	71.3235	49.1244
CCM_00573	189.778	187.38	191.944	173.311
CCM_00575	43.1322	36.6251	21.8462	29.3067
CCM_00576	9.4805	8.3734	8.17366	6.3619
CCM_00577	32.4249	28.9207	29.4002	33.5369
CCM_00578	60.8538	54.3665	45.5164	52.3266
CCM_00579	65.527	62.7844	58.2681	67.4829
CCM_00580	75.6798	72.5981	106.239	83.7463
CCM_00581	86.6408	97.881	90.7549	72.9997
CCM_00582	47.8312	45.4802	34.5165	32.7266
CCM_00583	6.49529	7.15014	14.795	10.0968
CCM_00585	10.2507	10.0753	24.3523	21.4302
CCM_00586	35.8741	33.0804	44.1607	26.456
CCM_00587	65.1648	69.6093	81.9808	60.5483
CCM_00590	56.0957	52.2202	51.3675	46.8555
CCM_00591	1.95878	1.552	1.35102	1.26744
CCM_00592	120.61	133.423	117.57	130.033
CCM_00594	98.4438	103.138	78.8382	87.0754
CCM_00595	14.8704	13.5849	10.9655	12.9138
CCM_00596	347.356	267.544	138.154	150.625
CCM_00597	19.4165	17.4725	20.019	16.0997
CCM_00599	14.1658	13.3336	19.1131	7.23314
CCM_00601	544.141	469.301	215.349	303.34
CCM_00602	41.7199	35.4406	25.6443	29.0069
CCM_00607	5.72194	3.73928	91.71	21.5235
CCM_00608	20.1897	18.1979	18.998	33.8294
CCM_00609	18.1335	12.8866	7.232	9.58974
CCM_00610	30.6722	22.1875	36.5983	30.9355
CCM_00615	74.3869	65.9015	39.3805	41.0608
CCM_00616	45.4374	36.4266	37.4938	41.6506
CCM_00617	47.9976	50.3051	60.2345	61.8798
CCM_00618	36.6458	29.6133	31.5607	31.4773
CCM_00619	148.216	96.621	44.2809	59.3168
CCM_00620	1135.64	696.624	166.864	228.554
CCM_00621	231.194	162.918	39.7272	62.5586
CCM_00622	156.357	116.691	73.2432	85.9468
CCM_00623	288.087	205.548	55.4346	80.6894
CCM_00624	12.9745	13.6196	10.4148	10.4399
CCM_00627	15.6548	16.9043	20.2673	13.7139
CCM_00628	24.4028	32.241	29.5635	32.6012
CCM_00629	59.3165	54.2347	70.1279	72.3705
CCM_00630	63.7963	70.7506	63.4566	70.4356
CCM_00631	28.3851	26.0396	24.7473	25.9963
CCM_00632	124.413	150.638	326.305	267.681
CCM_00633	36.2826	40.006	16.1433	16.6294
CCM_00634	24.9306	25.5725	15.4982	16.5297
CCM_00635	99.9445	94.7204	120.734	110.274
CCM_00636	327.895	519.914	396.301	309.571
CCM_00637	117.582	99.4937	143.991	94.9041
CCM_00639	64.7414	58.0599	37.5461	45.9922
CCM_00644	44.7577	36.8097	24.6286	28.6888
CCM_00646	89.2513	87.1	36.1759	39.9364
CCM_00648	8.03054	7.48063	3.20047	5.01905
CCM_00649	670.891	524.992	718.115	747.328
CCM_00653	31.7188	23.5163	20.7401	18.7982
CCM_00654	8.41657	7.32905	5.77851	4.78645
CCM_00657	54.6585	43.9061	91.9456	71.645
CCM_00658	273.753	313.218	229.953	224.931
CCM_00659	25.5268	15.6748	13.902	11.9424
CCM_00660	4.18257	5.20321	3.6286	1.86823
CCM_00661	80.387	83.8192	67.8385	64.6096
CCM_00662	73.7654	82.4111	31.527	34.9885
CCM_00663	133.074	146.273	96.0105	97.1293
CCM_00664	35.5485	34.7194	22.3295	21.8565
CCM_00665	119.52	128.557	82.4443	88.1193
CCM_00666	48.7588	52.8412	36.9917	45.3709
CCM_00669	37.9917	44.5768	29.4349	32.4415
CCM_00670	5.62248	5.67511	8.11943	6.81706
CCM_00672	4.74174	5.32548	8.42967	5.0468
CCM_00673	51.1725	49.1255	39.1853	28.8452
CCM_00674	81.2513	69.776	51.4741	45.3524
CCM_00675	49.3151	51.7552	96.3957	67.5713
CCM_00677	27.9331	32.1231	204.022	120.335
CCM_00678	7.83383	8.52338	12.1725	13.0297
CCM_00680	14.2087	16.5819	10.1822	12.3613
CCM_00682	13.0068	12.804	16.0198	16.8861
CCM_00683	413.612	471.048	407.345	391.501
CCM_00694	74.3526	75.6328	75.0802	75.4007
CCM_00695	199.159	292.328	363.016	339.605
CCM_00698	15.6578	16.3333	18.5535	19.5953
CCM_00699	23.8549	24.4582	15.0009	14.8665
CCM_00700	24.7783	22.3513	22.9729	20.4209
CCM_00701	32.6585	30.5425	28.8398	27.4884
CCM_00702	32.8656	29.4295	37.1552	30.5411
CCM_00703	76.8024	69.2824	58.5533	72.0985
CCM_00704	201.624	188.67	202.287	215.803
CCM_00705	28.6053	24.9513	76.9496	61.7172
CCM_00706	858.687	740.552	767.388	705.495
CCM_00707	196.52	167.194	251.175	251.261
CCM_00708	32.5472	32.9175	36.0114	42.2044
CCM_00709	72.2233	63.9983	88.548	90.7557
CCM_00711	45.5244	47.8245	8.45118	16.9891
CCM_00712	8.15066	7.95233	5.12725	5.59597
CCM_00713	25.5538	22.7081	17.7789	17.5257
CCM_00716	9.3048	7.8344	8.82947	9.1628
CCM_00717	31.8033	39.6199	29.9077	29.9652
CCM_00718	49.8311	44.5768	32.6758	36.1835
CCM_00719	1106.82	1010.07	791.83	1052.45
CCM_00720	82.4496	78.0503	140.774	139.275
CCM_00721	13.2483	12.9722	13.0284	12.2909
CCM_00722	7.19834	6.18523	5.9135	5.49341
CCM_00724	207.71	203.815	191.845	206.704
CCM_00725	84.1755	49.8601	60.7147	65.5757
CCM_00728	64.5975	43.0751	75.2172	76.1556
CCM_00729	45.231	31.0846	26.5825	29.3618
CCM_00730	83.2485	92.7117	89.0092	98.2791
CCM_00731	77.8036	90.6949	114.902	135.664
CCM_00732	74.8973	77.4194	143.64	139.358
CCM_00733	526.898	528.54	481.019	524.342
CCM_00734	13.3931	12.9315	12.6668	11.7088
CCM_00735	21.432	20.2505	11.5673	13.7446
CCM_00736	79.6651	68.6402	75.86	98.7022
CCM_00737	40.3032	39.1705	51.1948	51.3999
CCM_00739	42.1073	48.6129	45.2268	42.7141
CCM_00740	56.6484	52.7357	32.6377	38.5629
CCM_00741	51.4045	58.3808	150.602	166.41
CCM_00742	86.0444	93.0956	120.205	106.853
CCM_00743	727.212	776.94	742.495	855.259
CCM_00744	32.6681	41.5119	32.4027	30.2218
CCM_00745	4.24793	5.40168	5.98657	3.59437
CCM_00746	49.3465	50.085	34.2012	35.4465
CCM_00747	39.6801	41.0725	97.5835	93.5039
CCM_00748	127.977	126.952	93.7885	106.144
CCM_00749	125.315	128.095	101.078	112.851
CCM_00750	153.822	151.743	152.303	158.819
CCM_00751	38.1121	40.5555	29.9051	28.4078
CCM_00752	59.8011	64.0795	48.5939	54.0737
CCM_00753	58.6727	63.1706	44.176	45.057
CCM_00754	54.4977	53.1598	45.1748	48.1366
CCM_00755	100.613	95.8335	98.5084	110.65
CCM_00756	157.954	150.654	158.093	162.824
CCM_00757	59.4312	57.2236	37.9571	46.9071
CCM_00758	101.547	87.3974	253.381	139.371
CCM_00759	59.3001	61.9728	63.0714	60.1907
CCM_00760	277.109	306.971	348.822	344.387
CCM_00761	1153	1148.24	593.89	782.423
CCM_00762	49.9778	56.5713	31.3485	30.2624
CCM_00763	20.247	21.9133	13.3977	15.8136
CCM_00764	93.6598	91.4739	77.3752	80.2435
CCM_00765	35.8038	37.0568	23.8993	24.8235
CCM_00766	90.9048	97.8937	106.836	129.075
CCM_00767	37.6001	36.9159	12.256	13.3627
CCM_00768	9.76682	9.65162	9.20359	7.54899
CCM_00770	5.36632	4.08681	34.968	13.2089
CCM_00772	188.645	183.41	230.892	204.136
CCM_00774	34.0327	31.0435	176.933	181.969
CCM_00776	17.9068	16.188	37.0062	33.0523
CCM_00777	36.8815	33.2219	24.6102	22.6653
CCM_00778	265.366	666.304	273.199	460.039
CCM_00779	65.2019	55.565	24.8961	30.7759
CCM_00780	6.21903	6.96946	5.64153	8.31748
CCM_00781	13.1028	10.4778	14.5474	14.6972
CCM_00782	5.06714	5.59408	26.6383	22.5928
CCM_00783	7.00581	4.45472	3.09249	3.15198
CCM_00784	35.3638	29.0705	31.1378	29.0865
CCM_00785	25.4948	25.1778	26.1563	27.5756
CCM_00786	171.376	157.786	99.824	118.711
CCM_00787	62.5477	62.04	42.0578	44.0328
CCM_00788	20.1838	22.0448	25.9913	23.6614
CCM_00789	23.5164	21.2728	14.012	13.52
CCM_00790	7.56318	5.71584	7.29791	4.80228
CCM_00791	9.4095	5.30729	8.96317	7.10876
CCM_00792	3.34606	3.13941	7.33514	3.05215
CCM_00793	53.003	68.1426	71.4761	28.1996
CCM_00796	28.0637	24.0935	17.2325	16.2683
CCM_00797	15.8875	13.0727	21.8386	15.0879
CCM_00798	26.2186	33.1347	20.7091	18.3869
CCM_00800	11.6874	17.3501	1.85495	3.5679
CCM_00801	19.3018	26.9042	35.1922	25.265
CCM_00804	35.2136	34.3322	48.2306	30.2838
CCM_00805	33.3376	32.0309	35.1802	35.5208
CCM_00806	85.5745	89.8732	144.549	116.24
CCM_00807	23.2336	21.4604	25.1744	25.5723
CCM_00808	7.52096	7.76266	4.7403	4.98189
CCM_00809	5317.36	5722.69	4453.93	4450.29
CCM_00810	292.614	290.47	147.189	170.242
CCM_00811	16.9493	16.491	15.5893	12.3219
CCM_00812	3.37689	2.58796	1.72363	1.9044
CCM_00813	86.48	49.4964	32.3838	47.421
CCM_00814	210.846	200.596	171.693	185.824
CCM_00815	52.6211	46.2937	28.1774	33.2466
CCM_00816	68.3276	68.9029	75.7963	77.4655
CCM_00817	20.842	20.7793	16.8285	15.9521
CCM_00818	153.634	162.716	95.7565	101.04
CCM_00819	24.101	23.6083	13.6568	13.8593
CCM_00820	25.8245	21.105	26.3528	28.897
CCM_00821	13.3408	11.4525	14.9695	14.1103
CCM_00824	6.66513	5.80998	6.35625	6.39316
CCM_00825	16.9998	14.5973	8.79429	8.6618
CCM_00827	49.3744	46.5908	46.7706	42.8108
CCM_00828	19.0973	19.6245	38.7188	27.681
CCM_00829	35.764	42.3335	31.9077	29.6205
CCM_00831	25.6238	31.9426	12.2835	15.8094
CCM_00832	72.013	73.5765	67.1091	66.0691
CCM_00833	27.4677	22.5503	33.4615	25.4866
CCM_00834	72.7321	71.2853	104.355	61.6636
CCM_00835	15.4043	15.9005	13.6207	12.1703
CCM_00836	17.9098	17.4151	13.101	14.1552
CCM_00837	204.273	238.791	174.556	199.41
CCM_00839	27.6802	27.3461	14.8826	16.4543
CCM_00840	58.9001	65.3914	61.7752	62.2294
CCM_00841	33.0575	28.0351	40.7909	32.0648
CCM_00842	16.0234	18.6349	23.8056	19.5023
CCM_00843	4.02	4.81092	3.09452	2.18847
CCM_00844	9.9069	21.1063	21.0627	13.1746
CCM_00846	14.9781	13.3711	9.01391	9.21633
CCM_00847	13.0658	9.23228	7.5669	6.736
CCM_00849	8.68167	7.45169	5.19532	3.84993
CCM_00850	38.0263	34.3394	49.8375	47.2439
CCM_00851	41.4462	25.5037	15.36	14.9777
CCM_00854	34.5873	34.2252	18.3133	25.8087
CCM_00855	29.7536	27.2209	17.1562	19.456
CCM_00856	18.0194	14.7626	14.5458	13.1806
CCM_00858	48.67	50.6761	192.7	147.438
CCM_00859	22.0148	15.9355	19.4997	20.0514
CCM_00860	80.8149	80.2206	60.7267	75.5879
CCM_00861	28.2009	30.3364	14.715	18.0479
CCM_00862	72.6546	86.9903	78.7191	83.9038
CCM_00863	64.9855	66.2774	60.2892	62.7746
CCM_00864	75.9966	79.1189	129.586	138.704
CCM_00865	18.1786	15.7005	12.4206	13.1735
CCM_00866	4.65445	8.97373	10.756	9.05185
CCM_00867	33.5294	38.3593	23.2092	23.1933
CCM_00868	52.2764	57.4583	35.3211	39.1896
CCM_00869	77.8692	92.6377	124.997	114.255
CCM_00870	98.7478	100.801	86.0317	105.383
CCM_00871	1579.29	3726.84	4117.95	4683.61
CCM_00872	19.8608	16.6845	8.45662	11.6702
CCM_00873	100.219	108.03	118.226	109.275
CCM_00874	3.31293	4.16939	3.06368	3.62083
CCM_00875	361.962	291.723	283.613	339.141
CCM_00876	39.9311	38.4971	49.9502	52.6197
CCM_00877	63.1584	91.4024	48.6998	57.5258
CCM_00878	40.1421	38.4481	38.0914	47.9874
CCM_00879	28.154	37.1315	59.5236	47.9157
CCM_00880	9.85229	6.96428	19.4333	15.4202
CCM_00881	2.2814	6.94872	1.67189	1.08951
CCM_00882	11.7816	9.21211	8.45402	8.69437
CCM_00883	11.0289	10.0143	18.1999	16.5585
CCM_00884	30.6944	24.6309	6.4463	9.97298
CCM_00885	81.2904	78.6137	89.7361	104.274
CCM_00886	10.79	11.7718	5.30257	4.64389
CCM_00887	208.792	210.097	277.555	301.466
CCM_00891	12.5477	8.31427	8.47316	8.3306
CCM_00892	8.07106	6.66874	4.75505	3.69805
CCM_00894	10.0811	8.79863	10.8907	5.62621
CCM_00895	129.188	139.37	128.166	137.827
CCM_00896	138.513	149.561	101.856	107.298
CCM_00897	361.547	368.554	318.94	363.926
CCM_00898	10.4329	9.56702	7.57671	8.99679
CCM_00899	39.7432	34.9833	28.4344	25.1733
CCM_00900	23.3415	21.458	21.5507	22.5269
CCM_00901	61.3759	59.7305	37.2578	45.2473
CCM_00902	34.9734	29.0587	33.1667	38.3086
CCM_00903	82.6737	77.489	35.6555	44.698
CCM_00904	209.642	213.687	84.3613	105.202
CCM_00906	109.149	99.0667	333.458	282.658
CCM_00907	383.813	367.349	1830.06	1289.11
CCM_00908	161.845	149.504	579.272	226.285
CCM_00909	74.4513	36.8766	2.472	2.86293
CCM_00910	70.0309	69.1447	57.6888	55.0924
CCM_00911	15.5888	13.3168	15.339	17.0647
CCM_00912	26.6872	32.105	69.6345	74.6142
CCM_00913	26.5813	31.3694	34.3533	31.5169
CCM_00915	51.095	47.9637	21.0811	32.2129
CCM_00916	28.3336	33.6391	48.2604	48.7574
CCM_00917	29.1851	26.0295	31.2675	35.1067
CCM_00918	160.963	147.298	210.303	248.759
CCM_00919	177.018	169.687	255.835	241.565
CCM_00921	105.071	111.168	54.8199	63.6272
CCM_00922	138.976	133.433	107.677	121.816
CCM_00923	31.4076	27.5858	20.2784	19.9747
CCM_00924	2.58253	2.23425	2.27264	2.25645
CCM_00925	150.886	154.196	119.936	110.014
CCM_00926	19.0254	18.5949	11.5279	12.7078
CCM_00927	18.8119	16.4819	22.035	24.3005
CCM_00928	35.1215	33.8974	18.4002	26
CCM_00929	77.266	80.1126	35.2827	38.3782
CCM_00930	147.38	149.678	76.5339	84.7902
CCM_00931	25.8128	25.7648	16.2141	17.6141
CCM_00932	51.3679	57.1782	59.4542	57.1764
CCM_00933	61.6443	57.5797	72.0061	70.3374
CCM_00934	26.6597	23.7064	17.6431	16.602
CCM_00935	124.705	130.798	131.25	120.51
CCM_00936	2.73537	2.77501	2.38084	2.90998
CCM_00937	29.176	29.2861	38.1627	31.6934
CCM_00938	13.1452	18.5353	444.547	191.615
CCM_00940	57.4079	55.2663	97.7062	100.621
CCM_00941	33.2424	33.5501	26.2725	29.005
CCM_00942	5.41512	4.78345	16.4996	13.6776
CCM_00944	14.0079	15.3547	41.4556	26.4907
CCM_00945	117.338	134.653	155.663	148.418
CCM_00946	33.3047	28.8421	18.0317	15.9918
CCM_00947	246.539	201.763	139.251	153.153
CCM_00948	228.494	194.541	80.6864	84.4665
CCM_00949	264.216	254.341	117.181	128.886
CCM_00951	79.7872	76.4112	32.0742	38.369
CCM_00952	31.333	31.0963	15.8963	15.7525
CCM_00953	384.204	430.496	455.941	411.73
CCM_00954	80.6639	78.5706	59.2906	55.1357
CCM_00955	22.4674	17.8607	43.9493	40.6775
CCM_00956	128.68	125.758	52.4583	72.4458
CCM_00957	22.0135	20.0203	19.0418	17.4043
CCM_00960	13.9333	15.5128	24.1848	18.791
CCM_00961	135.11	141.904	143.198	144.673
CCM_00962	128.207	116.636	42.1261	56.3008
CCM_00963	9.9104	9.06664	10.1574	7.29187
CCM_00964	23.6819	23.143	22.3079	23.7872
CCM_00965	76.4925	78.0944	95.1512	99.7113
CCM_00966	23.8219	24.6037	9.8888	12.5623
CCM_00967	37.6066	35.579	16.2721	19.1828
CCM_00968	96.8557	78.071	11.6536	17.3984
CCM_00969	7.12958	7.30926	3.21633	4.30905
CCM_00970	57.0224	57.6179	23.6452	24.8718
CCM_00971	284.65	282.011	385.565	388.779
CCM_00972	13.6994	11.6287	9.5444	10.7967
CCM_00973	11.3674	10.9187	9.50967	8.00633
CCM_00974	37.3317	39.2519	35.7287	36.2378
CCM_00977	113.343	105.865	72.0567	82.7266
CCM_00978	51.9312	43.0432	35.0921	37.315
CCM_00979	224.707	246.15	190.878	193.791
CCM_00981	4.8471	4.81845	3.9777	3.48946
CCM_00982	25.3429	22.5269	36.3773	26.4383
CCM_00983	23.6449	22.9127	15.1089	18.5298
CCM_00984	209.714	206.998	211.318	205.532
CCM_00985	30.1045	26.1119	13.0413	16.1124
CCM_00986	43.2706	75.9082	56.5575	31.1277
CCM_00987	130.472	143.371	115.888	118.885
CCM_00988	20.1573	19.6603	15.3962	13.8138
CCM_00989	20.5594	21.0594	20.6603	19.0661
CCM_00990	13.684	19.1443	506.264	257.299
CCM_00991	57.5031	40.9489	66.8142	57.1696
CCM_00992	53.1869	52.3964	44.2222	41.697
CCM_00993	28.3798	26.1812	22.0521	20.3072
CCM_00994	567.396	601.015	610.94	598.777
CCM_00995	62.7293	67.8678	36.3426	38.6764
CCM_00996	60.6218	55.3065	51.7313	62.7017
CCM_00997	13.3569	14.3972	11.5017	9.5227
CCM_00998	111.108	108.471	73.4589	78.7336
CCM_00999	125.793	119.343	92.532	90.0905
CCM_01000	137.528	136.318	78.6283	82.5719
CCM_01001	14.69	14.4782	10.3239	10.2054
CCM_01002	32.7715	32.692	23.8744	24.6601
CCM_01003	32.2085	31.1672	36.9265	34.7144
CCM_01004	18.8383	15.8428	75.5246	46.9281
CCM_01005	25.2504	24.3697	38.8411	29.8473
CCM_01006	382.647	728.134	165.854	404.027
CCM_01007	28.6357	29.6408	15.4925	16.3158
CCM_01008	121.996	123.632	94.1895	96.1823
CCM_01009	4.97387	5.64671	5.72562	4.45231
CCM_01010	74.2979	79.635	68.0862	77.0735
CCM_01014	17.6163	21.3621	192.865	211.747
CCM_01015	6.07278	8.28976	412.023	190.948
CCM_01016	212.653	194.378	224.546	238.225
CCM_01017	38.9767	41.1336	52.4815	44.1102
CCM_01018	36.5905	39.2426	61.8976	48.7068
CCM_01019	34.2298	33.9232	43.5862	36.4331
CCM_01020	53.429	48.9881	44.7377	36.8437
CCM_01021	48.576	50.9523	40.9472	36.8596
CCM_01022	86.4234	87.9863	93.6378	97.0627
CCM_01023	9.46463	8.15815	5.50211	6.75365
CCM_01024	29.2197	25.5683	28.5331	30.6171
CCM_01025	132.377	119.406	90.5793	110.158
CCM_01026	122.569	116.951	49.4348	41.8404
CCM_01027	29.704	26.634	17.0325	20.0734
CCM_01028	1402.06	2259.19	1416.99	1541.31
CCM_01029	37.1041	35.8638	20.2655	19.3338
CCM_01030	57.5807	58.9672	30.4941	31.2248
CCM_01032	72.364	72.5745	37.5922	46.8656
CCM_01033	1091.29	1242.3	782.92	936.792
CCM_01034	30.3427	28.2852	49.1614	45.1231
CCM_01035	71.7532	70.9918	100.521	95.5659
CCM_01036	176.204	170.683	151.647	148.463
CCM_01037	32.5813	32.7857	32.3324	31.5029
CCM_01038	141.262	132.396	41.7331	69.2512
CCM_01039	93.281	73.2385	58.255	75.9283
CCM_01040	66.8988	52.8865	37.4483	38.9725
CCM_01041	23.7997	21.5241	23.0442	18.1291
CCM_01043	15.5273	15.7873	15.2011	12.4282
CCM_01044	54.1388	49.4552	32.949	35.8141
CCM_01045	44.6639	38.4424	17.0302	17.9481
CCM_01046	9.18396	8.85213	10.9816	8.61361
CCM_01047	45.4159	48.395	57.4687	55.0227
CCM_01048	811.456	897.993	869.86	955.704
CCM_01049	176.762	181.838	218.937	204.971
CCM_01050	35.3657	39.2164	28.2899	25.9872
CCM_01051	12.4948	12.1287	9.24248	8.98767
CCM_01053	20.2112	18.3552	44.1881	38.0219
CCM_01054	19.3699	15.24	12.3743	13.1073
CCM_01055	33.9152	33.68	51.4979	20.7728
CCM_01056	35.0379	30.7238	49.9502	38.2506
CCM_01057	78.9368	62.2261	25.9763	35.5189
CCM_01058	10.9762	27.0388	13.9209	12.0697
CCM_01059	66.7575	72.966	73.3791	48.1427
CCM_01060	37.8916	42.9335	31.8001	28.6673
CCM_01061	44.7236	47.0497	80.1808	59.1169
CCM_01063	20.5081	22.7167	22.8825	22.7614
CCM_01064	19.268	19.6376	15.1534	16.3533
CCM_01065	24.2513	23.9333	20.2685	21.7494
CCM_01066	15.0597	18.3475	6.3668	6.01286
CCM_01067	26.7604	25.9395	12.2222	16.3854
CCM_01068	15.9448	14.5072	19.4885	17.5292
CCM_01069	15.7711	14.229	11.0687	10.2949
CCM_01070	50.3468	53.8669	78.2735	64.7639
CCM_01071	41.4857	36.2259	75.6847	71.6446
CCM_01072	12.2038	20.4668	17.1801	17.4754
CCM_01073	12.2674	12.6095	14.5567	10.8402
CCM_01074	37.6839	34.8709	28.2541	27.2319
CCM_01075	1097.07	1020.68	2143.46	1641.22
CCM_01076	30.0238	32.4676	35.7089	28.6006
CCM_01077	37.5923	35.6601	37.7787	36.7039
CCM_01078	40.0105	37.5765	30.1662	35.3773
CCM_01079	260.158	277.657	196.839	228.049
CCM_01080	14.0483	12.5108	14.1724	15.399
CCM_01081	39.3344	34.2738	23.8356	28.4087
CCM_01082	4.33375	3.02653	1.50731	1.55329
CCM_01083	42.5755	45.1402	31.6747	30.0261
CCM_01084	280.366	384.873	356.52	416.278
CCM_01086	455.381	536.383	636.268	606.711
CCM_01087	22.4315	27.5768	57.0801	47.8196
CCM_01088	68.1298	72.9454	77.5854	74.5156
CCM_01089	46.1617	47.404	29.038	33.1329
CCM_01090	13.3483	12.5645	10.694	11.2421
CCM_01091	168.311	174.073	125.694	141.523
CCM_01092	242.207	235.024	185.053	203.791
CCM_01093	67.7494	60.2167	83.3263	92.6378
CCM_01094	20.5397	19.6328	14.2815	18.4984
CCM_01095	48.213	54.9437	33.9338	35.3907
CCM_01096	29.3261	24.7495	39.3836	32.772
CCM_01097	263.482	331.295	387.826	379.766
CCM_01098	12.7491	10.2274	6.19512	6.50468
CCM_01099	179.829	169.053	153.347	164.373
CCM_01100	12.1144	9.90098	5.8975	6.41656
CCM_01101	75.6349	72.0817	41.7197	42.518
CCM_01102	23.3219	20.601	24.9418	21.9785
CCM_01103	13.6793	11.8685	10.0471	7.96897
CCM_01104	21.5159	18.211	11.4035	15.4156
CCM_01105	35.071	32.8887	25.3593	31.2507
CCM_01106	99.7927	106.58	102.253	134.304
CCM_01108	22.1405	19.1696	20.7131	23.2365
CCM_01109	21.6661	18.6967	17.2714	16.9958
CCM_01110	221.576	213.279	299.848	298.518
CCM_01111	423.018	389.159	406.432	404.969
CCM_01113	118.897	107.485	51.7043	56.1533
CCM_01114	41.9043	43.1007	14.9145	18.6196
CCM_01115	61.5325	65.4889	55.3962	63.9708
CCM_01116	129.752	134.31	95.2836	90.2074
CCM_01117	20.0634	20.5725	20.0074	18.3592
CCM_01118	25.5009	24.0448	12.9083	17.6795
CCM_01120	49.1592	57.2406	39.4282	37.2049
CCM_01121	42.8897	39.0324	14.2831	18.4604
CCM_01123	6.06935	6.4895	5.85675	8.03827
CCM_01124	34.2737	34.0559	21.1908	23.3506
CCM_01125	2.58511	2.59732	2.44266	1.44423
CCM_01126	30.366	28.537	15.3751	15.8775
CCM_01127	9.82336	9.22554	9.49473	10.059
CCM_01128	93.8501	100.654	167.184	158.337
CCM_01129	167.232	164.627	114.549	118.049
CCM_01130	47.1766	40.5459	28.0391	29.4414
CCM_01131	16.2215	16.9633	11.7179	13.0525
CCM_01132	4.06307	4.45962	5.36173	5.77807
CCM_01133	44.5949	40.5018	52.696	52.8115
CCM_01134	162.006	159.945	119.879	127.471
CCM_01135	471.49	522.691	382.373	344.14
CCM_01136	26.1656	25.4348	20.244	22.1502
CCM_01137	33.4957	34.1439	34.5343	35.4278
CCM_01138	1011.87	1066.71	893.659	923.744
CCM_01139	12.9867	13.3702	10.613	10.6523
CCM_01140	18.7557	15.8043	12.3677	11.9854
CCM_01141	71.551	64.3957	43.3744	37.3383
CCM_01142	55.572	62.6721	85.1167	82.9664
CCM_01143	205.207	200.034	266.729	285.108
CCM_01144	69.1309	69.0702	49.5471	69.2074
CCM_01145	66.8252	65.6181	33.8112	43.6925
CCM_01146	52.8288	50.0034	60.78	59.1688
CCM_01148	31.1707	28.6122	22.5542	18.0908
CCM_01149	48.6255	63.3793	51.3671	55.1729
CCM_01150	11.4522	12.0275	10.2604	12.1584
CCM_01151	1001.31	1155.49	883.923	1091.63
CCM_01152	26.7437	23.7814	10.9283	14.6774
CCM_01153	31.7708	28.3583	19.708	24.8444
CCM_01154	69.8881	62.9871	49.9772	49.3589
CCM_01155	6.1959	5.57537	5.40779	4.31629
CCM_01156	163.366	176.315	192.297	220.448
CCM_01157	5.19375	9.005	9.28679	5.73641
CCM_01158	33.6012	36.6127	30.547	28.8107
CCM_01159	70.2392	65.379	64.2869	77.652
CCM_01160	13.6381	12.6213	5.69067	7.21241
CCM_01161	24.2911	23.6792	19.8096	22.4169
CCM_01162	6.23118	5.57452	10.7235	5.95864
CCM_01163	210.911	224.315	382.71	312.424
CCM_01165	28.7303	23.6095	14.5611	13.5348
CCM_01166	148.947	141.509	83.7713	157.104
CCM_01167	103.314	103.067	44.4897	54.7988
CCM_01168	34.142	30.5233	23.8863	24.9773
CCM_01169	28.9012	29.5171	12.7549	13.4841
CCM_01170	71.7467	70.1012	55.3885	59.9014
CCM_01171	50.9751	51.1016	35.8705	42.3622
CCM_01172	78.1526	71.4076	98.9552	109.473
CCM_01173	56.652	52.7129	50.4536	48.5302
CCM_01174	12.0146	8.66867	5.27265	5.19858
CCM_01176	78.5053	81.0811	35.3034	41.431
CCM_01177	110.085	120.559	126.745	122.516
CCM_01178	179.851	184.341	113.428	138.627
CCM_01179	22.2276	22.6293	14.4531	18.4762
CCM_01180	62.4002	67.6504	56.197	53.5909
CCM_01181	94.0371	100.378	53.0097	60.76
CCM_01182	32.5647	33.1196	20.5208	20.5494
CCM_01184	72.1793	71.182	77.2494	93.1113
CCM_01185	237.981	226.211	132.639	171.497
CCM_01186	48.5744	46.0339	25.7789	37.5848
CCM_01187	178.569	221.078	435.586	397.701
CCM_01188	215.059	287.421	295.075	270.779
CCM_01189	130.727	126.441	102.243	110.286
CCM_01190	67.2716	65.7852	78.6341	82.5938
CCM_01191	381.272	371.153	404.834	407.903
CCM_01192	15.6227	16.1273	9.25941	8.49797
CCM_01193	225.682	223.674	240.97	275.987
CCM_01194	214.798	220.255	212.756	234.905
CCM_01195	86.7745	93.028	55.7852	60.3264
CCM_01196	105.59	105.556	88.3681	96.5899
CCM_01197	41.0274	41.7768	25.8183	26.0474
CCM_01198	24.6466	24.7058	16.2619	20.1123
CCM_01199	10.0382	17.2427	12.1437	11.0891
CCM_01200	9.88968	10.5159	9.05805	10.5544
CCM_01201	22.0817	20.9807	18.6945	16.0867
CCM_01202	74.8067	70.1184	53.2379	59.5189
CCM_01203	90.326	101.356	81.8056	83.1356
CCM_01204	23.0781	25.0578	18.6074	17.3643
CCM_01205	329.914	337.966	352.998	381.955
CCM_01206	356.809	410.862	266.684	323.081
CCM_01207	1714.43	1645.39	2283.66	2592.63
CCM_01208	1667.27	1525.41	2350.31	2654.43
CCM_01209	85.2106	97.479	69.4922	78.74
CCM_01210	48.1866	45.0802	42.0097	42.7662
CCM_01211	20.2482	43.3628	32.985	33.736
CCM_01212	140.023	143.645	98.1381	116.783
CCM_01213	81.0017	93.2066	105.743	106.502
CCM_01214	61.9732	65.5741	52.1996	58.5811
CCM_01215	53.5256	58.2139	51.4306	53.8234
CCM_01216	106.885	109.894	113.791	112.993
CCM_01217	148.105	136.281	143.274	167.665
CCM_01218	19.888	18.1084	14.3445	15.5078
CCM_01219	38.1526	33.46	25.262	29.3505
CCM_01220	29.7292	29.9623	21.2837	21.1847
CCM_01221	59.041	55.2709	49.8514	52.2882
CCM_01222	265.985	265.087	231.167	271.922
CCM_01223	18.0315	16.7595	13.909	15.2781
CCM_01224	122.43	137.989	157.403	174.434
CCM_01225	316.216	276.902	384.124	381.146
CCM_01226	83.8181	89.8829	113.15	120.272
CCM_01227	27.8673	29.2755	20.7582	23.0714
CCM_01228	33.0757	30.9626	13.5795	14.0314
CCM_01229	49.3338	49.904	74.5464	69.6211
CCM_01230	31.3942	33.3564	31.1204	32.9418
CCM_01231	47.4892	50.1692	401.71	379.228
CCM_01232	39.4111	40.6559	54.7569	68.3643
CCM_01233	20.7847	18.2608	19.1494	15.8716
CCM_01234	52.4236	49.3629	65.0112	57.4627
CCM_01235	340.44	380.174	249.601	309.941
CCM_01236	108.526	104.691	58.3888	69.1758
CCM_01237	104.254	117.504	146.175	145.506
CCM_01238	34.6142	34.2059	27.5225	27.3921
CCM_01239	7.68473	8.65851	5.42629	6.22301
CCM_01240	22.9039	26.2897	21.1523	23.4054
CCM_01241	34.1239	37.265	38.0006	46.8888
CCM_01242	33.9231	30.7053	39.3326	47.4392
CCM_01243	26.3519	25.996	32.555	30.8095
CCM_01245	1.70674	1.41459	2.11979	1.66961
CCM_01246	97.2339	106.913	131.973	123.045
CCM_01247	54.5188	58.137	57.6507	55.8873
CCM_01250	37.7799	36.7215	14.8706	22.1134
CCM_01252	33.4913	33.6889	18.0945	22.6884
CCM_01253	10.6829	9.7593	7.78134	8.17142
CCM_01254	50.0996	53.9474	27.5622	28.6665
CCM_01255	38.9883	30.1762	23.1039	18.7402
CCM_01256	124.385	91.4485	30.3348	41.7841
CCM_01257	22.9353	19.9918	15.0306	17.0331
CCM_01258	36.7084	37.472	38.773	37.6423
CCM_01259	16.0332	16.3086	12.6022	12.1745
CCM_01260	30.5948	30.7593	19.7165	20.4247
CCM_01261	16.3044	14.6276	9.44217	9.78875
CCM_01262	26.5342	27.5165	22.3348	21.6518
CCM_01263	98.9041	101.472	49.4767	61.1846
CCM_01265	8.36515	7.3701	33.4494	7.63921
CCM_01266	38.8412	34.2869	21.3877	24.2904
CCM_01267	76.9437	76.7973	67.3958	60.9399
CCM_01268	62.4104	63.4688	75.6692	67.2871
CCM_01269	9.86235	8.92681	5.96895	6.25138
CCM_01270	42.2137	37.8552	29.4201	32.6723
CCM_01271	81.8505	83.4254	65.4703	67.1471
CCM_01272	33.6572	31.8286	13.2233	12.5595
CCM_01273	251.122	312.232	329.479	300.004
CCM_01274	19.0481	17.5699	16.4203	19.2253
CCM_01275	48.6948	55.5332	109.502	63.2269
CCM_01276	92.8689	82.9118	66.3256	87.8424
CCM_01277	13.0292	12.63	7.81244	8.00959
CCM_01278	30.3165	30.8458	27.4546	27.699
CCM_01279	46.536	50.4451	49.7188	61.6282
CCM_01280	19.531	18.3099	11.8276	14.3203
CCM_01281	34.4794	30.5326	44.9327	39.3495
CCM_01282	26.1254	39.4223	96.7346	183.682
CCM_01283	30.3452	58.0658	211.459	359.787
CCM_01284	116.535	243.851	875.036	1029.41
CCM_01285	10.0413	21.1921	74.5058	85.6669
CCM_01286	30.625	34.2308	37.1674	43.6985
CCM_01287	47.3754	44.8347	51.0429	44.6392
CCM_01288	109.703	139.502	77.7332	51.9064
CCM_01289	98.8041	103.972	70.8561	75.5114
CCM_01290	12.9341	11.4339	10.9924	10.4824
CCM_01291	264.489	301.654	195.785	198.636
CCM_01292	31.848	34.761	21.9465	18.7187
CCM_01293	130.898	131.747	135.396	135.83
CCM_01294	104.481	96.7554	46.3819	57.3993
CCM_01295	37.03	39.3552	37.5403	37.8301
CCM_01296	8.85334	8.57638	8.16353	6.29385
CCM_01297	105.368	113.65	111.851	110.016
CCM_01298	92.6003	92.6676	58.9858	68.8653
CCM_01299	20.0055	22.8831	6.95039	7.58372
CCM_01300	40.3428	40.1789	25.1476	28.506
CCM_01301	4.1199	3.21485	1.67976	1.97106
CCM_01302	94.443	81.6892	53.0956	57.474
CCM_01303	12.915	11.0508	21.6084	24.8637
CCM_01304	57.9207	54.9707	49.4688	50.2582
CCM_01305	110.617	103.103	136.613	130.52
CCM_01306	56.1854	57.0391	38.1146	36.4832
CCM_01307	56.67	61.3142	39.6759	40.7885
CCM_01308	39.117	97.9606	141.204	51.3165
CCM_01309	29.9444	33.1336	21.2891	22.0185
CCM_01310	6.0934	5.8062	3.14514	3.54805
CCM_01311	33.3331	29.3945	16.3135	16.8726
CCM_01312	97.2874	110.1	117.674	134.819
CCM_01313	48.8248	52.0371	40.0455	37.568
CCM_01314	48.419	65.5127	69.0677	66.728
CCM_01315	33.4092	38.9887	18.0744	19.6518
CCM_01316	93.572	86.3607	83.9077	80.8592
CCM_01317	280.405	298.76	215.051	243.096
CCM_01318	12.7441	11.171	8.79557	10.1787
CCM_01319	55.8314	53.7523	60.5351	58.0071
CCM_01320	30.8621	21.5761	36.4834	26.6183
CCM_01321	99.3307	93.6724	96.3324	91.3025
CCM_01322	20.7794	29.2651	24.6439	23.704
CCM_01323	16.0313	17.3941	8.87552	10.0162
CCM_01324	23.1346	20.2676	55.7644	51.5194
CCM_01325	19.0092	18.5041	10.6632	10.3615
CCM_01326	34.3972	28.5076	31.9214	29.8525
CCM_01327	35.614	33.9467	20.174	20.0022
CCM_01328	44.3419	43.0403	40.2983	41.8922
CCM_01329	15.0573	19.9986	29.7755	19.7177
CCM_01330	9.5753	10.2185	23.1686	18.3993
CCM_01331	23.1196	26.5941	50.3303	78.1185
CCM_01332	9.12851	9.96406	5.99372	5.33215
CCM_01333	48.4613	49.2263	63.7058	79.0636
CCM_01334	17.8949	15.6372	13.9168	16.1331
CCM_01335	43.0108	40.5222	42.7171	38.0327
CCM_01336	45.826	38.598	29.5233	34.7128
CCM_01337	22.4632	20.6314	14.8438	16.8584
CCM_01338	13.3188	12.3986	10.372	9.5891
CCM_01339	254.825	231.108	288.826	316.435
CCM_01340	16.1732	14.679	10.1591	11.3376
CCM_01341	11.6876	20.5483	25.1425	14.8769
CCM_01342	101.031	90.8637	67.8379	75.0072
CCM_01343	322.994	308.504	168.952	174.449
CCM_01344	17.3024	14.3866	9.78231	11.1739
CCM_01345	52.2711	48.4835	44.5752	44.8704
CCM_01346	190.474	215.968	253.967	238.652
CCM_01347	11.7686	17.9088	5.40904	5.03103
CCM_01348	22.3417	19.935	13.5805	15.7536
CCM_01349	316.337	350.142	152.536	172.568
CCM_01350	24.6485	23.4577	17.515	21.3425
CCM_01351	77.1108	68.4635	31.9847	38.0122
CCM_01352	31.9578	30.9141	21.7893	23.0968
CCM_01353	131.034	130.864	122.456	116.57
CCM_01354	43.6283	47.221	31.2262	27.3474
CCM_01355	238.672	154.495	847.531	708.06
CCM_01357	12.0454	15.9315	13.804	16.8476
CCM_01358	1617.26	1904.64	2178.4	2040.35
CCM_01359	68.1779	60.4131	54.9913	64.4883
CCM_01360	24.2097	26.3109	10.7151	16.8626
CCM_01361	29.9192	33.6494	17.2808	16.1103
CCM_01362	39.2153	36.7471	77.1405	67.7694
CCM_01363	22.126	18.2175	21.1545	16.9293
CCM_01364	35.0847	31.8122	23.0258	23.1593
CCM_01365	508.852	536.852	370.135	381.344
CCM_01367	4.76349	4.18896	4.50038	5.7346
CCM_01368	25.5913	23.628	21.1715	27.6604
CCM_01369	19.8213	21.1084	36.6819	37.2197
CCM_01370	57.3016	58.0334	41.8067	47.7496
CCM_01371	201.41	166.142	89.1826	104.719
CCM_01372	52.8399	52.5121	38.4519	38.1597
CCM_01373	68.8895	65.5456	49.9197	50.4037
CCM_01374	162.538	157.97	171.547	184.569
CCM_01375	172.053	173.578	172.693	183.419
CCM_01376	2354.72	3134.06	1417.79	1626.11
CCM_01377	253.87	262.19	227.812	283.908
CCM_01378	67.444	98.6974	101.915	94.1172
CCM_01379	36.6497	32.8869	28.1446	28.4975
CCM_01380	29.8156	32.0702	36.8968	41.0626
CCM_01381	54.2186	64.3135	111.438	109.262
CCM_01382	105.565	104.828	122.445	152.292
CCM_01383	11.7972	10.3756	5.89098	7.57119
CCM_01384	337.613	384.606	273.203	395.92
CCM_01386	7.63502	7.49294	8.86669	7.5459
CCM_01387	113.08	113.282	80.7147	90.0254
CCM_01388	43.1043	42.6395	35.5903	36.7745
CCM_01389	50.7137	55.2676	31.6424	34.6135
CCM_01390	85.1768	82.7739	38.2818	44.6081
CCM_01391	13.2796	12.3343	8.03604	8.1986
CCM_01392	9.00862	7.21082	6.39358	5.24673
CCM_01393	13.032	13.6875	23.9064	19.9616
CCM_01394	18.6182	16.6402	14.7378	15.0789
CCM_01396	24.335	24.6317	22.0093	15.9829
CCM_01397	11.3898	12.7316	12.3693	13.9963
CCM_01398	608.053	433.312	516.076	339.767
CCM_01399	9.83272	10.4828	12.9058	11.5899
CCM_01400	24.0603	23.581	21.6155	19.8259
CCM_01404	16.5325	13.6213	26.1276	23.4683
CCM_01405	76.8433	101.786	234.215	141.758
CCM_01406	46.7464	42.0774	31.2694	29.6137
CCM_01407	103.246	89.8171	88.2221	108.874
CCM_01408	593.14	585.713	1137.72	850.987
CCM_01409	891.057	957.339	594.74	692.875
CCM_01410	1484.49	1700.47	421.37	534.604
CCM_01411	67.5816	57.8158	52.8193	57.1884
CCM_01415	17.9892	18.2045	12.8154	15.2425
CCM_01416	66.9966	64.0584	39.0931	42.3652
CCM_01417	40.518	40.35	36.8445	29.6825
CCM_01418	34.2017	28.4277	24.3264	33.3183
CCM_01419	31.6243	33.1948	24.7333	28.5994
CCM_01420	39.7871	41.525	29.2879	30.3722
CCM_01421	71.4246	66.472	57.1328	59.1424
CCM_01422	106.894	112.605	41.3482	49.248
CCM_01423	55.9664	51.0492	41.6409	36.9028
CCM_01424	78.739	78.6919	96.9389	88.1091
CCM_01425	69.1552	65.1754	53.2068	54.5856
CCM_01426	79.7966	125.876	45.5228	87.0089
CCM_01427	15.874	14.5851	29.8238	39.1179
CCM_01428	39.0489	34.4981	52.9629	58.3176
CCM_01429	55.6224	61.2635	78.1181	73.7614
CCM_01430	38.7212	40.0693	124.049	73.9131
CCM_01431	29.6887	25.8873	64.4552	43.981
CCM_01432	54.3735	41.0814	36.5586	37.0315
CCM_01433	64.5653	60.9539	28.3278	23.8346
CCM_01434	20.834	21.8835	20.4686	16.4016
CCM_01435	50.929	48.2503	49.9531	52.712
CCM_01436	29.5569	23.1309	31.0805	27.4451
CCM_01437	100.256	92.2531	104.132	117.39
CCM_01438	75.3511	58.2311	26.032	36.4188
CCM_01439	95.6749	89.0442	41.6043	49.6957
CCM_01440	13.1663	12.5335	11.5328	12.15
CCM_01441	33.3083	23.3506	19.1371	21.1814
CCM_01444	167.936	176.982	123.497	140.429
CCM_01445	13.0791	13.4296	10.8114	7.26259
CCM_01446	29.0689	30.8096	21.4832	21.0962
CCM_01447	45.6427	45.7242	29.2121	31.5082
CCM_01448	83.6515	81.8107	52.7425	58.4919
CCM_01449	58.355	60.6548	44.798	45.8548
CCM_01450	12.6134	9.76088	7.20628	7.04243
CCM_01451	55.5989	57.3053	35.3926	32.263
CCM_01452	81.943	83.8655	48.3637	64.75
CCM_01453	20.4946	14.9989	11.6037	10.396
CCM_01454	12.5937	11.4251	11.4329	10.2477
CCM_01455	9.83963	4.05199	6.22042	5.29625
CCM_01456	77.147	64.7339	95.2169	99.1579
CCM_01457	641.284	624.623	390.528	457.894
CCM_01458	18.4876	18.6132	8.52944	10.8599
CCM_01460	90.7369	106.445	83.4249	87.9816
CCM_01461	13.5266	13.3912	8.44695	8.08213
CCM_01463	47.4471	64.1906	56.2581	43.9553
CCM_01464	948.847	1072.69	1065.73	1233.5
CCM_01465	773.17	860.766	732.354	887.604
CCM_01466	24.4096	20.1641	8.61557	11.378
CCM_01467	16.957	11.3549	5.72798	9.03069
CCM_01468	38.8796	30.2809	12.6568	16.0162
CCM_01470	23.2251	20.8106	8.82455	10.1755
CCM_01471	34.7859	32.2646	20.1639	17.5679
CCM_01472	181.404	189.54	113.055	126.185
CCM_01473	28.0419	17.8323	30.9171	27.1162
CCM_01474	108.314	111.527	109.318	100.955
CCM_01475	31.6075	29.1936	21.8526	21.9019
CCM_01476	68.6799	64.0084	77.9677	87.6659
CCM_01477	35.6646	35.524	38.5172	45.0596
CCM_01478	99.4108	97.9352	69.2389	75.4817
CCM_01479	40.7357	34.3767	29.1917	35.1494
CCM_01480	52.3515	44.3037	36.8182	47.728
CCM_01481	126.672	58.4123	102.147	92.1084
CCM_01482	74.4877	73.6926	288.997	114.753
CCM_01483	31.7577	20.3339	18.3595	19.3069
CCM_01484	198.695	207.688	309.983	313.98
CCM_01485	98.4929	132.652	159.542	131.788
CCM_01486	23.8713	22.648	21.0904	19.722
CCM_01487	22.4422	20.4296	12.7602	14.497
CCM_01488	75.8293	65.0083	48.8115	47.9792
CCM_01489	215.433	195.731	209.472	208.473
CCM_01490	108.654	50.9322	28.9652	43.111
CCM_01491	16.3912	5.88291	23.8464	15.3639
CCM_01492	3021.08	1597.24	2445.36	2642.14
CCM_01493	224.951	120.591	124.608	148.053
CCM_01494	16.5271	18.0396	15.5649	18.8058
CCM_01495	55.4946	49.1919	70.6017	51.1706
CCM_01497	16.7606	16.0978	22.9567	17.0222
CCM_01498	21.4056	20.25	18.1701	14.6295
CCM_01499	12.3209	17.4047	8.92077	18.4452
CCM_01500	250.954	226.517	245.017	268.943
CCM_01501	108.514	111.444	75.2935	80.105
CCM_01502	11.1868	11.7058	7.10533	7.37923
CCM_01504	46.9111	44.4886	43.7701	43.6777
CCM_01505	20.0901	16.8761	11.8872	16.0709
CCM_01506	38.8765	36.7522	46.2201	33.4246
CCM_01507	3.97207	3.82905	5.17401	6.95036
CCM_01508	14.9279	13.637	5.84793	8.3335
CCM_01509	44.8246	45.3857	51.5866	55.2229
CCM_01510	30.5794	24.1877	23.2999	23.1571
CCM_01511	23.0402	23.2164	33.4068	25.6278
CCM_01512	5.49	7.38327	3.78654	3.69418
CCM_01513	90.4317	99.1073	81.076	98.3489
CCM_01514	20.9499	19.1619	21.1058	21.5059
CCM_01515	280.316	317.64	563.322	497.345
CCM_01522	77.6423	61.5888	117.589	105.388
CCM_01523	32.7256	26.3937	20.4647	27.9313
CCM_01524	34.9578	32.8466	39.7695	42.0642
CCM_01525	77.6165	77.051	44.5001	47.603
CCM_01526	30.2579	21.4131	18.1155	24.1415
CCM_01527	56.6524	42.4063	50.1872	67.5486
CCM_01528	11.1343	10.979	33.1577	18.0004
CCM_01529	8.71455	10.5074	57.9099	29.3763
CCM_01530	43.9209	42.5057	254.13	275.312
CCM_01531	20.1754	22.4121	9.15941	12.7372
CCM_01532	22.3442	18.0943	25.2569	20.6558
CCM_01533	28.5671	29.1843	61.9948	55.0095
CCM_01534	32.0384	32.1345	27.1623	29.872
CCM_01535	14.9492	16.0353	10.0634	9.51414
CCM_01536	38.3499	39.7479	88.327	76.9086
CCM_01537	52.1095	77.2624	59.4867	50.2775
CCM_01538	13.626	12.8373	6.29445	5.59892
CCM_01539	81.533	82.4222	106.114	107.436
CCM_01540	31.8468	34.5304	95.7118	58.0498
CCM_01542	61.0453	67.6676	56.1813	43.9322
CCM_01543	28.0253	28.9687	20.6668	23.6793
CCM_01544	40.332	38.499	43.2066	55.298
CCM_01545	114.816	118.098	149.404	161.467
CCM_01546	100.078	88.4558	114.392	96.591
CCM_01547	28.0241	26.5564	30.9174	34.8713
CCM_01548	35.2483	36.8287	40.6623	45.2195
CCM_01549	64.7005	67.7379	64.1238	69.0484
CCM_01550	2.99493	2.73995	4.08683	3.05846
CCM_01551	3.66368	2.51908	3.68737	3.25967
CCM_01553	3.89929	3.8769	3.97751	5.92195
CCM_01554	68.6789	68.085	57.8774	61.5809
CCM_01555	21.4174	22.4028	76.6877	79.2504
CCM_01556	35.742	31.4722	18.9863	21.5643
CCM_01557	43.241	41.8805	30.541	33.3236
CCM_01558	180.874	208.241	253.432	262.598
CCM_01559	16.3333	17.7426	10.0188	8.54358
CCM_01560	5.35807	4.53765	5.38042	5.57076
CCM_01563	96.9002	96.9955	52.9119	67.5686
CCM_01564	16.2749	14.4827	11.8956	12.6817
CCM_01565	22.9035	23.28	11.0522	13.721
CCM_01566	32.8451	34.8006	37.7832	38.8232
CCM_01567	27.9396	29.7052	38.0075	53.145
CCM_01568	5.64908	5.23316	12.3005	14.1618
CCM_01570	40.0409	39.0708	38.7672	40.1408
CCM_01571	133.557	143.53	73.604	92.274
CCM_01572	24.0125	23.1691	19.3134	14.891
CCM_01575	31.332	33.1151	31.355	26.7405
CCM_01577	17.1764	13.8093	19.3249	17.2235
CCM_01578	29.5026	27.2045	25.413	24.9128
CCM_01579	46.1525	42.4276	28.6021	28.5043
CCM_01580	42.8977	43.8456	27.1004	30.6695
CCM_01581	55.2347	54.4885	43.648	47.8721
CCM_01582	12.8112	11.751	5.05682	5.21339
CCM_01583	54.1426	62.7214	36.1317	35.3226
CCM_01584	19.5187	19.0173	13.5533	16.3411
CCM_01585	7.38101	8.12516	5.33879	6.95513
CCM_01586	48.503	60.5878	158.934	109.795
CCM_01587	18.3963	16.6783	15.22	17.8994
CCM_01588	50.7769	54.2805	41.2875	40.752
CCM_01589	84.9459	84.1573	62.2733	69.7393
CCM_01590	74.8872	72.6211	72.2159	68.3838
CCM_01591	4.1679	3.14484	4.63994	5.52592
CCM_01592	4.74062	4.92764	6.80239	7.50358
CCM_01593	27.1455	28.391	22.6124	22.5935
CCM_01594	6.6825	7.6039	6.9456	6.91543
CCM_01595	14.3746	15.2569	29.0407	34.5263
CCM_01597	11692.7	14094.3	7526.28	7129.37
CCM_01601	77.2346	80.8183	77.8631	75.7346
CCM_01602	9.52229	10.012	8.4294	8.41422
CCM_01603	22.5495	25.7564	16.0681	19.2341
CCM_01604	238.235	304.84	323.308	381.904
CCM_01605	21.1293	19.8762	12.2352	14.1499
CCM_01606	9.173	13.748	19.3429	20.2863
CCM_01607	17.7034	16.9192	15.7713	19.5757
CCM_01608	25.6686	20.5663	14.6895	15.8
CCM_01609	1040.69	1161.4	502.116	561.769
CCM_01610	728.136	737.714	464.778	601.217
CCM_01611	33.2388	32.592	36.954	28.2187
CCM_01612	148.859	151.049	69.9991	79.711
CCM_01615	22.1676	19.6328	6.46707	9.49424
CCM_01616	21.979	19.809	13.9494	15.5829
CCM_01617	16.2694	15.1908	15.2472	15.9161
CCM_01618	90.3313	83.4723	74.8153	66.9336
CCM_01619	843.19	887.613	1144.84	1102.83
CCM_01620	41.421	36.3665	36.0994	38.9175
CCM_01621	54.4392	53.9868	58.0929	53.7809
CCM_01622	18.4254	19.6454	20.4149	17.9577
CCM_01623	74.0011	75.5124	63.0965	58.8812
CCM_01624	6.53921	8.05871	5.09441	5.30861
CCM_01625	20.9541	18.8906	19.7906	20.2124
CCM_01626	46.2101	45.6959	37.8159	42.1966
CCM_01627	122.399	116.507	150.468	164.464
CCM_01628	38.7692	36.3952	24.7568	26.7861
CCM_01629	1.2238	3.14484	2.52335	1.97317
CCM_01630	54.2186	56.5453	117.601	84.6381
CCM_01633	37.0067	39.3769	156.969	88.2844
CCM_01634	25.2018	28.8873	13.8784	14.4087
CCM_01635	61.1905	65.6273	209.469	129.986
CCM_01636	157.377	150.912	252.067	248.507
CCM_01637	96.5498	99.9912	195.339	190.013
CCM_01638	40.8459	40.3072	167.342	94.1844
CCM_01639	1802.78	2099.41	2164.58	2058.35
CCM_01640	59.5176	94.9097	38.9222	103.325
CCM_01641	85.4983	189.676	101.735	351.437
CCM_01642	39.1822	101.73	23.7703	82.4123
CCM_01643	26.6752	20.0811	61.838	57.303
CCM_01644	40.8437	42.1789	128.754	103.71
CCM_01645	45.267	33.8077	25.5251	24.9555
CCM_01646	5.5023	6.29856	1.47258	1.03267
CCM_01647	29.9331	50.5303	38.2657	33.1877
CCM_01648	15.0211	13.7222	5.30183	6.88684
CCM_01649	3.06531	3.47871	4.01885	4.12084
CCM_01650	42.363	48.3184	46.5192	52.5179
CCM_01651	18.4697	17.5883	8.4264	10.6707
CCM_01652	68.0237	54.3589	50.2548	51.5127
CCM_01653	23.0482	20.2124	11.0427	13.336
CCM_01654	101.516	97.5959	66.8633	72.2504
CCM_01655	102.462	97.9332	96.8058	111.337
CCM_01656	80.0971	86.5949	88.3288	89.4652
CCM_01657	4.616	5.00881	5.49045	4.52698
CCM_01658	60.1156	70.6751	85.2743	81.8035
CCM_01659	21.7883	21.2407	25.687	22.7879
CCM_01660	94.7565	89.3186	156.391	124.996
CCM_01661	48.2059	51.9393	37.8502	37.6401
CCM_01662	290.356	265.632	136.752	160.144
CCM_01663	87.5806	86.6273	50.7139	52.6571
CCM_01664	8.93171	9.21615	3.90773	3.59547
CCM_01665	13.1964	11.5735	12.4238	12.8548
CCM_01666	25.6183	25.3145	22.0853	22.8381
CCM_01667	5.92894	5.59976	2.95387	3.13547
CCM_01668	222.949	254.038	333.356	379.969
CCM_01669	11.7918	14.6037	16.6181	16.1497
CCM_01671	22.3034	20.0341	20.7512	19.5118
CCM_01672	17.8128	35.349	26.0664	26.4129
CCM_01673	40.3239	69.5905	81.0343	62.3626
CCM_01674	531.237	522.204	709.111	727.108
CCM_01675	68.1335	79.4836	45.5009	53.2784
CCM_01676	40.1455	34.8445	34.7841	38.9642
CCM_01677	36.1482	41.103	26.0966	30.5582
CCM_01678	152.736	72.4766	82.871	72.5298
CCM_01679	15.4389	13.689	16.4657	14.984
CCM_01680	132.985	119.002	101.65	118.361
CCM_01681	219.893	170.923	90.9197	136.221
CCM_01682	7.00717	4.54514	8.10353	9.39347
CCM_01683	16.6554	13.9065	6.06977	8.83636
CCM_01685	69.3758	50.8863	94.3713	79.185
CCM_01686	158.336	143.186	40.2284	71.8714
CCM_01687	54.4372	57.5008	28.9425	55.3115
CCM_01688	49.5	90.2951	130.691	162.834
CCM_01689	6.1574	8.47398	8.71509	16.6028
CCM_01690	17.9704	16.4512	15.2001	15.8516
CCM_01691	13.1387	12.6957	7.45656	7.10058
CCM_01693	19.3202	21.2336	83.2118	69.7109
CCM_01694	12.4288	12.0761	8.08993	7.06442
CCM_01695	158.633	130.4	83.4702	99.6496
CCM_01696	125.701	139.408	113.642	172.07
CCM_01697	37.336	70.9885	495.912	364.204
CCM_01698	18.9693	23.2601	60.0607	59.1827
CCM_01699	31.1322	39.0499	73.265	132.373
CCM_01700	37.9201	47.0223	45.3742	55.8452
CCM_01702	40.7724	38.6332	50.4042	41.2236
CCM_01703	69.6768	60.957	42.3622	44.3772
CCM_01704	200.81	167.937	68.841	72.3208
CCM_01705	64.7695	68.6355	175.494	133.645
CCM_01706	165.254	240.264	710.235	485.05
CCM_01707	13.0158	13.039	9.65969	11.095
CCM_01708	63.277	57.9771	43.5563	43.9172
CCM_01709	216.531	225.391	196.905	197.493
CCM_01710	11.565	11.6461	18.1313	18.1774
CCM_01712	58.71	62.2918	48.8647	48.1194
CCM_01713	45.8147	49.2202	25.0562	24.8841
CCM_01714	22.3203	23.6777	23.1952	23.9612
CCM_01715	204.779	230.472	231.431	217.967
CCM_01716	33.4763	35.3473	59.4423	56.8945
CCM_01717	65.2317	71.1893	135.288	76.4038
CCM_01718	23.092	17.5472	12.2531	14.5541
CCM_01719	48.7631	47.1067	22.5549	35.8554
CCM_01720	38.1786	35.3188	26.2219	31.2777
CCM_01721	35.7573	22.8643	24.2395	24.6273
CCM_01722	3297.95	3083.92	4658.37	4250.92
CCM_01724	267.061	232.514	406.313	255.611
CCM_01725	26.8974	24.988	20.7904	22.6219
CCM_01726	18.0444	16.5116	14.3631	13.4945
CCM_01727	28.826	28.302	22.1716	26.4064
CCM_01728	6.00109	4.63912	3.35885	4.39636
CCM_01729	5.71318	5.06146	7.07798	6.2332
CCM_01730	108.297	124.425	221.734	153.28
CCM_01731	17.5604	14.8131	20.5901	17.2676
CCM_01732	12.7848	11.0328	15.5649	13.0924
CCM_01733	313.391	317.549	233.641	230.692
CCM_01734	39.6199	28.9289	53.7816	51.7984
CCM_01735	12.1969	14.3184	17.289	22.2048
CCM_01736	13.6994	17.1132	24.1571	24.5555
CCM_01737	26.5183	23.2498	17.1151	16.8368
CCM_01738	41.3363	33.9623	18.1439	21.8015
CCM_01739	2.60136	7.65116	73.077	70.9163
CCM_01740	16.7631	13.8919	12.4322	14.2604
CCM_01741	14.7242	13.7117	17.6735	12.4108
CCM_01742	4.89754	6.20136	4.64072	4.12135
CCM_01743	46.8223	44.8523	24.1749	27.4967
CCM_01744	14.9795	15.4343	10.4886	10.4423
CCM_01745	67.1631	62.7961	66.8524	75.8981
CCM_01746	16.3032	17.277	13.2809	14.2413
CCM_01747	33.0957	34.6882	28.697	29.8386
CCM_01748	39.5253	34.7367	27.878	26.8871
CCM_01749	90.4348	97.3978	79.856	79.5724
CCM_01750	233.344	212.411	220.566	249.101
CCM_01751	208.677	204.372	194.366	226.475
CCM_01752	18.2903	18.2024	10.083	10.1868
CCM_01753	4.14955	3.00261	3.92924	3.45523
CCM_01754	53.3561	52.9462	42.2884	42.6044
CCM_01755	15.0089	13.636	7.99872	7.87347
CCM_01756	48.8755	48.2273	18.1605	18.6084
CCM_01757	144.708	163.885	145.517	139.375
CCM_01758	52.6805	51.6732	47.2279	57.5889
CCM_01759	956.945	943.474	1248.38	1356.51
CCM_01760	22.5753	18.0789	21.2977	17.6954
CCM_01761	200.639	184.104	112.461	130.31
CCM_01762	36.5025	34.1682	28.8848	28.2271
CCM_01763	56.7474	62.3665	81.7761	76.4009
CCM_01764	27.7626	27.4636	44.2528	38.0407
CCM_01765	44.4747	47.3951	42.3904	43.3115
CCM_01766	23.1613	24.7938	16.3507	16.5958
CCM_01767	32.1247	30.7847	28.4369	29.6885
CCM_01768	23.1544	22.684	18.4101	22.6325
CCM_01769	20.2986	22.0861	14.6367	15.5917
CCM_01770	5.04724	5.37603	8.12595	6.95478
CCM_01771	266.199	350.534	525.941	498.529
CCM_01772	31.6017	33.9494	28.0938	34.458
CCM_01773	23.0558	25.6343	24.0966	26.0651
CCM_01774	11.9711	9.32048	7.74186	9.62209
CCM_01775	20.3541	16.8948	10.3477	10.4772
CCM_01776	19.0996	18.3877	16.9413	13.8256
CCM_01777	34.8492	21.7668	19.319	20.9336
CCM_01778	68.1215	66.9006	31.4654	39.264
CCM_01779	169.471	156.052	177.123	168.305
CCM_01780	64.1004	91.4145	82.0761	89.1969
CCM_01781	10.9843	10.1935	9.86281	8.0531
CCM_01782	23.9801	21.3969	39.8174	23.004
CCM_01783	43.6623	41.9939	23.8927	26.9535
CCM_01784	64.7555	65.3189	61.1294	66.3051
CCM_01785	35.3246	34.9945	50.2763	49.2392
CCM_01786	52.3012	65.3754	77.0215	49.7782
CCM_01787	68.3533	73.2286	57.709	63.8091
CCM_01788	41.9935	39.6162	30.9843	30.4529
CCM_01789	44.0907	41.663	43.5029	41.7789
CCM_01790	59.916	59.1497	62.968	46.1925
CCM_01791	642.249	1208.76	622.569	759.002
CCM_01792	153.922	154.418	80.2084	92.8174
CCM_01793	132.219	134.962	114.022	132.935
CCM_01794	221.542	210.646	251.707	265.145
CCM_01795	52.6636	53.9539	66.1494	56.5917
CCM_01796	265.985	248.585	182.074	211.355
CCM_01797	3.24504	2.88769	1.75295	1.84418
CCM_01798	38.299	43.483	41.8804	40.0612
CCM_01799	14.205	12.3611	19.0021	19.0935
CCM_01800	4.83805	4.23614	12.0906	14.1959
CCM_01801	10.0819	10.4939	19.1361	19.6892
CCM_01802	17.3689	15.1497	20.3227	27.3535
CCM_01803	14.9432	16.4119	10.2152	10.4711
CCM_01804	13.2448	13.9218	17.6192	12.8502
CCM_01805	2.69065	2.8336	6.03093	6.40316
CCM_01806	4.911	3.69253	7.92111	8.82282
CCM_01807	27.1309	24.4175	27.208	28.6696
CCM_01808	118.13	117.335	83.0944	88.1127
CCM_01809	72.2434	60.4846	26.4276	17.5989
CCM_01810	5.8228	4.9061	4.74364	4.2612
CCM_01811	19.1119	16.7506	21.0798	18.9236
CCM_01812	14.8508	16.9099	13.3302	12.6835
CCM_01813	13.0705	11.4497	18.9886	15.2282
CCM_01814	41.2206	31.3834	40.1354	40.6617
CCM_01816	34.9079	31.8846	22.999	25.9147
CCM_01817	166.219	136.102	140.444	178.428
CCM_01818	17.8503	15.5362	22.0037	20.1942
CCM_01819	20.3242	18.5104	24.375	20.9231
CCM_01820	165.558	175.011	171.813	202.87
CCM_01821	8.42448	6.29605	7.88796	8.84768
CCM_01822	20.476	23.5892	10.9022	10.1966
CCM_01823	186.052	226.115	127.678	139.244
CCM_01824	63.0656	65.9765	43.9821	47.8139
CCM_01826	63.9494	75.2515	72.5374	71.1889
CCM_01827	31.3056	29.2043	22.4161	23.9157
CCM_01829	10.2936	17.6172	10.0772	9.96909
CCM_01831	18.7978	18.2117	24.1826	23.3885
CCM_01832	42.9101	40.6566	23.6777	32.4742
CCM_01833	49.0359	43.5014	28.1412	24.655
CCM_01834	108.785	108.097	103.398	96.3391
CCM_01835	10.8135	12.9081	11.7479	12.786
CCM_01836	64.0802	76.4212	83.6093	83.719
CCM_01837	49.3899	42.2012	40.1215	39.6996
CCM_01838	162.106	146.103	125.126	131.732
CCM_01839	133.368	150.386	108.541	109.658
CCM_01840	65.527	61.161	94.72	73.0565
CCM_01841	145.16	160.862	183.23	179.611
CCM_01842	127.714	134.008	123.215	105.852
CCM_01843	14.2467	14.6073	19.9579	17.1469
CCM_01844	104.115	104.978	86.1537	68.5431
CCM_01845	19.71	22.3422	21.7898	18.8626
CCM_01847	86.0986	86.1625	37.5657	35.5624
CCM_01848	37.8701	32.2616	36.1143	34.0343
CCM_01849	65.3278	61.1843	26.3916	32.4014
CCM_01850	311.319	315.832	205.564	216.449
CCM_01852	92.7743	92.6839	46.7781	50.3245
CCM_01853	13.5459	13.4185	15.9777	13.1232
CCM_01854	14.5913	10.134	10.7169	5.85805
CCM_01855	115.928	168.977	178.624	189.291
CCM_01856	19.0176	21.6401	66.8443	65.4935
CCM_01857	17.0802	14.7676	15.0176	11.7857
CCM_01858	127.476	138.313	102.649	101.239
CCM_01859	58.3191	64.2896	39.3038	39.9013
CCM_01860	19.7349	27.1758	14.4767	18.3273
CCM_01861	13.9419	15.0213	36.2792	22.1723
CCM_01862	357.673	328.325	215.886	285.19
CCM_01863	52.2614	44.5569	23.5049	28.9871
CCM_01864	37.8304	37.0742	43.1339	48.8438
CCM_01865	30.1679	27.0972	25.7135	23.5687
CCM_01866	5.50998	5.33286	3.98545	4.75055
CCM_01867	6.98482	7.50081	3.23836	4.99551
CCM_01869	17.914	18.2316	20.8197	21.7352
CCM_01870	34.3474	30.304	19.5224	25.1233
CCM_01871	12.441	11.6934	15.5267	15.5286
CCM_01872	261.512	274.521	161.803	226.089
CCM_01873	74.6259	80.0249	39.1207	52.4458
CCM_01874	1284.08	1289.88	685.371	757.05
CCM_01875	49.1871	41.7607	106.249	84.2843
CCM_01876	23.4463	22.3233	17.1614	21.3731
CCM_01877	32.1564	24.759	20.8108	15.9829
CCM_01878	6.20389	5.41036	6.26698	6.59464
CCM_01879	18.6017	18.4183	12.4407	14.3503
CCM_01880	129.29	117.766	68.1225	80.3533
CCM_01881	15.6933	16.1549	28.299	22.1558
CCM_01882	223.018	214.792	113.52	146.767
CCM_01883	9.69617	10.5733	7.24408	8.53069
CCM_01884	70.1781	69.5648	62.7561	61.0453
CCM_01885	48.4694	45.1789	56.1495	38.8785
CCM_01887	27.5562	26.3406	18.128	22.0233
CCM_01888	45.7181	50.3275	33.5644	38.0992
CCM_01889	28.1202	32.2219	24.9038	26.2735
CCM_01890	18.1392	26.6637	22.5851	19.2088
CCM_01891	6.45311	5.85325	4.4413	7.01494
CCM_01892	16.2656	15.1751	12.7713	12.6571
CCM_01893	108.278	105.932	108.526	105.676
CCM_01894	28.5823	29.6839	33.916	33.3649
CCM_01895	14.3022	11.6633	18.197	16.5052
CCM_01896	14.269	13.5427	17.5992	15.8748
CCM_01897	14.977	19.1629	13.9987	28.4645
CCM_01898	78.8623	79.0393	118.037	132.13
CCM_01899	5.95311	6.65074	6.44724	6.51363
CCM_01900	41.0815	37.5766	41.6682	37.5948
CCM_01901	76.7872	86.3509	57.4667	65.6456
CCM_01902	3.01781	3.36757	3.45496	4.19985
CCM_01904	24.0142	30.6184	10.7745	6.97324
CCM_01905	9.65345	9.04022	7.90761	6.94375
CCM_01906	22.0282	20.9806	16.4088	11.8279
CCM_01907	52.8088	36.398	46.6353	62.1068
CCM_01908	10.0498	9.66226	20.9004	17.8387
CCM_01909	39.5002	42.6445	144.481	83.2269
CCM_01910	143.835	127.063	64.1682	79.1634
CCM_01911	11.7527	10.2996	5.79008	5.4841
CCM_01912	423.88	544.845	919.042	849.655
CCM_01913	1.79705	1.67879	2.64977	3.72111
CCM_01914	26.9687	25.9211	32.6124	32.6408
CCM_01915	68.701	61.225	77.037	72.894
CCM_01916	73.1951	85.2606	72.9876	67.9779
CCM_01917	145.089	128.557	86.9883	96.7882
CCM_01918	7.40015	7.82235	4.76185	4.23748
CCM_01920	29.3041	26.3761	17.1879	19.2426
CCM_01921	3.60014	3.06972	2.50609	2.5917
CCM_01922	10.3766	9.05727	13.8382	12.5286
CCM_01923	3.09968	2.39251	6.59412	4.68654
CCM_01924	13.2458	10.1137	11.8498	13.1556
CCM_01925	65.7466	49.4766	32.3158	37.2542
CCM_01926	279.628	211.377	86.6318	141.154
CCM_01927	596.949	514.58	284.569	373.839
CCM_01930	81.8264	80.0055	96.3165	91.1954
CCM_01931	1225.19	1510.56	2174.01	2180.71
CCM_01933	30.7803	31.2696	19.7133	21.1983
CCM_01935	6.4974	6.73147	5.80366	7.71282
CCM_01938	3.1351	3.00479	6.16552	4.54005
CCM_01939	43.15	37.569	25.4626	25.0592
CCM_01940	22.2542	17.607	22.5703	19.5784
CCM_01941	102.073	89.8575	198.01	208.864
CCM_01942	488.666	434.83	768.513	669.433
CCM_01943	1827.47	1784.23	2972.32	3281.26
CCM_01944	138.424	103.784	109.352	126.518
CCM_01945	60.3012	47.0931	99.9069	71.8648
CCM_01947	2.65884	2.38332	2.07054	1.99419
CCM_01948	23.9036	24.4148	37.7844	28.2079
CCM_01949	39.7881	46.6743	30.4828	24.1042
CCM_01950	49.0222	45.8182	98.2964	80.5399
CCM_01951	78.9819	84.1321	182.228	135.472
CCM_01952	52.86	56.0455	44.9974	45.5481
CCM_01953	39.6027	45.3694	44.6272	38.6631
CCM_01954	25.2875	23.3448	14.9737	8.75532
CCM_01955	15.6392	21.8348	144.689	172.53
CCM_01957	17.9654	18.6761	18.2791	20.0112
CCM_01958	71.1038	74.9783	64.0507	67.9783
CCM_01959	52.849	40.8717	35.3574	34.3984
CCM_01960	52.0943	46.3601	55.9011	109.351
CCM_01961	52.2422	53.0645	32.3525	32.9675
CCM_01962	218.972	166.026	49.9827	61.6273
CCM_01963	20.4481	14.5671	13.3733	15.7292
CCM_01964	81.0117	55.6588	42.6748	56.132
CCM_01965	120.35	106.122	88.4507	113.793
CCM_01966	97.1135	83.5931	66.4348	81.9336
CCM_01967	6.85697	6.12014	9.58367	8.06864
CCM_01968	154.658	138.38	181.686	177.028
CCM_01969	60.7876	58.3492	36.0174	39.9938
CCM_01970	10.3541	8.68522	26.395	16.7363
CCM_01971	13.2065	13.6326	18.734	14.3248
CCM_01972	14.7216	13.4779	24.256	21.1005
CCM_01973	15.9643	14.3204	38.4303	25.6194
CCM_01974	7.70583	6.64377	6.9456	5.57883
CCM_01975	5.49227	4.06968	2.90147	2.8956
CCM_01976	10.0735	9.91858	16.9599	12.1188
CCM_01978	70.2743	67.6396	39.4642	39.1986
CCM_01979	512.894	474.807	200.684	241.723
CCM_01980	276.331	262.334	126.548	165.52
CCM_01981	142.617	173.828	179.909	177.579
CCM_01982	372.517	347.137	216.91	253.379
CCM_01983	44.2375	41.2166	53.0227	38.2174
CCM_01984	179.69	242.578	231.526	234.421
CCM_01985	38.8504	34.5919	25.3533	25.8724
CCM_01986	21.5132	23.0962	19.652	16.9969
CCM_01989	67.6717	70.0997	106.01	84.6628
CCM_01990	57.3969	47.5536	37.6031	49.6592
CCM_01991	279.88	282.613	217.003	238.71
CCM_01992	178.988	171.429	177.683	199.74
CCM_01996	87.1569	84.3572	165.002	137.153
CCM_01997	153.597	140.334	89.4133	110.145
CCM_01998	6165.75	7831.77	2504.38	3284.5
CCM_01999	38.8406	35.0937	42.9082	43.0739
CCM_02000	10.8866	7.96087	38.446	29.9001
CCM_02002	16.0352	14.6261	15.9969	15.7433
CCM_02003	90.943	91.3396	70.5985	73.36
CCM_02004	20.4327	14.5713	16.3293	12.6235
CCM_02005	16.1726	13.9828	9.59154	7.62585
CCM_02006	133.554	158.455	159.044	163.428
CCM_02007	348.69	344.985	280.016	232.697
CCM_02008	4.79847	4.01473	4.54235	4.41412
CCM_02009	28.7086	24.7664	20.6397	21.7661
CCM_02010	34.5961	34.8479	57.1645	42.5813
CCM_02011	1.58537	1.17049	2.28456	1.519
CCM_02014	98.698	91.8615	64.3344	60.623
CCM_02015	9.08216	10.4667	10.509	11.6494
CCM_02016	5.1184	4.32646	3.27906	2.92903
CCM_02017	8.15809	9.00082	6.71986	4.90564
CCM_02018	45.251	41.6612	32.5072	32.5143
CCM_02020	13.9988	13.2893	13.9916	12.4332
CCM_02021	4.9241	7.10494	5.7883	4.91432
CCM_02022	7.97425	11.6472	13.3818	7.44197
CCM_02025	217.721	213.069	230.512	146.844
CCM_02027	42.6615	38.9289	19.536	22.3734
CCM_02028	94.4526	95.1153	78.1438	83.6154
CCM_02029	166.962	154.729	201.224	208.861
CCM_02030	5.40029	10.805	10.1986	5.93578
CCM_02031	147.327	130.715	78.0332	89.1811
CCM_02032	11.5355	12.3557	15.3156	12.9685
CCM_02033	83.3346	76.5652	79.3482	86.3319
CCM_02034	276.759	276.142	299.536	327.064
CCM_02035	72.3523	86.825	91.8883	95.1455
CCM_02036	293.735	267.442	129.92	149.862
CCM_02037	30.321	26.8873	62.2951	55.727
CCM_02038	12.1089	10.2907	75.292	50.1305
CCM_02040	67.9236	51.1043	48.958	47.0141
CCM_02041	17.2077	18.8512	22.0567	17.1026
CCM_02045	39.1889	42.4634	52.1008	59.3692
CCM_02046	118.258	117.721	93.8752	110.776
CCM_02047	36.3896	33.4854	45.1388	32.634
CCM_02048	22.3635	19.1682	70.193	59.5146
CCM_02054	8.0637	7.15177	15.3453	7.85132
CCM_02066	47.1822	40.0357	52.3993	46.7952
CCM_02067	33.9338	33.6299	23.348	23.8952
CCM_02068	24.2326	25.9339	11.0158	11.6744
CCM_02071	28.3741	26.7961	62.5535	49.2294
CCM_02072	30.2654	27.8835	13.3685	15.0082
CCM_02073	20.8076	23.7657	14.3806	14.1786
CCM_02074	415.867	492.316	425.364	423.195
CCM_02075	51.0035	44.7232	30.9361	38.0534
CCM_02076	28.3927	30.0317	28.4033	27.2965
CCM_02077	4.66518	6.61305	15.3818	18.2382
CCM_02078	21.0092	14.8691	23.3264	20.1009
CCM_02079	40.4001	37.5268	24.8519	24.7081
CCM_02080	25.9335	22.8648	10.4958	11.2896
CCM_02081	16.2869	14.9908	66.0061	36.0472
CCM_02082	21.3776	15.2467	16.3767	15.3953
CCM_02083	738.519	555.535	311.134	379.205
CCM_02084	207.263	158.389	106.292	150.742
CCM_02085	13.2271	10.3775	6.31251	9.56627
CCM_02086	19.6077	19.0644	13.4052	12.6302
CCM_02087	2.4463	1.91177	2.47359	1.26215
CCM_02089	13.6334	13.5304	11.2916	17.5636
CCM_02090	146.256	142.073	98.4693	118.063
CCM_02091	16.1238	17.433	18.1764	21.1168
CCM_02092	361.809	313.061	158.366	139.99
CCM_02093	15.0404	44.0595	184.704	214.4
CCM_02094	28.8755	28.1438	26.1626	26.469
CCM_02095	150.445	153.152	223.49	195.866
CCM_02096	13.5377	12.8797	10.8821	10.8109
CCM_02097	36.7112	32.2651	16.6107	20.34
CCM_02099	18.0987	16.0585	14.1876	14.2403
CCM_02102	26.9615	33.553	39.7456	35.6629
CCM_02103	5.00808	4.38031	5.84793	5.76263
CCM_02104	10.7215	11.4214	11.8565	10.4988
CCM_02105	5.50513	4.45356	3.68646	3.44465
CCM_02106	336.651	91.8725	198.763	150.258
CCM_02107	36.5477	38.6152	31.798	24.8051
CCM_02108	33.739	32.6623	16.3581	19.9061
CCM_02109	18.1373	17.3852	9.11904	10.7958
CCM_02110	58.7529	61.901	44.5705	51.8994
CCM_02111	36.1939	34.8487	38.8894	36.008
CCM_02112	5.62872	7.84675	24.5137	12.7128
CCM_02113	31.2501	22.6779	12.569	16.9962
CCM_02114	27.5811	19.2426	14.6876	14.8641
CCM_02116	16.8171	24.1355	26.5678	16.8691
CCM_02117	133.727	132.355	86.0111	92.0742
CCM_02118	64.9612	76.5739	35.7995	45.6451
CCM_02120	37.3929	31.2986	34.6557	37.2812
CCM_02121	36.249	39.2655	17.5539	20.33
CCM_02122	46.6155	47.9117	88.0693	126.722
CCM_02123	7.96917	4.39427	7.38428	5.62796
CCM_02124	124.527	112.423	34.4329	33.1788
CCM_02125	1447.13	1060.81	1717.52	1774
CCM_02126	21.3805	24.2825	41.0134	25.6912
CCM_02127	17.4313	17.978	11.9621	10.3552
CCM_02128	29.2435	27.8811	30.7276	27.0793
CCM_02129	26.4873	22.6813	25.463	26.6471
CCM_02130	24.2909	21.8629	18.1842	19.2224
CCM_02131	58.639	54.2137	132.283	97.0611
CCM_02132	103.858	103.712	110.559	107.488
CCM_02133	113.549	118.713	68.2355	88.6406
CCM_02134	61.0346	65.6533	54.9235	57.3096
CCM_02135	41.462	62.1643	59.8746	67.6078
CCM_02136	54.5891	52.5887	42.1804	44.9316
CCM_02137	26.4798	21.3443	14.9081	17.4722
CCM_02138	38.7861	36.1787	53.4615	44.4956
CCM_02139	2.10644	2.55152	3.15714	2.88511
CCM_02140	72.366	65.9477	53.9441	62.021
CCM_02142	87.6214	75.6665	77.1105	84.0904
CCM_02143	5.8084	5.69958	8.37315	9.45786
CCM_02144	70.3023	66.895	29.8253	34.5033
CCM_02145	46.5478	44.6028	39.664	39.244
CCM_02146	26.7756	33.6386	22.0881	14.9269
CCM_02147	40.3963	40.0147	25.866	33.8228
CCM_02148	20.4128	19.0204	21.8461	24.0426
CCM_02150	151.802	157.045	156.71	188.439
CCM_02152	15.8649	20.8985	33.3691	28.3736
CCM_02154	24.2694	22.9874	18.2854	19.1408
CCM_02155	552.936	635.388	713.895	798.463
CCM_02156	37.5591	35.3611	22.238	24.5454
CCM_02157	79.6338	79.9446	87.0727	77.7264
CCM_02158	18.9874	18.9478	11.9121	11.4195
CCM_02160	49.4052	41.9725	37.8604	40.5478
CCM_02161	12.1028	7.77925	5.58989	6.49457
CCM_02162	82.722	93.718	104.299	106.664
CCM_02163	545.208	593.892	574.773	561.071
CCM_02164	12.8091	10.6255	23.1709	17.0733
CCM_02165	12.4568	13.2679	13.517	12.4781
CCM_02166	16.4855	19.8769	9.42383	9.23236
CCM_02167	64.8067	58.957	62.9918	48.6328
CCM_02168	43.1513	42.3509	36.3052	39.464
CCM_02169	12.5477	12.6945	15.3443	13.8009
CCM_02172	79.0808	101.376	77.0118	69.5044
CCM_02173	3.98713	3.63777	2.1771	2.97679
CCM_02174	23.759	19.1933	20.9869	15.863
CCM_02175	21.3862	13.8192	5.98665	3.51455
CCM_02176	89.0854	92.2451	47.9998	54.6509
CCM_02178	28.5273	28.8648	26.5958	27.8679
CCM_02179	58.1768	58.5	70.2234	65.6851
CCM_02180	29.7512	29.9725	33.3657	35.5308
CCM_02181	271.119	278.211	199.016	290.948
CCM_02182	29.2917	25.1602	18.4051	23.062
CCM_02183	1604.42	1603.97	819.109	674.715
CCM_02185	27.2542	26.1036	27.0635	26.6572
CCM_02186	52.0419	58.8883	47.9147	50.7702
CCM_02187	31.1415	39.3839	53.4988	51.9472
CCM_02188	27.2473	27.4469	39.0286	33.0294
CCM_02189	45.5293	46.0831	59.4892	44.9984
CCM_02190	57.3502	56.5171	78.3093	77.3831
CCM_02191	119.851	110.989	147.422	157.186
CCM_02192	41.1341	46.8471	39.719	48.2094
CCM_02193	35.0518	37.6091	27.473	35.4283
CCM_02194	20.9129	20.7045	24.0016	21.5703
CCM_02195	59.7418	62.4652	31.5089	36.28
CCM_02196	14.7906	25.0719	12.692	10.6535
CCM_02197	55.835	82.1711	98.849	83.6665
CCM_02198	44.6319	43.3345	22.2435	29.2284
CCM_02199	45.7236	50.702	47.2721	51.5806
CCM_02200	53.7489	49.8769	39.6267	48.7757
CCM_02201	26.3302	24.6545	14.7899	18.566
CCM_02203	38.7566	31.0995	26.8703	25.1389
CCM_02204	180.718	172.649	110.404	118.8
CCM_02205	106.241	99.4816	139.272	100.627
CCM_02207	294.792	286.916	263.187	252.033
CCM_02208	417.743	488.258	416.587	470.901
CCM_02209	15.2381	14.1497	11.3453	15.32
CCM_02210	1.85454	1.77162	1.88644	2.72664
CCM_02211	19.008	16.7041	12.6688	12.314
CCM_02212	107.582	138.399	141.611	140.714
CCM_02213	88.5606	92.6535	115.985	83.7206
CCM_02214	13.5363	13.9938	13.7732	11.6897
CCM_02215	29.9883	28.8895	28.5445	26.9395
CCM_02216	24.9087	24.0964	20.0171	18.2088
CCM_02217	45.6489	48.3317	32.6354	36.1338
CCM_02218	158.16	189.876	140.884	125.359
CCM_02219	121.886	117.607	110.84	106.172
CCM_02220	49.2349	43.7948	66.128	55.1084
CCM_02221	44.0266	43.7876	30.6408	32.4731
CCM_02222	239.383	284.248	154.059	177.248
CCM_02223	9.99897	7.60236	7.01284	6.84312
CCM_02224	40.8951	48.5341	31.0366	33.0977
CCM_02225	25.8335	28.7043	17.0857	17.1749
CCM_02226	17.9267	14.0148	12.0286	10.1131
CCM_02227	63.3723	64.1492	80.6751	93.6602
CCM_02228	21.1656	19.2326	7.85438	10.1472
CCM_02229	164.924	169.146	103.338	122.844
CCM_02230	36.3131	31.7238	44.5928	40.2722
CCM_02231	75.4075	72.5593	52.087	58.7947
CCM_02232	139.479	133.631	61.3025	93.151
CCM_02233	32.6976	31.5322	18.3936	20.96
CCM_02234	9.44036	9.74287	6.14601	7.41476
CCM_02235	53.8005	45.0478	43.0377	43.2536
CCM_02236	1155.82	1299.94	1021.46	1162.48
CCM_02237	28.6889	44.1226	42.8624	43.6153
CCM_02238	4.85179	4.46884	2.84361	3.00821
CCM_02239	94.5262	83.9056	60.7186	55.9697
CCM_02240	5.21729	11.183	3.66167	7.70703
CCM_02241	2.89495	3.18967	7.53033	7.28853
CCM_02242	15.1037	17.3565	17.8556	17.7937
CCM_02243	112.981	108.703	81.6056	88.8018
CCM_02244	71.7078	66.9389	52.3779	54.5567
CCM_02245	18.8606	18.0508	15.4833	14.2389
CCM_02246	74.4227	61.428	46.9076	59.9636
CCM_02247	32.3143	29.2911	18.6555	20.3607
CCM_02248	23.9974	22.3663	13.3556	14.4152
CCM_02249	112.707	111.323	86.7862	84.8396
CCM_02250	30.3209	30.4697	11.6537	13.8405
CCM_02251	31.1333	30.7229	18.8042	22.4749
CCM_02252	158.384	165.04	161.305	152.98
CCM_02253	49.9503	51.1575	23.4173	30.0821
CCM_02255	94.3447	93.8757	111.266	127.102
CCM_02256	51.1888	48.101	33.4628	33.9316
CCM_02257	30.7622	34.4763	21.0316	21.3269
CCM_02259	27.5959	29.7677	13.168	14.8423
CCM_02260	591.433	596.23	726.836	815.503
CCM_02261	50.8105	46.7412	35.9032	39.5625
CCM_02262	26.2056	20.6023	35.4895	29.3284
CCM_02263	121.057	123.457	109.699	124.687
CCM_02264	21.141	20.0035	28.1124	24.8986
CCM_02265	87.6836	74.4903	125.661	96.306
CCM_02266	1118.67	1175.32	768.316	715.769
CCM_02267	74.517	73.5839	48.0831	39.8856
CCM_02268	38.0441	42.5362	20.1581	20.8356
CCM_02269	26.381	21.6156	16.1302	18.3259
CCM_02270	26.7445	26.7343	23.4879	25.9944
CCM_02271	38.7214	36.6104	35.3525	30.7538
CCM_02272	18.1323	16.3206	11.9645	14.6423
CCM_02273	37.8472	36.5382	40.0139	31.1467
CCM_02275	1034	993.607	982.645	1118.73
CCM_02276	33.0465	69.8937	14.2201	12.6145
CCM_02277	57.2537	110.201	38.2113	43.0198
CCM_02278	320.216	336.709	178.39	201.947
CCM_02279	25.2209	33.5464	40.3721	37.4257
CCM_02280	19.4393	18.2415	20.2576	19.7892
CCM_02282	240.702	270.445	221.394	237.539
CCM_02284	1656.95	1885.4	1047.77	1309.34
CCM_02285	206.904	229.646	168.741	178.898
CCM_02286	24.9593	22.8604	7.60144	9.42366
CCM_02287	29.6498	33.2768	19.1553	21.1502
CCM_02288	179.946	216.504	168.681	173.435
CCM_02289	27.0804	26.9514	19.0205	22.5262
CCM_02290	39.6385	35.671	24.5652	31.0683
CCM_02291	27.7225	26.384	35.9709	36.9628
CCM_02292	57.8438	60.1509	40.4541	50.3535
CCM_02293	46.9084	44.985	46.1893	47.1316
CCM_02294	67.4299	55.2244	76.6577	76.6101
CCM_02296	32.4831	30.1669	33.0686	34.7346
CCM_02297	20.546	17.0221	30.0623	27.5778
CCM_02299	53.7104	59.2574	40.2364	38.6816
CCM_02300	6.48222	5.9059	4.94427	4.91356
CCM_02301	842.514	819.319	552.629	611.124
CCM_02302	2.32935	2.60116	2.31591	2.2003
CCM_02303	111.017	118.043	86.1541	95.9412
CCM_02304	14.3958	18.263	8.48594	8.98485
CCM_02305	32.616	26.699	10.4977	15.5476
CCM_02306	28.829	25.2704	33.6941	22.894
[truncated: 6,751 more rows]
