# Supplementary material for: Metabolic Responses of Carotenoid and Cordycepin Biosynthetic Pathways in Cordyceps militaris under Light-Programming Exposure through Genome-Wide Transcriptional Analysis
Source: Biology (Basel). 2020 Aug 21;9(9):242. doi: 10.3390/biology9090242 (PMC7576481; doi:10.3390/biology9090242)
Supplement: Supplementary file 1 [file biology-09-00242-s001.zip › Supplementary_File3.xlsx]

## Sheet: Index
Supplementary Information
Metabolic responses of carotenoid and cordycepin biosynthetic pathways in Cordyceps militaris under light-programming exposure through genome-wide transcriptional analysis
Roypim Thananusak1, Kobkul Laoteng2,*, Nachon Raethong3, Yu Zhang4, Wanwipa Vongsangnak1,3,5,*
1Interdisciplinary Graduate Program in Bioscience, Faculty of Science, Kasetsart University, Bangkok, Thailand 2Functional Ingredients and Food Innovation Research Group, National Center for Genetic Engineering and Biotechnology (BIOTEC), National Science and Technology Development Agency (NSTDA), Pathum Thani, Thailand 3Department of Zoology, Faculty of Science, Kasetsart University, Bangkok, Th…
Supplementary File 3: Functional annotation of expressed genes of C. militaris
This file includes Supplementary Tables S1 to S2
	Supplementary Table S1. KOG annotation
	Supplementary Table S2. KEGG annotation

## Sheet: Table S1
Supplementary Table S1. KOG annotation
expressed genes	kogid	kogdefline	kogClass	kogGroup
CCM_00020	KOG3923	D-aspartate oxidase	Amino acid transport and metabolism	METABOLISM
CCM_00036	KOG1282	Serine carboxypeptidases (lysosomal cathepsin A)	Amino acid transport and metabolism	METABOLISM
CCM_00163	KOG1250	Threonine/serine dehydratases	Amino acid transport and metabolism	METABOLISM
CCM_00213	KOG1287	Amino acid transporters	Amino acid transport and metabolism	METABOLISM
CCM_00270	KOG0638	4-hydroxyphenylpyruvate dioxygenase	Amino acid transport and metabolism	METABOLISM
CCM_00296	KOG1404	Alanine-glyoxylate aminotransferase AGT2	Amino acid transport and metabolism	METABOLISM
CCM_00332	KOG0455	Homoserine dehydrogenase	Amino acid transport and metabolism	METABOLISM
CCM_00396	KOG0172	Lysine-ketoglutarate reductase/saccharopine dehydrogenase	Amino acid transport and metabolism	METABOLISM
CCM_00427	KOG0634	Aromatic amino acid aminotransferase and related proteins	Amino acid transport and metabolism	METABOLISM
CCM_00434	KOG1448	Ribose-phosphate pyrophosphokinase	Amino acid transport and metabolism	METABOLISM
CCM_00464	KOG2965	Arginase	Amino acid transport and metabolism	METABOLISM
CCM_00509	KOG0571	Asparagine synthase (glutamine-hydrolyzing)	Amino acid transport and metabolism	METABOLISM
CCM_00553	KOG0806	Carbon-nitrogen hydrolase	Amino acid transport and metabolism	METABOLISM
CCM_00554	KOG1562	Spermidine synthase	Amino acid transport and metabolism	METABOLISM
CCM_00624	KOG1289	Amino acid transporters	Amino acid transport and metabolism	METABOLISM
CCM_00646	KOG4166	Thiamine pyrophosphate-requiring enzyme	Amino acid transport and metabolism	METABOLISM
CCM_00735	KOG1286	Amino acid transporters	Amino acid transport and metabolism	METABOLISM
CCM_00763	KOG2467	Glycine/serine hydroxymethyltransferase	Amino acid transport and metabolism	METABOLISM
CCM_00813	KOG0784	Isocitrate dehydrogenase, gamma subunit	Amino acid transport and metabolism	METABOLISM
CCM_00840	KOG2275	Aminoacylase ACY1 and related metalloexopeptidases	Amino acid transport and metabolism	METABOLISM
CCM_00843	KOG1481	Cysteine synthase	Amino acid transport and metabolism	METABOLISM
CCM_00857	KOG3627	Trypsin	Amino acid transport and metabolism	METABOLISM
CCM_00923	KOG4750	Serine O-acetyltransferase	Amino acid transport and metabolism	METABOLISM
CCM_00949	KOG0062	ATPase component of ABC transporters with duplicated ATPase domains/Translation elongation factor EF-3b	Amino acid transport and metabolism	METABOLISM
CCM_00952	KOG1615	Phosphoserine phosphatase	Amino acid transport and metabolism	METABOLISM
CCM_00954	KOG0189	Phosphoadenosine phosphosulfate reductase	Amino acid transport and metabolism	METABOLISM
CCM_00982	KOG4492	Chorismate synthase	Amino acid transport and metabolism	METABOLISM
CCM_01055	KOG1383	Glutamate decarboxylase/sphingosine phosphate lyase	Amino acid transport and metabolism	METABOLISM
CCM_01207	KOG0053	Cystathionine beta-lyases/cystathionine gamma-synthases	Amino acid transport and metabolism	METABOLISM
CCM_01228	KOG1184	Thiamine pyrophosphate-requiring enzyme	Amino acid transport and metabolism	METABOLISM
CCM_01236	KOG0280	Uncharacterized conserved protein	Amino acid transport and metabolism	METABOLISM
CCM_01313	KOG2467	Glycine/serine hydroxymethyltransferase	Amino acid transport and metabolism	METABOLISM
CCM_01355	KOG0138	Glutaryl-CoA dehydrogenase	Amino acid transport and metabolism	METABOLISM
CCM_01380	KOG2250	Glutamate/leucine/phenylalanine/valine dehydrogenases	Amino acid transport and metabolism	METABOLISM
CCM_01392	KOG1250	Threonine/serine dehydratases	Amino acid transport and metabolism	METABOLISM
CCM_01433	KOG3055	Phosphoribosylformimino-5-aminoimidazole carboxamide ribonucleotide (ProFAR) isomerase	Amino acid transport and metabolism	METABOLISM
CCM_01446	KOG1046	Puromycin-sensitive aminopeptidase and related aminopeptidases	Amino acid transport and metabolism	METABOLISM
CCM_01472	KOG1481	Cysteine synthase	Amino acid transport and metabolism	METABOLISM
CCM_01492	KOG1289	Amino acid transporters	Amino acid transport and metabolism	METABOLISM
CCM_01513	KOG2551	Phospholipase/carboxyhydrolase	Amino acid transport and metabolism	METABOLISM
CCM_01567	KOG1046	Puromycin-sensitive aminopeptidase and related aminopeptidases	Amino acid transport and metabolism	METABOLISM
CCM_01640	KOG1549	Cysteine desulfurase NFS1	Amino acid transport and metabolism	METABOLISM
CCM_01690	KOG1046	Puromycin-sensitive aminopeptidase and related aminopeptidases	Amino acid transport and metabolism	METABOLISM
CCM_01755	KOG1305	Amino acid transporter protein	Amino acid transport and metabolism	METABOLISM
CCM_01795	KOG1286	Amino acid transporters	Amino acid transport and metabolism	METABOLISM
CCM_01897	KOG1282	Serine carboxypeptidases (lysosomal cathepsin A)	Amino acid transport and metabolism	METABOLISM
CCM_01966	KOG0238	3-Methylcrotonyl-CoA carboxylase, biotin-containing subunit/Propionyl-CoA carboxylase, alpha chain/Acetyl-CoA carboxylase, biotin carboxylase subunit	Amino acid transport and metabolism	METABOLISM
CCM_01983	KOG4165	Gamma-glutamyl phosphate reductase	Amino acid transport and metabolism	METABOLISM
CCM_02008	KOG1289	Amino acid transporters	Amino acid transport and metabolism	METABOLISM
CCM_02040	KOG1282	Serine carboxypeptidases (lysosomal cathepsin A)	Amino acid transport and metabolism	METABOLISM
CCM_02059	KOG2410	Gamma-glutamyltransferase	Amino acid transport and metabolism	METABOLISM
CCM_02074	KOG1289	Amino acid transporters	Amino acid transport and metabolism	METABOLISM
CCM_02096	KOG0806	Carbon-nitrogen hydrolase	Amino acid transport and metabolism	METABOLISM
CCM_02110	KOG0786	3-isopropylmalate dehydrogenase	Amino acid transport and metabolism	METABOLISM
CCM_02114	KOG4492	Chorismate synthase	Amino acid transport and metabolism	METABOLISM
CCM_02124	KOG0805	Carbon-nitrogen hydrolase	Amino acid transport and metabolism	METABOLISM
CCM_02139	KOG1282	Serine carboxypeptidases (lysosomal cathepsin A)	Amino acid transport and metabolism	METABOLISM
CCM_02166	KOG1289	Amino acid transporters	Amino acid transport and metabolism	METABOLISM
CCM_02169	KOG1237	H+/oligopeptide symporter	Amino acid transport and metabolism	METABOLISM
CCM_02211	KOG3995	3-hydroxyanthranilate oxygenase HAAO	Amino acid transport and metabolism	METABOLISM
CCM_02365	KOG1286	Amino acid transporters	Amino acid transport and metabolism	METABOLISM
CCM_02392	KOG1706	Argininosuccinate synthase	Amino acid transport and metabolism	METABOLISM
CCM_02422	KOG1316	Argininosuccinate lyase	Amino acid transport and metabolism	METABOLISM
CCM_02465	KOG2410	Gamma-glutamyltransferase	Amino acid transport and metabolism	METABOLISM
CCM_02474	KOG1592	Asparaginase	Amino acid transport and metabolism	METABOLISM
CCM_02485	KOG0399	Glutamate synthase	Amino acid transport and metabolism	METABOLISM
CCM_02492	KOG1448	Ribose-phosphate pyrophosphokinase	Amino acid transport and metabolism	METABOLISM
CCM_02618	KOG1154	Gamma-glutamyl kinase	Amino acid transport and metabolism	METABOLISM
CCM_02677	KOG1289	Amino acid transporters	Amino acid transport and metabolism	METABOLISM
CCM_02680	KOG1286	Amino acid transporters	Amino acid transport and metabolism	METABOLISM
CCM_02795	KOG1282	Serine carboxypeptidases (lysosomal cathepsin A)	Amino acid transport and metabolism	METABOLISM
CCM_02799	KOG2596	Aminopeptidase I zinc metalloprotease (M18)	Amino acid transport and metabolism	METABOLISM
CCM_02817	KOG1286	Amino acid transporters	Amino acid transport and metabolism	METABOLISM
CCM_02826	KOG3846	L-kynurenine hydrolase	Amino acid transport and metabolism	METABOLISM
CCM_02834	KOG0186	Proline oxidase	Amino acid transport and metabolism	METABOLISM
CCM_02849	KOG2275	Aminoacylase ACY1 and related metalloexopeptidases	Amino acid transport and metabolism	METABOLISM
CCM_02874	KOG2276	Metalloexopeptidases	Amino acid transport and metabolism	METABOLISM
CCM_02882	KOG1404	Alanine-glyoxylate aminotransferase AGT2	Amino acid transport and metabolism	METABOLISM
CCM_02910	KOG1592	Asparaginase	Amino acid transport and metabolism	METABOLISM
CCM_02933	KOG2436	Acetylglutamate kinase/acetylglutamate synthase	Amino acid transport and metabolism	METABOLISM
CCM_02938	KOG0053	Cystathionine beta-lyases/cystathionine gamma-synthases	Amino acid transport and metabolism	METABOLISM
CCM_03036	KOG1287	Amino acid transporters	Amino acid transport and metabolism	METABOLISM
CCM_03047	KOG0053	Cystathionine beta-lyases/cystathionine gamma-synthases	Amino acid transport and metabolism	METABOLISM
CCM_03053	KOG2596	Aminopeptidase I zinc metalloprotease (M18)	Amino acid transport and metabolism	METABOLISM
CCM_03112	KOG3143	Imidazoleglycerol-phosphate dehydratase	Amino acid transport and metabolism	METABOLISM
CCM_03197	KOG1430	C-3 sterol dehydrogenase/3-beta-hydroxysteroid dehydrogenase and related dehydrogenases	Amino acid transport and metabolism	METABOLISM
CCM_03221	KOG2786	Putative glutamate/ornithine acetyltransferase	Amino acid transport and metabolism	METABOLISM
CCM_03337	KOG4128	Bleomycin hydrolases and aminopeptidases of cysteine protease family	Amino acid transport and metabolism	METABOLISM
CCM_03363	KOG0141	Isovaleryl-CoA dehydrogenase	Amino acid transport and metabolism	METABOLISM
CCM_03364	KOG0540	3-Methylcrotonyl-CoA carboxylase, non-biotin containing subunit/Acetyl-CoA carboxylase carboxyl transferase, subunit beta	Amino acid transport and metabolism	METABOLISM
CCM_03392	KOG1417	Homogentisate 1,2-dioxygenase	Amino acid transport and metabolism	METABOLISM
CCM_03412	KOG2348	Urea transporter	Amino acid transport and metabolism	METABOLISM
CCM_03422	KOG0238	3-Methylcrotonyl-CoA carboxylase, biotin-containing subunit/Propionyl-CoA carboxylase, alpha chain/Acetyl-CoA carboxylase, biotin carboxylase subunit	Amino acid transport and metabolism	METABOLISM
CCM_03444	KOG1405	4-aminobutyrate aminotransferase	Amino acid transport and metabolism	METABOLISM
CCM_03445	KOG1289	Amino acid transporters	Amino acid transport and metabolism	METABOLISM
CCM_03480	KOG3627	Trypsin	Amino acid transport and metabolism	METABOLISM
CCM_03486	KOG0399	Glutamate synthase	Amino acid transport and metabolism	METABOLISM
CCM_03506	KOG1289	Amino acid transporters	Amino acid transport and metabolism	METABOLISM
CCM_03543	KOG3627	Trypsin	Amino acid transport and metabolism	METABOLISM
CCM_03567	KOG2275	Aminoacylase ACY1 and related metalloexopeptidases	Amino acid transport and metabolism	METABOLISM
CCM_03707	KOG2448	Dihydroxy-acid dehydratase	Amino acid transport and metabolism	METABOLISM
CCM_03737	KOG0172	Lysine-ketoglutarate reductase/saccharopine dehydrogenase	Amino acid transport and metabolism	METABOLISM
CCM_03785	KOG4128	Bleomycin hydrolases and aminopeptidases of cysteine protease family	Amino acid transport and metabolism	METABOLISM
CCM_03789	KOG0634	Aromatic amino acid aminotransferase and related proteins	Amino acid transport and metabolism	METABOLISM
CCM_03817	KOG3715	LST7 amino acid permease Golgi transport protein	Amino acid transport and metabolism	METABOLISM
CCM_03832	KOG1939	Oxoprolinase	Amino acid transport and metabolism	METABOLISM
CCM_03843	KOG0573	Asparagine synthase	Amino acid transport and metabolism	METABOLISM
CCM_03848	KOG1438	Anthranilate phosphoribosyltransferase	Amino acid transport and metabolism	METABOLISM
CCM_03853	KOG0503	Asparaginase	Amino acid transport and metabolism	METABOLISM
CCM_03886	KOG0456	Aspartate kinase	Amino acid transport and metabolism	METABOLISM
CCM_03926	KOG0068	D-3-phosphoglycerate dehydrogenase, D-isomer-specific 2-hydroxy acid dehydrogenase superfamily	Amino acid transport and metabolism	METABOLISM
CCM_03999	KOG0806	Carbon-nitrogen hydrolase	Amino acid transport and metabolism	METABOLISM
CCM_04003	KOG1289	Amino acid transporters	Amino acid transport and metabolism	METABOLISM
CCM_04033	KOG2352	Predicted spermine/spermidine synthase	Amino acid transport and metabolism	METABOLISM
CCM_04042	KOG0062	ATPase component of ABC transporters with duplicated ATPase domains/Translation elongation factor EF-3b	Amino acid transport and metabolism	METABOLISM
CCM_04054	KOG2414	Putative Xaa-Pro aminopeptidase	Amino acid transport and metabolism	METABOLISM
CCM_04145	KOG0564	5,10-methylenetetrahydrofolate reductase	Amino acid transport and metabolism	METABOLISM
CCM_04159	KOG0785	Isocitrate dehydrogenase, alpha subunit	Amino acid transport and metabolism	METABOLISM
CCM_04169	KOG0454	3-isopropylmalate dehydratase (aconitase superfamily)	Amino acid transport and metabolism	METABOLISM
CCM_04173	KOG0795	Chorismate mutase	Amino acid transport and metabolism	METABOLISM
CCM_04225	KOG2352	Predicted spermine/spermidine synthase	Amino acid transport and metabolism	METABOLISM
CCM_04228	KOG0633	Histidinol phosphate aminotransferase	Amino acid transport and metabolism	METABOLISM
CCM_04257	KOG4064	Cysteine dioxygenase CDO1	Amino acid transport and metabolism	METABOLISM
CCM_04265	KOG3627	Trypsin	Amino acid transport and metabolism	METABOLISM
CCM_04398	KOG1404	Alanine-glyoxylate aminotransferase AGT2	Amino acid transport and metabolism	METABOLISM
CCM_04434	KOG1250	Threonine/serine dehydratases	Amino acid transport and metabolism	METABOLISM
CCM_04490	KOG1282	Serine carboxypeptidases (lysosomal cathepsin A)	Amino acid transport and metabolism	METABOLISM
CCM_04511	KOG0258	Alanine aminotransferase	Amino acid transport and metabolism	METABOLISM
CCM_04543	KOG1282	Serine carboxypeptidases (lysosomal cathepsin A)	Amino acid transport and metabolism	METABOLISM
CCM_04571	KOG0068	D-3-phosphoglycerate dehydrogenase, D-isomer-specific 2-hydroxy acid dehydrogenase superfamily	Amino acid transport and metabolism	METABOLISM
CCM_04643	KOG1287	Amino acid transporters	Amino acid transport and metabolism	METABOLISM
CCM_04653	KOG1448	Ribose-phosphate pyrophosphokinase	Amino acid transport and metabolism	METABOLISM
CCM_04666	KOG0623	Glutamine amidotransferase/cyclase	Amino acid transport and metabolism	METABOLISM
CCM_04677	KOG0975	Branched chain aminotransferase BCAT1, pyridoxal phosphate enzymes type IV superfamily	Amino acid transport and metabolism	METABOLISM
CCM_04682	KOG0062	ATPase component of ABC transporters with duplicated ATPase domains/Translation elongation factor EF-3b	Amino acid transport and metabolism	METABOLISM
CCM_04729	KOG0628	Aromatic-L-amino-acid/L-histidine decarboxylase	Amino acid transport and metabolism	METABOLISM
CCM_04773	KOG0807	Carbon-nitrogen hydrolase	Amino acid transport and metabolism	METABOLISM
CCM_04878	KOG1286	Amino acid transporters	Amino acid transport and metabolism	METABOLISM
CCM_04882	KOG1305	Amino acid transporter protein	Amino acid transport and metabolism	METABOLISM
CCM_04897	KOG0172	Lysine-ketoglutarate reductase/saccharopine dehydrogenase	Amino acid transport and metabolism	METABOLISM
CCM_04904	KOG1303	Amino acid transporters	Amino acid transport and metabolism	METABOLISM
CCM_04921	KOG1286	Amino acid transporters	Amino acid transport and metabolism	METABOLISM
CCM_04984	KOG1047	Bifunctional leukotriene A4 hydrolase/aminopeptidase LTA4H	Amino acid transport and metabolism	METABOLISM
CCM_04997	KOG0628	Aromatic-L-amino-acid/L-histidine decarboxylase	Amino acid transport and metabolism	METABOLISM
CCM_05082	KOG0068	D-3-phosphoglycerate dehydrogenase, D-isomer-specific 2-hydroxy acid dehydrogenase superfamily	Amino acid transport and metabolism	METABOLISM
CCM_05101	KOG3007	Mu-crystallin	Amino acid transport and metabolism	METABOLISM
CCM_05197	KOG2644	3'-phosphoadenosine 5'-phosphosulfate sulfotransferase (PAPS reductase)/FAD synthetase and related enzymes	Amino acid transport and metabolism	METABOLISM
CCM_05261	KOG3923	D-aspartate oxidase	Amino acid transport and metabolism	METABOLISM
CCM_05345	KOG1939	Oxoprolinase	Amino acid transport and metabolism	METABOLISM
CCM_05372	KOG1412	Aspartate aminotransferase/Glutamic oxaloacetic transaminase AAT2/GOT1	Amino acid transport and metabolism	METABOLISM
CCM_05409	KOG2697	Histidinol dehydrogenase	Amino acid transport and metabolism	METABOLISM
CCM_05457	KOG1481	Cysteine synthase	Amino acid transport and metabolism	METABOLISM
CCM_05510	KOG0186	Proline oxidase	Amino acid transport and metabolism	METABOLISM
CCM_05529	KOG2276	Metalloexopeptidases	Amino acid transport and metabolism	METABOLISM
CCM_05561	KOG2410	Gamma-glutamyltransferase	Amino acid transport and metabolism	METABOLISM
CCM_05605	KOG0564	5,10-methylenetetrahydrofolate reductase	Amino acid transport and metabolism	METABOLISM
CCM_05607	KOG3145	Cystine transporter Cystinosin	Amino acid transport and metabolism	METABOLISM
CCM_05648	KOG0062	ATPase component of ABC transporters with duplicated ATPase domains/Translation elongation factor EF-3b	Amino acid transport and metabolism	METABOLISM
CCM_05649	KOG1286	Amino acid transporters	Amino acid transport and metabolism	METABOLISM
CCM_05681	KOG0683	Glutamine synthetase	Amino acid transport and metabolism	METABOLISM
CCM_05706	KOG2410	Gamma-glutamyltransferase	Amino acid transport and metabolism	METABOLISM
CCM_05711	KOG1303	Amino acid transporters	Amino acid transport and metabolism	METABOLISM
CCM_05738	KOG4750	Serine O-acetyltransferase	Amino acid transport and metabolism	METABOLISM
CCM_05806	KOG2413	Xaa-Pro aminopeptidase	Amino acid transport and metabolism	METABOLISM
CCM_05825	KOG2630	Enolase-phosphatase E-1	Amino acid transport and metabolism	METABOLISM
CCM_05828	KOG1303	Amino acid transporters	Amino acid transport and metabolism	METABOLISM
CCM_05842	KOG1282	Serine carboxypeptidases (lysosomal cathepsin A)	Amino acid transport and metabolism	METABOLISM
CCM_05847	KOG2367	Alpha-isopropylmalate synthase/homocitrate synthase	Amino acid transport and metabolism	METABOLISM
CCM_05852	KOG0634	Aromatic amino acid aminotransferase and related proteins	Amino acid transport and metabolism	METABOLISM
CCM_05853	KOG1184	Thiamine pyrophosphate-requiring enzyme	Amino acid transport and metabolism	METABOLISM
CCM_05862	KOG2448	Dihydroxy-acid dehydratase	Amino acid transport and metabolism	METABOLISM
CCM_05938	KOG0053	Cystathionine beta-lyases/cystathionine gamma-synthases	Amino acid transport and metabolism	METABOLISM
CCM_05986	KOG0692	Pentafunctional AROM protein	Amino acid transport and metabolism	METABOLISM
CCM_05989	KOG0692	Pentafunctional AROM protein	Amino acid transport and metabolism	METABOLISM
CCM_05992	KOG2367	Alpha-isopropylmalate synthase/homocitrate synthase	Amino acid transport and metabolism	METABOLISM
CCM_05994	KOG2964	Arginase family protein	Amino acid transport and metabolism	METABOLISM
CCM_06003	KOG0785	Isocitrate dehydrogenase, alpha subunit	Amino acid transport and metabolism	METABOLISM
CCM_06006	KOG0259	Tyrosine aminotransferase	Amino acid transport and metabolism	METABOLISM
CCM_06013	KOG1304	Amino acid transporters	Amino acid transport and metabolism	METABOLISM
CCM_06063	KOG1591	Prolyl 4-hydroxylase alpha subunit	Amino acid transport and metabolism	METABOLISM
CCM_06065	KOG1591	Prolyl 4-hydroxylase alpha subunit	Amino acid transport and metabolism	METABOLISM
CCM_06106	KOG0629	Glutamate decarboxylase and related proteins	Amino acid transport and metabolism	METABOLISM
CCM_06261	KOG1709	Guanidinoacetate methyltransferase and related proteins	Amino acid transport and metabolism	METABOLISM
CCM_06263	KOG4354	N-acetyl-gamma-glutamyl-phosphate reductase	Amino acid transport and metabolism	METABOLISM
CCM_06392	KOG1282	Serine carboxypeptidases (lysosomal cathepsin A)	Amino acid transport and metabolism	METABOLISM
CCM_06511	KOG2348	Urea transporter	Amino acid transport and metabolism	METABOLISM
CCM_06559	KOG1289	Amino acid transporters	Amino acid transport and metabolism	METABOLISM
CCM_06568	KOG1282	Serine carboxypeptidases (lysosomal cathepsin A)	Amino acid transport and metabolism	METABOLISM
CCM_06595	KOG0692	Pentafunctional AROM protein	Amino acid transport and metabolism	METABOLISM
CCM_06658	KOG2831	ATP phosphoribosyltransferase	Amino acid transport and metabolism	METABOLISM
CCM_06809	KOG2770	Aminomethyl transferase	Amino acid transport and metabolism	METABOLISM
CCM_06810	KOG1405	4-aminobutyrate aminotransferase	Amino acid transport and metabolism	METABOLISM
CCM_06831	KOG0975	Branched chain aminotransferase BCAT1, pyridoxal phosphate enzymes type IV superfamily	Amino acid transport and metabolism	METABOLISM
CCM_06844	KOG1237	H+/oligopeptide symporter	Amino acid transport and metabolism	METABOLISM
CCM_06849	KOG1286	Amino acid transporters	Amino acid transport and metabolism	METABOLISM
CCM_06882	KOG2455	Delta-1-pyrroline-5-carboxylate dehydrogenase	Amino acid transport and metabolism	METABOLISM
CCM_06892	KOG1286	Amino acid transporters	Amino acid transport and metabolism	METABOLISM
CCM_06901	KOG1430	C-3 sterol dehydrogenase/3-beta-hydroxysteroid dehydrogenase and related dehydrogenases	Amino acid transport and metabolism	METABOLISM
CCM_06969	KOG0634	Aromatic amino acid aminotransferase and related proteins	Amino acid transport and metabolism	METABOLISM
CCM_06976	KOG2644	3'-phosphoadenosine 5'-phosphosulfate sulfotransferase (PAPS reductase)/FAD synthetase and related enzymes	Amino acid transport and metabolism	METABOLISM
CCM_06991	KOG0053	Cystathionine beta-lyases/cystathionine gamma-synthases	Amino acid transport and metabolism	METABOLISM
CCM_07002	KOG1401	Acetylornithine aminotransferase	Amino acid transport and metabolism	METABOLISM
CCM_07018	KOG1430	C-3 sterol dehydrogenase/3-beta-hydroxysteroid dehydrogenase and related dehydrogenases	Amino acid transport and metabolism	METABOLISM
CCM_07087	KOG1287	Amino acid transporters	Amino acid transport and metabolism	METABOLISM
CCM_07145	KOG1939	Oxoprolinase	Amino acid transport and metabolism	METABOLISM
CCM_07221	KOG4201	Anthranilate synthase component II	Amino acid transport and metabolism	METABOLISM
CCM_07261	KOG1402	Ornithine aminotransferase	Amino acid transport and metabolism	METABOLISM
CCM_07276	KOG1405	4-aminobutyrate aminotransferase	Amino acid transport and metabolism	METABOLISM
CCM_07284	KOG1237	H+/oligopeptide symporter	Amino acid transport and metabolism	METABOLISM
CCM_07426	KOG0692	Pentafunctional AROM protein	Amino acid transport and metabolism	METABOLISM
CCM_07467	KOG1395	Tryptophan synthase beta chain	Amino acid transport and metabolism	METABOLISM
CCM_07470	KOG1411	Aspartate aminotransferase/Glutamic oxaloacetic transaminase AAT1/GOT2	Amino acid transport and metabolism	METABOLISM
CCM_07474	KOG2797	Prephenate dehydratase	Amino acid transport and metabolism	METABOLISM
CCM_07574	KOG0068	D-3-phosphoglycerate dehydrogenase, D-isomer-specific 2-hydroxy acid dehydrogenase superfamily	Amino acid transport and metabolism	METABOLISM
CCM_07704	KOG4750	Serine O-acetyltransferase	Amino acid transport and metabolism	METABOLISM
CCM_07719	KOG1286	Amino acid transporters	Amino acid transport and metabolism	METABOLISM
CCM_07738	KOG1288	Amino acid transporters	Amino acid transport and metabolism	METABOLISM
CCM_07743	KOG1304	Amino acid transporters	Amino acid transport and metabolism	METABOLISM
CCM_07747	KOG1237	H+/oligopeptide symporter	Amino acid transport and metabolism	METABOLISM
CCM_07755	KOG0806	Carbon-nitrogen hydrolase	Amino acid transport and metabolism	METABOLISM
CCM_07756	KOG0806	Carbon-nitrogen hydrolase	Amino acid transport and metabolism	METABOLISM
CCM_07795	KOG2790	Phosphoserine aminotransferase	Amino acid transport and metabolism	METABOLISM
CCM_07867	KOG0805	Carbon-nitrogen hydrolase	Amino acid transport and metabolism	METABOLISM
CCM_07887	KOG0622	Ornithine decarboxylase	Amino acid transport and metabolism	METABOLISM
CCM_07997	KOG3627	Trypsin	Amino acid transport and metabolism	METABOLISM
CCM_07999	KOG2551	Phospholipase/carboxyhydrolase	Amino acid transport and metabolism	METABOLISM
CCM_08019	KOG1316	Argininosuccinate lyase	Amino acid transport and metabolism	METABOLISM
CCM_08032	KOG1286	Amino acid transporters	Amino acid transport and metabolism	METABOLISM
CCM_08057	KOG1286	Amino acid transporters	Amino acid transport and metabolism	METABOLISM
CCM_08067	KOG1185	Thiamine pyrophosphate-requiring enzyme	Amino acid transport and metabolism	METABOLISM
CCM_08077	KOG1252	Cystathionine beta-synthase and related enzymes	Amino acid transport and metabolism	METABOLISM
CCM_08085	KOG1237	H+/oligopeptide symporter	Amino acid transport and metabolism	METABOLISM
CCM_08099	KOG0683	Glutamine synthetase	Amino acid transport and metabolism	METABOLISM
CCM_08105	KOG1549	Cysteine desulfurase NFS1	Amino acid transport and metabolism	METABOLISM
CCM_08113	KOG3023	Glutamate-cysteine ligase regulatory subunit	Amino acid transport and metabolism	METABOLISM
CCM_08164	KOG1286	Amino acid transporters	Amino acid transport and metabolism	METABOLISM
CCM_08174	KOG1289	Amino acid transporters	Amino acid transport and metabolism	METABOLISM
CCM_08190	KOG0399	Glutamate synthase	Amino acid transport and metabolism	METABOLISM
CCM_08268	KOG0806	Carbon-nitrogen hydrolase	Amino acid transport and metabolism	METABOLISM
CCM_08296	KOG2348	Urea transporter	Amino acid transport and metabolism	METABOLISM
CCM_08342	KOG3627	Trypsin	Amino acid transport and metabolism	METABOLISM
CCM_08422	KOG0692	Pentafunctional AROM protein	Amino acid transport and metabolism	METABOLISM
CCM_08431	KOG1286	Amino acid transporters	Amino acid transport and metabolism	METABOLISM
CCM_08446	KOG1289	Amino acid transporters	Amino acid transport and metabolism	METABOLISM
CCM_08513	KOG2263	Methionine synthase II (cobalamin-independent)	Amino acid transport and metabolism	METABOLISM
CCM_08515	KOG2616	Pyridoxalphosphate-dependent enzyme/predicted threonine synthase	Amino acid transport and metabolism	METABOLISM
CCM_08582	KOG1401	Acetylornithine aminotransferase	Amino acid transport and metabolism	METABOLISM
CCM_08616	KOG0975	Branched chain aminotransferase BCAT1, pyridoxal phosphate enzymes type IV superfamily	Amino acid transport and metabolism	METABOLISM
CCM_08620	KOG4750	Serine O-acetyltransferase	Amino acid transport and metabolism	METABOLISM
CCM_08694	KOG2275	Aminoacylase ACY1 and related metalloexopeptidases	Amino acid transport and metabolism	METABOLISM
CCM_08716	KOG0629	Glutamate decarboxylase and related proteins	Amino acid transport and metabolism	METABOLISM
CCM_08765	KOG1286	Amino acid transporters	Amino acid transport and metabolism	METABOLISM
CCM_08801	KOG1282	Serine carboxypeptidases (lysosomal cathepsin A)	Amino acid transport and metabolism	METABOLISM
CCM_08821	KOG2663	Acetolactate synthase, small subunit	Amino acid transport and metabolism	METABOLISM
CCM_08822	KOG1504	Ornithine carbamoyltransferase OTC/ARG3	Amino acid transport and metabolism	METABOLISM
CCM_08833	KOG1223	Isochorismate synthase	Amino acid transport and metabolism	METABOLISM
CCM_08867	KOG0053	Cystathionine beta-lyases/cystathionine gamma-synthases	Amino acid transport and metabolism	METABOLISM
CCM_08869	KOG0053	Cystathionine beta-lyases/cystathionine gamma-synthases	Amino acid transport and metabolism	METABOLISM
CCM_08939	KOG1401	Acetylornithine aminotransferase	Amino acid transport and metabolism	METABOLISM
CCM_08940	KOG1383	Glutamate decarboxylase/sphingosine phosphate lyase	Amino acid transport and metabolism	METABOLISM
CCM_08956	KOG0257	Kynurenine aminotransferase, glutamine transaminase K	Amino acid transport and metabolism	METABOLISM
CCM_08963	KOG1289	Amino acid transporters	Amino acid transport and metabolism	METABOLISM
CCM_08969	KOG1286	Amino acid transporters	Amino acid transport and metabolism	METABOLISM
CCM_08976	KOG0506	Glutaminase (contains ankyrin repeat)	Amino acid transport and metabolism	METABOLISM
CCM_09028	KOG3627	Trypsin	Amino acid transport and metabolism	METABOLISM
CCM_09143	KOG2436	Acetylglutamate kinase/acetylglutamate synthase	Amino acid transport and metabolism	METABOLISM
CCM_09173	KOG0456	Aspartate kinase	Amino acid transport and metabolism	METABOLISM
CCM_09181	KOG0805	Carbon-nitrogen hydrolase	Amino acid transport and metabolism	METABOLISM
CCM_09197	KOG1537	Homoserine kinase	Amino acid transport and metabolism	METABOLISM
CCM_09202	KOG1286	Amino acid transporters	Amino acid transport and metabolism	METABOLISM
CCM_09274	KOG3627	Trypsin	Amino acid transport and metabolism	METABOLISM
CCM_09323	KOG1289	Amino acid transporters	Amino acid transport and metabolism	METABOLISM
CCM_09380	KOG3373	Glycine cleavage system H protein (lipoate-binding)	Amino acid transport and metabolism	METABOLISM
CCM_09418	KOG2250	Glutamate/leucine/phenylalanine/valine dehydrogenases	Amino acid transport and metabolism	METABOLISM
CCM_09440	KOG2380	Prephenate dehydrogenase (NADP+)	Amino acid transport and metabolism	METABOLISM
CCM_09515	KOG1549	Cysteine desulfurase NFS1	Amino acid transport and metabolism	METABOLISM
CCM_09547	KOG1368	Threonine aldolase	Amino acid transport and metabolism	METABOLISM
CCM_09553	KOG0975	Branched chain aminotransferase BCAT1, pyridoxal phosphate enzymes type IV superfamily	Amino acid transport and metabolism	METABOLISM
CCM_09556	KOG2410	Gamma-glutamyltransferase	Amino acid transport and metabolism	METABOLISM
CCM_09629	KOG1303	Amino acid transporters	Amino acid transport and metabolism	METABOLISM
CCM_00008	KOG4472	Glycolipid 2-alpha-mannosyltransferase (alpha-1,2-mannosyltransferase)	Carbohydrate transport and metabolism	METABOLISM
CCM_00021	KOG2762	Mannosyltransferase	Carbohydrate transport and metabolism	METABOLISM
CCM_00035	KOG0372	Serine/threonine specific protein phosphatase involved in glycogen accumulation, PP2A-related	Carbohydrate transport and metabolism	METABOLISM
CCM_00064	KOG4157	beta-1,6-N-acetylglucosaminyltransferase, contains WSC domain	Carbohydrate transport and metabolism	METABOLISM
CCM_00087	KOG2429	Glycosyl hydrolase, family 47	Carbohydrate transport and metabolism	METABOLISM
CCM_00118	KOG2533	Permease of the major facilitator superfamily	Carbohydrate transport and metabolism	METABOLISM
CCM_00131	KOG2806	Chitinase	Carbohydrate transport and metabolism	METABOLISM
CCM_00135	KOG2533	Permease of the major facilitator superfamily	Carbohydrate transport and metabolism	METABOLISM
CCM_00156	KOG1444	Nucleotide-sugar transporter VRG4/SQV-7	Carbohydrate transport and metabolism	METABOLISM
CCM_00160	KOG2230	Predicted beta-mannosidase	Carbohydrate transport and metabolism	METABOLISM
CCM_00187	KOG1378	Purple acid phosphatase	Carbohydrate transport and metabolism	METABOLISM
CCM_00229	KOG4157	beta-1,6-N-acetylglucosaminyltransferase, contains WSC domain	Carbohydrate transport and metabolism	METABOLISM
CCM_00266	KOG1441	Glucose-6-phosphate/phosphate and phosphoenolpyruvate/phosphate antiporter	Carbohydrate transport and metabolism	METABOLISM
CCM_00274	KOG2533	Permease of the major facilitator superfamily	Carbohydrate transport and metabolism	METABOLISM
CCM_00288	KOG4157	beta-1,6-N-acetylglucosaminyltransferase, contains WSC domain	Carbohydrate transport and metabolism	METABOLISM
CCM_00317	KOG2806	Chitinase	Carbohydrate transport and metabolism	METABOLISM
CCM_00318	KOG2806	Chitinase	Carbohydrate transport and metabolism	METABOLISM
CCM_00341	KOG1458	Fructose-1,6-bisphosphatase	Carbohydrate transport and metabolism	METABOLISM
CCM_00345	KOG0523	Transketolase	Carbohydrate transport and metabolism	METABOLISM
CCM_00375	KOG2533	Permease of the major facilitator superfamily	Carbohydrate transport and metabolism	METABOLISM
CCM_00448	KOG0228	Beta-fructofuranosidase (invertase)	Carbohydrate transport and metabolism	METABOLISM
CCM_00449	KOG1444	Nucleotide-sugar transporter VRG4/SQV-7	Carbohydrate transport and metabolism	METABOLISM
CCM_00462	KOG3075	Ribose 5-phosphate isomerase	Carbohydrate transport and metabolism	METABOLISM
CCM_00474	KOG2533	Permease of the major facilitator superfamily	Carbohydrate transport and metabolism	METABOLISM
CCM_00481	KOG1378	Purple acid phosphatase	Carbohydrate transport and metabolism	METABOLISM
CCM_00485	KOG2806	Chitinase	Carbohydrate transport and metabolism	METABOLISM
CCM_00491	KOG1794	N-Acetylglucosamine kinase	Carbohydrate transport and metabolism	METABOLISM
CCM_00527	KOG2533	Permease of the major facilitator superfamily	Carbohydrate transport and metabolism	METABOLISM
CCM_00585	KOG2533	Permease of the major facilitator superfamily	Carbohydrate transport and metabolism	METABOLISM
CCM_00627	KOG2246	Galactosyltransferases	Carbohydrate transport and metabolism	METABOLISM
CCM_00637	KOG0631	Galactokinase	Carbohydrate transport and metabolism	METABOLISM
CCM_00659	KOG4157	beta-1,6-N-acetylglucosaminyltransferase, contains WSC domain	Carbohydrate transport and metabolism	METABOLISM
CCM_00666	KOG0523	Transketolase	Carbohydrate transport and metabolism	METABOLISM
CCM_00742	KOG4153	Fructose 1,6-bisphosphate aldolase	Carbohydrate transport and metabolism	METABOLISM
CCM_00821	KOG2533	Permease of the major facilitator superfamily	Carbohydrate transport and metabolism	METABOLISM
CCM_00876	KOG2533	Permease of the major facilitator superfamily	Carbohydrate transport and metabolism	METABOLISM
CCM_00955	KOG0599	Phosphorylase kinase gamma subunit	Carbohydrate transport and metabolism	METABOLISM
CCM_00970	KOG0223	Aquaporin (major intrinsic protein family)	Carbohydrate transport and metabolism	METABOLISM
CCM_00974	KOG1065	Maltase glucoamylase and related hydrolases, glycosyl hydrolase family 31	Carbohydrate transport and metabolism	METABOLISM
CCM_01006	KOG1050	Trehalose-6-phosphate synthase component TPS1 and related subunits	Carbohydrate transport and metabolism	METABOLISM
CCM_01014	KOG4513	Phosphoglycerate mutase	Carbohydrate transport and metabolism	METABOLISM
CCM_01036	KOG1441	Glucose-6-phosphate/phosphate and phosphoenolpyruvate/phosphate antiporter	Carbohydrate transport and metabolism	METABOLISM
CCM_01066	KOG0747	Putative NAD+-dependent epimerases	Carbohydrate transport and metabolism	METABOLISM
CCM_01109	KOG4157	beta-1,6-N-acetylglucosaminyltransferase, contains WSC domain	Carbohydrate transport and metabolism	METABOLISM
CCM_01172	KOG2504	Monocarboxylate transporter	Carbohydrate transport and metabolism	METABOLISM
CCM_01176	KOG1879	UDP-glucose:glycoprotein glucosyltransferase	Carbohydrate transport and metabolism	METABOLISM
CCM_01260	KOG2504	Monocarboxylate transporter	Carbohydrate transport and metabolism	METABOLISM
CCM_01273	KOG2204	Mannosyl-oligosaccharide alpha-1,2-mannosidase and related glycosyl hydrolases	Carbohydrate transport and metabolism	METABOLISM
CCM_01295	KOG2504	Monocarboxylate transporter	Carbohydrate transport and metabolism	METABOLISM
CCM_01344	KOG2533	Permease of the major facilitator superfamily	Carbohydrate transport and metabolism	METABOLISM
CCM_01345	KOG4157	beta-1,6-N-acetylglucosaminyltransferase, contains WSC domain	Carbohydrate transport and metabolism	METABOLISM
CCM_01361	KOG4476	Gluconate transport-inducing protein	Carbohydrate transport and metabolism	METABOLISM
CCM_01394	KOG4157	beta-1,6-N-acetylglucosaminyltransferase, contains WSC domain	Carbohydrate transport and metabolism	METABOLISM
CCM_01580	KOG4754	Predicted phosphoglycerate mutase	Carbohydrate transport and metabolism	METABOLISM
CCM_01593	KOG4157	beta-1,6-N-acetylglucosaminyltransferase, contains WSC domain	Carbohydrate transport and metabolism	METABOLISM
CCM_01635	KOG1643	Triosephosphate isomerase	Carbohydrate transport and metabolism	METABOLISM
CCM_01637	KOG2426	Dihydroxyacetone kinase/glycerone kinase	Carbohydrate transport and metabolism	METABOLISM
CCM_01669	KOG1643	Triosephosphate isomerase	Carbohydrate transport and metabolism	METABOLISM
CCM_01681	KOG2666	UDP-glucose/GDP-mannose dehydrogenase	Carbohydrate transport and metabolism	METABOLISM
CCM_01686	KOG2533	Permease of the major facilitator superfamily	Carbohydrate transport and metabolism	METABOLISM
CCM_01687	KOG3354	Gluconate kinase	Carbohydrate transport and metabolism	METABOLISM
CCM_01714	KOG2234	Predicted UDP-galactose transporter	Carbohydrate transport and metabolism	METABOLISM
CCM_01731	KOG0224	Aquaporin (major intrinsic protein family)	Carbohydrate transport and metabolism	METABOLISM
CCM_01732	KOG2517	Ribulose kinase and related carbohydrate kinases	Carbohydrate transport and metabolism	METABOLISM
CCM_01744	KOG4748	Subunit of Golgi mannosyltransferase complex	Carbohydrate transport and metabolism	METABOLISM
CCM_01786	KOG4157	beta-1,6-N-acetylglucosaminyltransferase, contains WSC domain	Carbohydrate transport and metabolism	METABOLISM
CCM_01873	KOG1203	Predicted dehydrogenase	Carbohydrate transport and metabolism	METABOLISM
CCM_01879	KOG2741	Dimeric dihydrodiol dehydrogenase	Carbohydrate transport and metabolism	METABOLISM
CCM_01898	KOG4125	Acid trehalase	Carbohydrate transport and metabolism	METABOLISM
CCM_01905	KOG2533	Permease of the major facilitator superfamily	Carbohydrate transport and metabolism	METABOLISM
CCM_01957	KOG0223	Aquaporin (major intrinsic protein family)	Carbohydrate transport and metabolism	METABOLISM
CCM_02079	KOG0224	Aquaporin (major intrinsic protein family)	Carbohydrate transport and metabolism	METABOLISM
CCM_02094	KOG2806	Chitinase	Carbohydrate transport and metabolism	METABOLISM
CCM_02103	KOG4157	beta-1,6-N-acetylglucosaminyltransferase, contains WSC domain	Carbohydrate transport and metabolism	METABOLISM
CCM_02261	KOG2246	Galactosyltransferases	Carbohydrate transport and metabolism	METABOLISM
CCM_02270	KOG0625	Phosphoglucomutase	Carbohydrate transport and metabolism	METABOLISM
CCM_02293	KOG4157	beta-1,6-N-acetylglucosaminyltransferase, contains WSC domain	Carbohydrate transport and metabolism	METABOLISM
CCM_02344	KOG4748	Subunit of Golgi mannosyltransferase complex	Carbohydrate transport and metabolism	METABOLISM
CCM_02350	KOG0637	Sucrose transporter and related proteins	Carbohydrate transport and metabolism	METABOLISM
CCM_02369	KOG2533	Permease of the major facilitator superfamily	Carbohydrate transport and metabolism	METABOLISM
CCM_02375	KOG4157	beta-1,6-N-acetylglucosaminyltransferase, contains WSC domain	Carbohydrate transport and metabolism	METABOLISM
CCM_02377	KOG4157	beta-1,6-N-acetylglucosaminyltransferase, contains WSC domain	Carbohydrate transport and metabolism	METABOLISM
CCM_02400	KOG4157	beta-1,6-N-acetylglucosaminyltransferase, contains WSC domain	Carbohydrate transport and metabolism	METABOLISM
CCM_02406	KOG1581	UDP-galactose transporter related protein	Carbohydrate transport and metabolism	METABOLISM
CCM_02425	KOG2533	Permease of the major facilitator superfamily	Carbohydrate transport and metabolism	METABOLISM
CCM_02426	KOG2504	Monocarboxylate transporter	Carbohydrate transport and metabolism	METABOLISM
CCM_02569	KOG4157	beta-1,6-N-acetylglucosaminyltransferase, contains WSC domain	Carbohydrate transport and metabolism	METABOLISM
CCM_02597	KOG1458	Fructose-1,6-bisphosphatase	Carbohydrate transport and metabolism	METABOLISM
CCM_02608	KOG3734	Predicted phosphoglycerate mutase	Carbohydrate transport and metabolism	METABOLISM
CCM_02635	KOG1794	N-Acetylglucosamine kinase	Carbohydrate transport and metabolism	METABOLISM
CCM_02652	KOG1604	Predicted mutarotase	Carbohydrate transport and metabolism	METABOLISM
CCM_02662	KOG4123	Putative alpha 1,2 mannosyltransferase	Carbohydrate transport and metabolism	METABOLISM
CCM_02689	KOG4157	beta-1,6-N-acetylglucosaminyltransferase, contains WSC domain	Carbohydrate transport and metabolism	METABOLISM
CCM_02691	KOG2533	Permease of the major facilitator superfamily	Carbohydrate transport and metabolism	METABOLISM
CCM_02734	KOG4157	beta-1,6-N-acetylglucosaminyltransferase, contains WSC domain	Carbohydrate transport and metabolism	METABOLISM
CCM_02736	KOG2204	Mannosyl-oligosaccharide alpha-1,2-mannosidase and related glycosyl hydrolases	Carbohydrate transport and metabolism	METABOLISM
CCM_02738	KOG4157	beta-1,6-N-acetylglucosaminyltransferase, contains WSC domain	Carbohydrate transport and metabolism	METABOLISM
CCM_02778	KOG2504	Monocarboxylate transporter	Carbohydrate transport and metabolism	METABOLISM
CCM_02832	KOG4157	beta-1,6-N-acetylglucosaminyltransferase, contains WSC domain	Carbohydrate transport and metabolism	METABOLISM
CCM_02875	KOG2024	Beta-Glucuronidase GUSB (glycosylhydrolase superfamily 2)	Carbohydrate transport and metabolism	METABOLISM
CCM_02881	KOG2504	Monocarboxylate transporter	Carbohydrate transport and metabolism	METABOLISM
CCM_02916	KOG2855	Ribokinase	Carbohydrate transport and metabolism	METABOLISM
CCM_02960	KOG2533	Permease of the major facilitator superfamily	Carbohydrate transport and metabolism	METABOLISM
CCM_02965	KOG2951	Inositol monophosphatase	Carbohydrate transport and metabolism	METABOLISM
CCM_02977	KOG3221	Glycolipid transfer protein	Carbohydrate transport and metabolism	METABOLISM
CCM_03024	KOG2806	Chitinase	Carbohydrate transport and metabolism	METABOLISM
CCM_03106	KOG2741	Dimeric dihydrodiol dehydrogenase	Carbohydrate transport and metabolism	METABOLISM
CCM_03182	KOG4157	beta-1,6-N-acetylglucosaminyltransferase, contains WSC domain	Carbohydrate transport and metabolism	METABOLISM
CCM_03193	KOG2533	Permease of the major facilitator superfamily	Carbohydrate transport and metabolism	METABOLISM
CCM_03203	KOG2426	Dihydroxyacetone kinase/glycerone kinase	Carbohydrate transport and metabolism	METABOLISM
CCM_03270	KOG2806	Chitinase	Carbohydrate transport and metabolism	METABOLISM
CCM_03277	KOG2741	Dimeric dihydrodiol dehydrogenase	Carbohydrate transport and metabolism	METABOLISM
CCM_03304	KOG4157	beta-1,6-N-acetylglucosaminyltransferase, contains WSC domain	Carbohydrate transport and metabolism	METABOLISM
CCM_03311	KOG1369	Hexokinase	Carbohydrate transport and metabolism	METABOLISM
CCM_03315	KOG2772	Transaldolase	Carbohydrate transport and metabolism	METABOLISM
CCM_03321	KOG0496	Beta-galactosidase	Carbohydrate transport and metabolism	METABOLISM
CCM_03472	KOG2499	Beta-N-acetylhexosaminidase	Carbohydrate transport and metabolism	METABOLISM
CCM_03505	KOG1066	Glucosidase II catalytic (alpha) subunit and related enzymes, glycosyl hydrolase family 31	Carbohydrate transport and metabolism	METABOLISM
CCM_03513	KOG3625	Alpha amylase	Carbohydrate transport and metabolism	METABOLISM
CCM_03560	KOG2533	Permease of the major facilitator superfamily	Carbohydrate transport and metabolism	METABOLISM
CCM_03585	KOG2504	Monocarboxylate transporter	Carbohydrate transport and metabolism	METABOLISM
CCM_03615	KOG2533	Permease of the major facilitator superfamily	Carbohydrate transport and metabolism	METABOLISM
CCM_03633	KOG2504	Monocarboxylate transporter	Carbohydrate transport and metabolism	METABOLISM
CCM_03643	KOG2806	Chitinase	Carbohydrate transport and metabolism	METABOLISM
CCM_03644	KOG2806	Chitinase	Carbohydrate transport and metabolism	METABOLISM
CCM_03647	KOG2806	Chitinase	Carbohydrate transport and metabolism	METABOLISM
CCM_03658	KOG2504	Monocarboxylate transporter	Carbohydrate transport and metabolism	METABOLISM
CCM_03676	KOG2806	Chitinase	Carbohydrate transport and metabolism	METABOLISM
CCM_03714	KOG2440	Pyrophosphate-dependent phosphofructo-1-kinase	Carbohydrate transport and metabolism	METABOLISM
CCM_03724	KOG3742	Glycogen synthase	Carbohydrate transport and metabolism	METABOLISM
CCM_03783	KOG0658	Glycogen synthase kinase-3	Carbohydrate transport and metabolism	METABOLISM
CCM_03796	KOG4157	beta-1,6-N-acetylglucosaminyltransferase, contains WSC domain	Carbohydrate transport and metabolism	METABOLISM
CCM_03797	KOG4157	beta-1,6-N-acetylglucosaminyltransferase, contains WSC domain	Carbohydrate transport and metabolism	METABOLISM
CCM_03805	KOG2024	Beta-Glucuronidase GUSB (glycosylhydrolase superfamily 2)	Carbohydrate transport and metabolism	METABOLISM
CCM_03852	KOG1458	Fructose-1,6-bisphosphatase	Carbohydrate transport and metabolism	METABOLISM
CCM_03856	KOG1616	Protein involved in Snf1 protein kinase complex assembly	Carbohydrate transport and metabolism	METABOLISM
CCM_03939	KOG4626	O-linked N-acetylglucosamine transferase OGT	Carbohydrate transport and metabolism	METABOLISM
CCM_03968	KOG1950	Glycosyl transferase, family 8 - glycogenin	Carbohydrate transport and metabolism	METABOLISM
CCM_03994	KOG4157	beta-1,6-N-acetylglucosaminyltransferase, contains WSC domain	Carbohydrate transport and metabolism	METABOLISM
CCM_04110	KOG4157	beta-1,6-N-acetylglucosaminyltransferase, contains WSC domain	Carbohydrate transport and metabolism	METABOLISM
CCM_04137	KOG2533	Permease of the major facilitator superfamily	Carbohydrate transport and metabolism	METABOLISM
CCM_04163	KOG2788	Glycosyltransferase	Carbohydrate transport and metabolism	METABOLISM
CCM_04187	KOG2099	Glycogen phosphorylase	Carbohydrate transport and metabolism	METABOLISM
CCM_04207	KOG3734	Predicted phosphoglycerate mutase	Carbohydrate transport and metabolism	METABOLISM
CCM_04229	KOG4157	beta-1,6-N-acetylglucosaminyltransferase, contains WSC domain	Carbohydrate transport and metabolism	METABOLISM
CCM_04232	KOG4157	beta-1,6-N-acetylglucosaminyltransferase, contains WSC domain	Carbohydrate transport and metabolism	METABOLISM
CCM_04263	KOG4157	beta-1,6-N-acetylglucosaminyltransferase, contains WSC domain	Carbohydrate transport and metabolism	METABOLISM
CCM_04267	KOG1369	Hexokinase	Carbohydrate transport and metabolism	METABOLISM
CCM_04360	KOG4686	Predicted sugar transporter	Carbohydrate transport and metabolism	METABOLISM
CCM_04438	KOG2843	Fumarylacetoacetase	Carbohydrate transport and metabolism	METABOLISM
CCM_04442	KOG2806	Chitinase	Carbohydrate transport and metabolism	METABOLISM
CCM_04460	KOG2533	Permease of the major facilitator superfamily	Carbohydrate transport and metabolism	METABOLISM
CCM_04538	KOG0657	Glyceraldehyde 3-phosphate dehydrogenase	Carbohydrate transport and metabolism	METABOLISM
CCM_04610	KOG3892	N-acetyl-glucosamine-6-phosphate deacetylase	Carbohydrate transport and metabolism	METABOLISM
CCM_04612	KOG3148	Glucosamine-6-phosphate isomerase	Carbohydrate transport and metabolism	METABOLISM
CCM_04613	KOG1369	Hexokinase	Carbohydrate transport and metabolism	METABOLISM
CCM_04628	KOG2230	Predicted beta-mannosidase	Carbohydrate transport and metabolism	METABOLISM
CCM_04642	KOG2533	Permease of the major facilitator superfamily	Carbohydrate transport and metabolism	METABOLISM
CCM_04705	KOG2204	Mannosyl-oligosaccharide alpha-1,2-mannosidase and related glycosyl hydrolases	Carbohydrate transport and metabolism	METABOLISM
CCM_04726	KOG4754	Predicted phosphoglycerate mutase	Carbohydrate transport and metabolism	METABOLISM
CCM_04736	KOG2533	Permease of the major facilitator superfamily	Carbohydrate transport and metabolism	METABOLISM
CCM_04750	KOG2741	Dimeric dihydrodiol dehydrogenase	Carbohydrate transport and metabolism	METABOLISM
CCM_04763	KOG2161	Glucosidase I	Carbohydrate transport and metabolism	METABOLISM
CCM_04803	KOG2806	Chitinase	Carbohydrate transport and metabolism	METABOLISM
CCM_04804	KOG2806	Chitinase	Carbohydrate transport and metabolism	METABOLISM
CCM_04909	KOG2533	Permease of the major facilitator superfamily	Carbohydrate transport and metabolism	METABOLISM
CCM_04910	KOG2230	Predicted beta-mannosidase	Carbohydrate transport and metabolism	METABOLISM
CCM_04913	KOG1066	Glucosidase II catalytic (alpha) subunit and related enzymes, glycosyl hydrolase family 31	Carbohydrate transport and metabolism	METABOLISM
CCM_04914	KOG2533	Permease of the major facilitator superfamily	Carbohydrate transport and metabolism	METABOLISM
CCM_04916	KOG2178	Predicted sugar kinase	Carbohydrate transport and metabolism	METABOLISM
CCM_04944	KOG2024	Beta-Glucuronidase GUSB (glycosylhydrolase superfamily 2)	Carbohydrate transport and metabolism	METABOLISM
CCM_04978	KOG0471	Alpha-amylase	Carbohydrate transport and metabolism	METABOLISM
CCM_04986	KOG4157	beta-1,6-N-acetylglucosaminyltransferase, contains WSC domain	Carbohydrate transport and metabolism	METABOLISM
CCM_05040	KOG2254	Predicted endo-1,3-beta-glucanase	Carbohydrate transport and metabolism	METABOLISM
CCM_05055	KOG4754	Predicted phosphoglycerate mutase	Carbohydrate transport and metabolism	METABOLISM
CCM_05064	KOG3354	Gluconate kinase	Carbohydrate transport and metabolism	METABOLISM
CCM_05065	KOG2533	Permease of the major facilitator superfamily	Carbohydrate transport and metabolism	METABOLISM
CCM_05081	KOG2944	Glyoxalase	Carbohydrate transport and metabolism	METABOLISM
CCM_05102	KOG2806	Chitinase	Carbohydrate transport and metabolism	METABOLISM
CCM_05145	KOG1378	Purple acid phosphatase	Carbohydrate transport and metabolism	METABOLISM
CCM_05171	KOG1604	Predicted mutarotase	Carbohydrate transport and metabolism	METABOLISM
CCM_05176	KOG2806	Chitinase	Carbohydrate transport and metabolism	METABOLISM
CCM_05239	KOG3731	Sulfatases	Carbohydrate transport and metabolism	METABOLISM
CCM_05275	KOG2533	Permease of the major facilitator superfamily	Carbohydrate transport and metabolism	METABOLISM
CCM_05280	KOG0626	Beta-glucosidase, lactase phlorizinhydrolase, and related proteins	Carbohydrate transport and metabolism	METABOLISM
CCM_05321	KOG2855	Ribokinase	Carbohydrate transport and metabolism	METABOLISM
CCM_05347	KOG2533	Permease of the major facilitator superfamily	Carbohydrate transport and metabolism	METABOLISM
CCM_05371	KOG2533	Permease of the major facilitator superfamily	Carbohydrate transport and metabolism	METABOLISM
CCM_05445	KOG2533	Permease of the major facilitator superfamily	Carbohydrate transport and metabolism	METABOLISM
CCM_05451	KOG2254	Predicted endo-1,3-beta-glucanase	Carbohydrate transport and metabolism	METABOLISM
CCM_05534	KOG0602	Neutral trehalase	Carbohydrate transport and metabolism	METABOLISM
CCM_05562	KOG2533	Permease of the major facilitator superfamily	Carbohydrate transport and metabolism	METABOLISM
CCM_05566	KOG2806	Chitinase	Carbohydrate transport and metabolism	METABOLISM
CCM_05575	KOG2947	Carbohydrate kinase	Carbohydrate transport and metabolism	METABOLISM
CCM_05576	KOG2178	Predicted sugar kinase	Carbohydrate transport and metabolism	METABOLISM
CCM_05592	KOG2806	Chitinase	Carbohydrate transport and metabolism	METABOLISM
CCM_05601	KOG4472	Glycolipid 2-alpha-mannosyltransferase (alpha-1,2-mannosyltransferase)	Carbohydrate transport and metabolism	METABOLISM
CCM_05625	KOG2798	Putative trehalase	Carbohydrate transport and metabolism	METABOLISM
CCM_05647	KOG2504	Monocarboxylate transporter	Carbohydrate transport and metabolism	METABOLISM
CCM_05688	KOG2504	Monocarboxylate transporter	Carbohydrate transport and metabolism	METABOLISM
CCM_05816	KOG4476	Gluconate transport-inducing protein	Carbohydrate transport and metabolism	METABOLISM
CCM_05879	KOG3354	Gluconate kinase	Carbohydrate transport and metabolism	METABOLISM
CCM_05899	KOG4157	beta-1,6-N-acetylglucosaminyltransferase, contains WSC domain	Carbohydrate transport and metabolism	METABOLISM
CCM_05911	KOG0637	Sucrose transporter and related proteins	Carbohydrate transport and metabolism	METABOLISM
CCM_05972	KOG1594	Uncharacterized enzymes related to aldose 1-epimerase	Carbohydrate transport and metabolism	METABOLISM
CCM_06044	KOG2323	Pyruvate kinase	Carbohydrate transport and metabolism	METABOLISM
CCM_06053	KOG2806	Chitinase	Carbohydrate transport and metabolism	METABOLISM
CCM_06071	KOG2504	Monocarboxylate transporter	Carbohydrate transport and metabolism	METABOLISM
CCM_06081	KOG2533	Permease of the major facilitator superfamily	Carbohydrate transport and metabolism	METABOLISM
CCM_06155	KOG3974	Predicted sugar kinase	Carbohydrate transport and metabolism	METABOLISM
CCM_06161	KOG2178	Predicted sugar kinase	Carbohydrate transport and metabolism	METABOLISM
CCM_06216	KOG4157	beta-1,6-N-acetylglucosaminyltransferase, contains WSC domain	Carbohydrate transport and metabolism	METABOLISM
CCM_06217	KOG2638	UDP-glucose pyrophosphorylase	Carbohydrate transport and metabolism	METABOLISM
CCM_06262	KOG1369	Hexokinase	Carbohydrate transport and metabolism	METABOLISM
CCM_06269	KOG2631	Class II aldolase/adducin N-terminal domain protein	Carbohydrate transport and metabolism	METABOLISM
CCM_06275	KOG2449	Methylmalonate semialdehyde dehydrogenase	Carbohydrate transport and metabolism	METABOLISM
CCM_06333	KOG4157	beta-1,6-N-acetylglucosaminyltransferase, contains WSC domain	Carbohydrate transport and metabolism	METABOLISM
CCM_06373	KOG4342	Alpha-mannosidase	Carbohydrate transport and metabolism	METABOLISM
CCM_06382	KOG2533	Permease of the major facilitator superfamily	Carbohydrate transport and metabolism	METABOLISM
CCM_06598	KOG1928	Alpha-1,4-N-acetylglucosaminyltransferase	Carbohydrate transport and metabolism	METABOLISM
CCM_06641	KOG2670	Enolase	Carbohydrate transport and metabolism	METABOLISM
CCM_06705	KOG4157	beta-1,6-N-acetylglucosaminyltransferase, contains WSC domain	Carbohydrate transport and metabolism	METABOLISM
CCM_06723	KOG1065	Maltase glucoamylase and related hydrolases, glycosyl hydrolase family 31	Carbohydrate transport and metabolism	METABOLISM
CCM_06771	KOG0234	Fructose-6-phosphate 2-kinase/fructose-2,6-biphosphatase	Carbohydrate transport and metabolism	METABOLISM
CCM_06830	KOG1050	Trehalose-6-phosphate synthase component TPS1 and related subunits	Carbohydrate transport and metabolism	METABOLISM
CCM_06854	KOG2653	6-phosphogluconate dehydrogenase	Carbohydrate transport and metabolism	METABOLISM
CCM_06875	KOG2533	Permease of the major facilitator superfamily	Carbohydrate transport and metabolism	METABOLISM
CCM_06887	KOG2533	Permease of the major facilitator superfamily	Carbohydrate transport and metabolism	METABOLISM
CCM_06890	KOG4157	beta-1,6-N-acetylglucosaminyltransferase, contains WSC domain	Carbohydrate transport and metabolism	METABOLISM
CCM_06912	KOG0471	Alpha-amylase	Carbohydrate transport and metabolism	METABOLISM
CCM_06964	KOG0563	Glucose-6-phosphate 1-dehydrogenase	Carbohydrate transport and metabolism	METABOLISM
CCM_06981	KOG2504	Monocarboxylate transporter	Carbohydrate transport and metabolism	METABOLISM
CCM_06994	KOG4157	beta-1,6-N-acetylglucosaminyltransferase, contains WSC domain	Carbohydrate transport and metabolism	METABOLISM
CCM_07020	KOG2537	Phosphoglucomutase/phosphomannomutase	Carbohydrate transport and metabolism	METABOLISM
CCM_07023	KOG2504	Monocarboxylate transporter	Carbohydrate transport and metabolism	METABOLISM
CCM_07032	KOG4157	beta-1,6-N-acetylglucosaminyltransferase, contains WSC domain	Carbohydrate transport and metabolism	METABOLISM
CCM_07067	KOG4332	Predicted sugar transporter	Carbohydrate transport and metabolism	METABOLISM
CCM_07084	KOG4157	beta-1,6-N-acetylglucosaminyltransferase, contains WSC domain	Carbohydrate transport and metabolism	METABOLISM
CCM_07085	KOG4157	beta-1,6-N-acetylglucosaminyltransferase, contains WSC domain	Carbohydrate transport and metabolism	METABOLISM
CCM_07109	KOG1066	Glucosidase II catalytic (alpha) subunit and related enzymes, glycosyl hydrolase family 31	Carbohydrate transport and metabolism	METABOLISM
CCM_07161	KOG2175	Protein predicted to be involved in carbohydrate metabolism	Carbohydrate transport and metabolism	METABOLISM
CCM_07201	KOG4157	beta-1,6-N-acetylglucosaminyltransferase, contains WSC domain	Carbohydrate transport and metabolism	METABOLISM
CCM_07206	KOG2806	Chitinase	Carbohydrate transport and metabolism	METABOLISM
CCM_07254	KOG2575	Glucosyltransferase - Alg6p	Carbohydrate transport and metabolism	METABOLISM
CCM_07337	KOG2806	Chitinase	Carbohydrate transport and metabolism	METABOLISM
CCM_07389	KOG1441	Glucose-6-phosphate/phosphate and phosphoenolpyruvate/phosphate antiporter	Carbohydrate transport and metabolism	METABOLISM
CCM_07401	KOG1441	Glucose-6-phosphate/phosphate and phosphoenolpyruvate/phosphate antiporter	Carbohydrate transport and metabolism	METABOLISM
CCM_07406	KOG0470	1,4-alpha-glucan branching enzyme/starch branching enzyme II	Carbohydrate transport and metabolism	METABOLISM
CCM_07411	KOG0450	2-oxoglutarate dehydrogenase, E1 subunit	Carbohydrate transport and metabolism	METABOLISM
CCM_07438	KOG3731	Sulfatases	Carbohydrate transport and metabolism	METABOLISM
CCM_07524	KOG2531	Sugar (pentulose and hexulose) kinases	Carbohydrate transport and metabolism	METABOLISM
CCM_07554	KOG2504	Monocarboxylate transporter	Carbohydrate transport and metabolism	METABOLISM
CCM_07620	KOG3893	Mannosyltransferase	Carbohydrate transport and metabolism	METABOLISM
CCM_07634	KOG0658	Glycogen synthase kinase-3	Carbohydrate transport and metabolism	METABOLISM
CCM_07658	KOG2806	Chitinase	Carbohydrate transport and metabolism	METABOLISM
CCM_07686	KOG4157	beta-1,6-N-acetylglucosaminyltransferase, contains WSC domain	Carbohydrate transport and metabolism	METABOLISM
CCM_07706	KOG1441	Glucose-6-phosphate/phosphate and phosphoenolpyruvate/phosphate antiporter	Carbohydrate transport and metabolism	METABOLISM
CCM_07790	KOG2161	Glucosidase I	Carbohydrate transport and metabolism	METABOLISM
CCM_07851	KOG4157	beta-1,6-N-acetylglucosaminyltransferase, contains WSC domain	Carbohydrate transport and metabolism	METABOLISM
CCM_07870	KOG4157	beta-1,6-N-acetylglucosaminyltransferase, contains WSC domain	Carbohydrate transport and metabolism	METABOLISM
CCM_07895	KOG4135	Predicted phosphoglucosamine acetyltransferase	Carbohydrate transport and metabolism	METABOLISM
CCM_07915	KOG2533	Permease of the major facilitator superfamily	Carbohydrate transport and metabolism	METABOLISM
CCM_07941	KOG4157	beta-1,6-N-acetylglucosaminyltransferase, contains WSC domain	Carbohydrate transport and metabolism	METABOLISM
CCM_07975	KOG2806	Chitinase	Carbohydrate transport and metabolism	METABOLISM
CCM_08060	KOG2533	Permease of the major facilitator superfamily	Carbohydrate transport and metabolism	METABOLISM
CCM_08095	KOG2533	Permease of the major facilitator superfamily	Carbohydrate transport and metabolism	METABOLISM
CCM_08152	KOG2806	Chitinase	Carbohydrate transport and metabolism	METABOLISM
CCM_08165	KOG2431	1, 2-alpha-mannosidase	Carbohydrate transport and metabolism	METABOLISM
CCM_08186	KOG0496	Beta-galactosidase	Carbohydrate transport and metabolism	METABOLISM
CCM_08187	KOG2366	Alpha-D-galactosidase (melibiase)	Carbohydrate transport and metabolism	METABOLISM
CCM_08210	KOG2806	Chitinase	Carbohydrate transport and metabolism	METABOLISM
CCM_08225	KOG2533	Permease of the major facilitator superfamily	Carbohydrate transport and metabolism	METABOLISM
CCM_08228	KOG2504	Monocarboxylate transporter	Carbohydrate transport and metabolism	METABOLISM
CCM_08234	KOG4153	Fructose 1,6-bisphosphate aldolase	Carbohydrate transport and metabolism	METABOLISM
CCM_08237	KOG2533	Permease of the major facilitator superfamily	Carbohydrate transport and metabolism	METABOLISM
CCM_08238	KOG2504	Monocarboxylate transporter	Carbohydrate transport and metabolism	METABOLISM
CCM_08248	KOG1367	3-phosphoglycerate kinase	Carbohydrate transport and metabolism	METABOLISM
CCM_08276	KOG2798	Putative trehalase	Carbohydrate transport and metabolism	METABOLISM
CCM_08278	KOG0599	Phosphorylase kinase gamma subunit	Carbohydrate transport and metabolism	METABOLISM
CCM_08283	KOG2533	Permease of the major facilitator superfamily	Carbohydrate transport and metabolism	METABOLISM
CCM_08295	KOG1369	Hexokinase	Carbohydrate transport and metabolism	METABOLISM
CCM_08393	KOG4157	beta-1,6-N-acetylglucosaminyltransferase, contains WSC domain	Carbohydrate transport and metabolism	METABOLISM
CCM_08427	KOG1616	Protein involved in Snf1 protein kinase complex assembly	Carbohydrate transport and metabolism	METABOLISM
CCM_08506	KOG2246	Galactosyltransferases	Carbohydrate transport and metabolism	METABOLISM
CCM_08524	KOG3147	6-phosphogluconolactonase - like protein	Carbohydrate transport and metabolism	METABOLISM
CCM_08548	KOG4748	Subunit of Golgi mannosyltransferase complex	Carbohydrate transport and metabolism	METABOLISM
CCM_08586	KOG4157	beta-1,6-N-acetylglucosaminyltransferase, contains WSC domain	Carbohydrate transport and metabolism	METABOLISM
CCM_08651	KOG1378	Purple acid phosphatase	Carbohydrate transport and metabolism	METABOLISM
CCM_08658	KOG2533	Permease of the major facilitator superfamily	Carbohydrate transport and metabolism	METABOLISM
CCM_08672	KOG0471	Alpha-amylase	Carbohydrate transport and metabolism	METABOLISM
CCM_08675	KOG0496	Beta-galactosidase	Carbohydrate transport and metabolism	METABOLISM
CCM_08709	KOG2204	Mannosyl-oligosaccharide alpha-1,2-mannosidase and related glycosyl hydrolases	Carbohydrate transport and metabolism	METABOLISM
CCM_08710	KOG4157	beta-1,6-N-acetylglucosaminyltransferase, contains WSC domain	Carbohydrate transport and metabolism	METABOLISM
CCM_08721	KOG4157	beta-1,6-N-acetylglucosaminyltransferase, contains WSC domain	Carbohydrate transport and metabolism	METABOLISM
CCM_08746	KOG2806	Chitinase	Carbohydrate transport and metabolism	METABOLISM
CCM_08758	KOG0602	Neutral trehalase	Carbohydrate transport and metabolism	METABOLISM
CCM_08779	KOG4157	beta-1,6-N-acetylglucosaminyltransferase, contains WSC domain	Carbohydrate transport and metabolism	METABOLISM
CCM_08783	KOG4157	beta-1,6-N-acetylglucosaminyltransferase, contains WSC domain	Carbohydrate transport and metabolism	METABOLISM
CCM_08799	KOG1203	Predicted dehydrogenase	Carbohydrate transport and metabolism	METABOLISM
CCM_08818	KOG2806	Chitinase	Carbohydrate transport and metabolism	METABOLISM
CCM_08881	KOG2772	Transaldolase	Carbohydrate transport and metabolism	METABOLISM
CCM_08966	KOG2533	Permease of the major facilitator superfamily	Carbohydrate transport and metabolism	METABOLISM
CCM_08970	KOG2499	Beta-N-acetylhexosaminidase	Carbohydrate transport and metabolism	METABOLISM
CCM_09007	KOG2504	Monocarboxylate transporter	Carbohydrate transport and metabolism	METABOLISM
CCM_09041	KOG3076	5'-phosphoribosylglycinamide formyltransferase	Carbohydrate transport and metabolism	METABOLISM
CCM_09086	KOG4472	Glycolipid 2-alpha-mannosyltransferase (alpha-1,2-mannosyltransferase)	Carbohydrate transport and metabolism	METABOLISM
CCM_09094	KOG2806	Chitinase	Carbohydrate transport and metabolism	METABOLISM
CCM_09096	KOG2806	Chitinase	Carbohydrate transport and metabolism	METABOLISM
CCM_09102	KOG2806	Chitinase	Carbohydrate transport and metabolism	METABOLISM
CCM_09152	KOG2806	Chitinase	Carbohydrate transport and metabolism	METABOLISM
CCM_09153	KOG2806	Chitinase	Carbohydrate transport and metabolism	METABOLISM
CCM_09204	KOG4476	Gluconate transport-inducing protein	Carbohydrate transport and metabolism	METABOLISM
CCM_09210	KOG3340	Alpha-L-fucosidase	Carbohydrate transport and metabolism	METABOLISM
CCM_09211	KOG4157	beta-1,6-N-acetylglucosaminyltransferase, contains WSC domain	Carbohydrate transport and metabolism	METABOLISM
CCM_09214	KOG2499	Beta-N-acetylhexosaminidase	Carbohydrate transport and metabolism	METABOLISM
CCM_09215	KOG1050	Trehalose-6-phosphate synthase component TPS1 and related subunits	Carbohydrate transport and metabolism	METABOLISM
CCM_09237	KOG2504	Monocarboxylate transporter	Carbohydrate transport and metabolism	METABOLISM
CCM_09264	KOG2533	Permease of the major facilitator superfamily	Carbohydrate transport and metabolism	METABOLISM
CCM_09266	KOG2446	Glucose-6-phosphate isomerase	Carbohydrate transport and metabolism	METABOLISM
CCM_09276	KOG4157	beta-1,6-N-acetylglucosaminyltransferase, contains WSC domain	Carbohydrate transport and metabolism	METABOLISM
CCM_09283	KOG4157	beta-1,6-N-acetylglucosaminyltransferase, contains WSC domain	Carbohydrate transport and metabolism	METABOLISM
CCM_09331	KOG2533	Permease of the major facilitator superfamily	Carbohydrate transport and metabolism	METABOLISM
CCM_09351	KOG4157	beta-1,6-N-acetylglucosaminyltransferase, contains WSC domain	Carbohydrate transport and metabolism	METABOLISM
CCM_09360	KOG3340	Alpha-L-fucosidase	Carbohydrate transport and metabolism	METABOLISM
CCM_09368	KOG3076	5'-phosphoribosylglycinamide formyltransferase	Carbohydrate transport and metabolism	METABOLISM
CCM_09498	KOG3111	D-ribulose-5-phosphate 3-epimerase	Carbohydrate transport and metabolism	METABOLISM
CCM_09524	KOG0471	Alpha-amylase	Carbohydrate transport and metabolism	METABOLISM
CCM_09536	KOG1441	Glucose-6-phosphate/phosphate and phosphoenolpyruvate/phosphate antiporter	Carbohydrate transport and metabolism	METABOLISM
CCM_09545	KOG2533	Permease of the major facilitator superfamily	Carbohydrate transport and metabolism	METABOLISM
CCM_09616	KOG2757	Mannose-6-phosphate isomerase	Carbohydrate transport and metabolism	METABOLISM
CCM_09644	KOG0569	Permease of the major facilitator superfamily	Carbohydrate transport and metabolism	METABOLISM
CCM_09647	KOG2504	Monocarboxylate transporter	Carbohydrate transport and metabolism	METABOLISM
CCM_00028	KOG4438	Centromere-associated protein NUF2	Cell cycle control, cell division, chromosome partitioning	CELLULAR PROCESSES AND SIGNALING
CCM_00045	KOG3186	Mitotic spindle checkpoint protein	Cell cycle control, cell division, chromosome partitioning	CELLULAR PROCESSES AND SIGNALING
CCM_00083	KOG0082	G-protein alpha subunit (small G protein superfamily)	Cell cycle control, cell division, chromosome partitioning	CELLULAR PROCESSES AND SIGNALING
CCM_00107	KOG1509	Predicted nucleic acid-binding protein ASMTL	Cell cycle control, cell division, chromosome partitioning	CELLULAR PROCESSES AND SIGNALING
CCM_00146	KOG0580	Serine/threonine protein kinase	Cell cycle control, cell division, chromosome partitioning	CELLULAR PROCESSES AND SIGNALING
CCM_00171	KOG2073	SAP family cell cycle dependent phosphatase-associated protein	Cell cycle control, cell division, chromosome partitioning	CELLULAR PROCESSES AND SIGNALING
CCM_00198	KOG0822	Protein kinase inhibitor	Cell cycle control, cell division, chromosome partitioning	CELLULAR PROCESSES AND SIGNALING
CCM_00216	KOG1547	Septin CDC10 and related P-loop GTPases	Cell cycle control, cell division, chromosome partitioning	CELLULAR PROCESSES AND SIGNALING
CCM_00280	KOG0601	Cyclin-dependent kinase WEE1	Cell cycle control, cell division, chromosome partitioning	CELLULAR PROCESSES AND SIGNALING
CCM_00284	KOG0580	Serine/threonine protein kinase	Cell cycle control, cell division, chromosome partitioning	CELLULAR PROCESSES AND SIGNALING
CCM_00302	KOG0995	Centromere-associated protein HEC1	Cell cycle control, cell division, chromosome partitioning	CELLULAR PROCESSES AND SIGNALING
CCM_00344	KOG2101	Intermediate filament-like protein, sorting nexins, and related proteins containing PX (PhoX) domain(s)	Cell cycle control, cell division, chromosome partitioning	CELLULAR PROCESSES AND SIGNALING
CCM_00371	KOG2867	Phosphotyrosyl phosphatase activator	Cell cycle control, cell division, chromosome partitioning	CELLULAR PROCESSES AND SIGNALING
CCM_00429	KOG1938	Protein with predicted involvement in meiosis (GSG1)	Cell cycle control, cell division, chromosome partitioning	CELLULAR PROCESSES AND SIGNALING
CCM_00432	KOG2277	S-M checkpoint control protein CID1 and related nucleotidyltransferases	Cell cycle control, cell division, chromosome partitioning	CELLULAR PROCESSES AND SIGNALING
CCM_00489	KOG0996	Structural maintenance of chromosome protein 4 (chromosome condensation complex Condensin, subunit C)	Cell cycle control, cell division, chromosome partitioning	CELLULAR PROCESSES AND SIGNALING
CCM_00555	KOG0082	G-protein alpha subunit (small G protein superfamily)	Cell cycle control, cell division, chromosome partitioning	CELLULAR PROCESSES AND SIGNALING
CCM_00740	KOG4613	Predicted component of DNA replication checkpoint response mechanism (S-M checkpoint)	Cell cycle control, cell division, chromosome partitioning	CELLULAR PROCESSES AND SIGNALING
CCM_00854	KOG2168	Cullins	Cell cycle control, cell division, chromosome partitioning	CELLULAR PROCESSES AND SIGNALING
CCM_00858	KOG2035	Replication factor C, subunit RFC3	Cell cycle control, cell division, chromosome partitioning	CELLULAR PROCESSES AND SIGNALING
CCM_00871	KOG1101	Apoptosis inhibitor IAP1 and related BIR domain proteins	Cell cycle control, cell division, chromosome partitioning	CELLULAR PROCESSES AND SIGNALING
CCM_00999	KOG1858	Anaphase-promoting complex (APC), subunit 1 (meiotic check point regulator/Tsg24)	Cell cycle control, cell division, chromosome partitioning	CELLULAR PROCESSES AND SIGNALING
CCM_01030	KOG2688	Transcription-associated recombination protein - Thp1p	Cell cycle control, cell division, chromosome partitioning	CELLULAR PROCESSES AND SIGNALING
CCM_01139	KOG3092	Casein kinase II, beta subunit	Cell cycle control, cell division, chromosome partitioning	CELLULAR PROCESSES AND SIGNALING
CCM_01142	KOG0653	Cyclin B and related kinase-activating proteins	Cell cycle control, cell division, chromosome partitioning	CELLULAR PROCESSES AND SIGNALING
CCM_01150	KOG0414	Chromosome condensation complex Condensin, subunit D2	Cell cycle control, cell division, chromosome partitioning	CELLULAR PROCESSES AND SIGNALING
CCM_01153	KOG3300	NADH:ubiquinone oxidoreductase, B16.6 subunit/cell death-regulatory protein	Cell cycle control, cell division, chromosome partitioning	CELLULAR PROCESSES AND SIGNALING
CCM_01252	KOG1546	Metacaspase involved in regulation of apoptosis	Cell cycle control, cell division, chromosome partitioning	CELLULAR PROCESSES AND SIGNALING
CCM_01322	KOG2218	ER to golgi transport protein/RAD50-interacting protein 1	Cell cycle control, cell division, chromosome partitioning	CELLULAR PROCESSES AND SIGNALING
CCM_01328	KOG0580	Serine/threonine protein kinase	Cell cycle control, cell division, chromosome partitioning	CELLULAR PROCESSES AND SIGNALING
CCM_01387	KOG3687	Tuberin - Rap/ran-GTPase-activating protein	Cell cycle control, cell division, chromosome partitioning	CELLULAR PROCESSES AND SIGNALING
CCM_01417	KOG0615	Serine/threonine protein kinase Chk2 and related proteins	Cell cycle control, cell division, chromosome partitioning	CELLULAR PROCESSES AND SIGNALING
CCM_01425	KOG2609	Cyclin D-interacting protein GCIP	Cell cycle control, cell division, chromosome partitioning	CELLULAR PROCESSES AND SIGNALING
CCM_01478	KOG0672	Halotolerance protein HAL3 (contains flavoprotein domain)	Cell cycle control, cell division, chromosome partitioning	CELLULAR PROCESSES AND SIGNALING
CCM_01552	KOG2328	Chromosome condensation complex Condensin, subunit H	Cell cycle control, cell division, chromosome partitioning	CELLULAR PROCESSES AND SIGNALING
CCM_01578	KOG4302	Microtubule-associated protein essential for anaphase spindle elongation	Cell cycle control, cell division, chromosome partitioning	CELLULAR PROCESSES AND SIGNALING
CCM_01614	KOG1727	Microtubule-binding protein (translationally controlled tumor protein)	Cell cycle control, cell division, chromosome partitioning	CELLULAR PROCESSES AND SIGNALING
CCM_01715	KOG0973	Histone transcription regulator HIRA, WD repeat superfamily	Cell cycle control, cell division, chromosome partitioning	CELLULAR PROCESSES AND SIGNALING
CCM_01780	KOG2101	Intermediate filament-like protein, sorting nexins, and related proteins containing PX (PhoX) domain(s)	Cell cycle control, cell division, chromosome partitioning	CELLULAR PROCESSES AND SIGNALING
CCM_01872	KOG2464	Serine/threonine kinase (haspin family)	Cell cycle control, cell division, chromosome partitioning	CELLULAR PROCESSES AND SIGNALING
CCM_01878	KOG2260	Cell division cycle 37 protein, CDC37	Cell cycle control, cell division, chromosome partitioning	CELLULAR PROCESSES AND SIGNALING
CCM_01881	KOG0964	Structural maintenance of chromosome protein 3 (sister chromatid cohesion complex Cohesin, subunit SMC3)	Cell cycle control, cell division, chromosome partitioning	CELLULAR PROCESSES AND SIGNALING
CCM_02125	KOG4842	Protein involved in sister chromatid separation and/or segregation	Cell cycle control, cell division, chromosome partitioning	CELLULAR PROCESSES AND SIGNALING
CCM_02134	KOG0672	Halotolerance protein HAL3 (contains flavoprotein domain)	Cell cycle control, cell division, chromosome partitioning	CELLULAR PROCESSES AND SIGNALING
CCM_02138	KOG0642	Cell-cycle nuclear protein, contains WD-40 repeats	Cell cycle control, cell division, chromosome partitioning	CELLULAR PROCESSES AND SIGNALING
CCM_02175	KOG0672	Halotolerance protein HAL3 (contains flavoprotein domain)	Cell cycle control, cell division, chromosome partitioning	CELLULAR PROCESSES AND SIGNALING
CCM_02180	KOG0608	Warts/lats-like serine threonine kinases	Cell cycle control, cell division, chromosome partitioning	CELLULAR PROCESSES AND SIGNALING
CCM_02205	KOG2186	Cell growth-regulating nucleolar protein	Cell cycle control, cell division, chromosome partitioning	CELLULAR PROCESSES AND SIGNALING
CCM_02213	KOG2166	Cullins	Cell cycle control, cell division, chromosome partitioning	CELLULAR PROCESSES AND SIGNALING
CCM_02374	KOG2360	Proliferation-associated nucleolar protein (NOL1)	Cell cycle control, cell division, chromosome partitioning	CELLULAR PROCESSES AND SIGNALING
CCM_02472	KOG4151	Myosin assembly protein/sexual cycle protein and related proteins	Cell cycle control, cell division, chromosome partitioning	CELLULAR PROCESSES AND SIGNALING
CCM_02538	KOG2043	Signaling protein SWIFT and related BRCT domain proteins	Cell cycle control, cell division, chromosome partitioning	CELLULAR PROCESSES AND SIGNALING
CCM_02542	KOG3414	Component of the U4/U6.U5 snRNP/mitosis protein DIM1	Cell cycle control, cell division, chromosome partitioning	CELLULAR PROCESSES AND SIGNALING
CCM_02564	KOG1987	Speckle-type POZ protein SPOP and related proteins with TRAF, MATH and BTB/POZ domains	Cell cycle control, cell division, chromosome partitioning	CELLULAR PROCESSES AND SIGNALING
CCM_02616	KOG0580	Serine/threonine protein kinase	Cell cycle control, cell division, chromosome partitioning	CELLULAR PROCESSES AND SIGNALING
CCM_02626	KOG1525	Sister chromatid cohesion complex Cohesin, subunit PDS5	Cell cycle control, cell division, chromosome partitioning	CELLULAR PROCESSES AND SIGNALING
CCM_02664	KOG1810	Cell cycle-associated protein	Cell cycle control, cell division, chromosome partitioning	CELLULAR PROCESSES AND SIGNALING
CCM_02688	KOG2270	Serine/threonine protein kinase involved in cell cycle control	Cell cycle control, cell division, chromosome partitioning	CELLULAR PROCESSES AND SIGNALING
CCM_02701	KOG0590	Checkpoint kinase and related serine/threonine protein kinases	Cell cycle control, cell division, chromosome partitioning	CELLULAR PROCESSES AND SIGNALING
CCM_02709	KOG0933	Structural maintenance of chromosome protein 2 (chromosome condensation complex Condensin, subunit E)	Cell cycle control, cell division, chromosome partitioning	CELLULAR PROCESSES AND SIGNALING
CCM_02762	KOG3000	Microtubule-binding protein involved in cell cycle control	Cell cycle control, cell division, chromosome partitioning	CELLULAR PROCESSES AND SIGNALING
CCM_02984	KOG1969	DNA replication checkpoint protein CHL12/CTF18	Cell cycle control, cell division, chromosome partitioning	CELLULAR PROCESSES AND SIGNALING
CCM_02997	KOG2655	Septin family protein (P-loop GTPase)	Cell cycle control, cell division, chromosome partitioning	CELLULAR PROCESSES AND SIGNALING
CCM_03020	KOG2513	Protein required for meiotic chromosome segregation	Cell cycle control, cell division, chromosome partitioning	CELLULAR PROCESSES AND SIGNALING
CCM_03114	KOG1173	Anaphase-promoting complex (APC), Cdc16 subunit	Cell cycle control, cell division, chromosome partitioning	CELLULAR PROCESSES AND SIGNALING
CCM_03117	KOG0889	Histone acetyltransferase SAGA, TRRAP/TRA1 component, PI-3 kinase superfamily	Cell cycle control, cell division, chromosome partitioning	CELLULAR PROCESSES AND SIGNALING
CCM_03121	KOG0979	Structural maintenance of chromosome protein SMC5/Spr18, SMC superfamily	Cell cycle control, cell division, chromosome partitioning	CELLULAR PROCESSES AND SIGNALING
CCM_03122	KOG0588	Serine/threonine protein kinase	Cell cycle control, cell division, chromosome partitioning	CELLULAR PROCESSES AND SIGNALING
CCM_03155	KOG1507	Nucleosome assembly protein NAP-1	Cell cycle control, cell division, chromosome partitioning	CELLULAR PROCESSES AND SIGNALING
CCM_03176	KOG2045	5'-3' exonuclease XRN1/KEM1/SEP1 involved in DNA strand exchange and mRNA turnover	Cell cycle control, cell division, chromosome partitioning	CELLULAR PROCESSES AND SIGNALING
CCM_03183	KOG0600	Cdc2-related protein kinase	Cell cycle control, cell division, chromosome partitioning	CELLULAR PROCESSES AND SIGNALING
CCM_03196	KOG1155	Anaphase-promoting complex (APC), Cdc23 subunit	Cell cycle control, cell division, chromosome partitioning	CELLULAR PROCESSES AND SIGNALING
CCM_03238	KOG1517	Guanine nucleotide binding protein MIP1	Cell cycle control, cell division, chromosome partitioning	CELLULAR PROCESSES AND SIGNALING
CCM_03248	KOG3859	Septins (P-loop GTPases)	Cell cycle control, cell division, chromosome partitioning	CELLULAR PROCESSES AND SIGNALING
CCM_03423	KOG0890	Protein kinase of the PI-3 kinase family involved in mitotic growth, DNA repair and meiotic recombination	Cell cycle control, cell division, chromosome partitioning	CELLULAR PROCESSES AND SIGNALING
CCM_03493	KOG0672	Halotolerance protein HAL3 (contains flavoprotein domain)	Cell cycle control, cell division, chromosome partitioning	CELLULAR PROCESSES AND SIGNALING
CCM_03552	KOG0440	Cell cycle-associated protein Mob1-1	Cell cycle control, cell division, chromosome partitioning	CELLULAR PROCESSES AND SIGNALING
CCM_03656	KOG0672	Halotolerance protein HAL3 (contains flavoprotein domain)	Cell cycle control, cell division, chromosome partitioning	CELLULAR PROCESSES AND SIGNALING
CCM_03720	KOG1213	Sister chromatid cohesion complex Cohesin, subunit RAD21/SCC1	Cell cycle control, cell division, chromosome partitioning	CELLULAR PROCESSES AND SIGNALING
CCM_03726	KOG3105	DNA-binding centromere protein B (CENP-B)	Cell cycle control, cell division, chromosome partitioning	CELLULAR PROCESSES AND SIGNALING
CCM_03745	KOG4575	TGc (transglutaminase/protease-like) domain-containing protein involved in cytokinesis	Cell cycle control, cell division, chromosome partitioning	CELLULAR PROCESSES AND SIGNALING
CCM_03854	KOG0600	Cdc2-related protein kinase	Cell cycle control, cell division, chromosome partitioning	CELLULAR PROCESSES AND SIGNALING
CCM_03898	KOG2398	Predicted proline-serine-threonine phosphatase-interacting protein (PSTPIP)	Cell cycle control, cell division, chromosome partitioning	CELLULAR PROCESSES AND SIGNALING
CCM_03925	KOG1507	Nucleosome assembly protein NAP-1	Cell cycle control, cell division, chromosome partitioning	CELLULAR PROCESSES AND SIGNALING
CCM_03946	KOG0305	Anaphase promoting complex, Cdc20, Cdh1, and Ama1 subunits	Cell cycle control, cell division, chromosome partitioning	CELLULAR PROCESSES AND SIGNALING
CCM_03948	KOG0018	Structural maintenance of chromosome protein 1 (sister chromatid cohesion complex Cohesin, subunit SMC1)	Cell cycle control, cell division, chromosome partitioning	CELLULAR PROCESSES AND SIGNALING
CCM_03991	KOG0672	Halotolerance protein HAL3 (contains flavoprotein domain)	Cell cycle control, cell division, chromosome partitioning	CELLULAR PROCESSES AND SIGNALING
CCM_04030	KOG3056	Protein required for S-phase initiation or completion	Cell cycle control, cell division, chromosome partitioning	CELLULAR PROCESSES AND SIGNALING
CCM_04053	KOG4139	Protein kinase essential for the initiation of DNA replication	Cell cycle control, cell division, chromosome partitioning	CELLULAR PROCESSES AND SIGNALING
CCM_04091	KOG0668	Casein kinase II, alpha subunit	Cell cycle control, cell division, chromosome partitioning	CELLULAR PROCESSES AND SIGNALING
CCM_04186	KOG0082	G-protein alpha subunit (small G protein superfamily)	Cell cycle control, cell division, chromosome partitioning	CELLULAR PROCESSES AND SIGNALING
CCM_04193	KOG2043	Signaling protein SWIFT and related BRCT domain proteins	Cell cycle control, cell division, chromosome partitioning	CELLULAR PROCESSES AND SIGNALING
CCM_04202	KOG2166	Cullins	Cell cycle control, cell division, chromosome partitioning	CELLULAR PROCESSES AND SIGNALING
CCM_04269	KOG0050	mRNA splicing protein CDC5 (Myb superfamily)	Cell cycle control, cell division, chromosome partitioning	CELLULAR PROCESSES AND SIGNALING
CCM_04281	KOG0672	Halotolerance protein HAL3 (contains flavoprotein domain)	Cell cycle control, cell division, chromosome partitioning	CELLULAR PROCESSES AND SIGNALING
CCM_04431	KOG1546	Metacaspase involved in regulation of apoptosis	Cell cycle control, cell division, chromosome partitioning	CELLULAR PROCESSES AND SIGNALING
CCM_04440	KOG3022	Predicted ATPase, nucleotide-binding	Cell cycle control, cell division, chromosome partitioning	CELLULAR PROCESSES AND SIGNALING
CCM_04456	KOG3092	Casein kinase II, beta subunit	Cell cycle control, cell division, chromosome partitioning	CELLULAR PROCESSES AND SIGNALING
CCM_04469	KOG0028	Ca2+-binding protein (centrin/caltractin), EF-Hand superfamily protein	Cell cycle control, cell division, chromosome partitioning	CELLULAR PROCESSES AND SIGNALING
CCM_04471	KOG0672	Halotolerance protein HAL3 (contains flavoprotein domain)	Cell cycle control, cell division, chromosome partitioning	CELLULAR PROCESSES AND SIGNALING
CCM_04477	KOG2398	Predicted proline-serine-threonine phosphatase-interacting protein (PSTPIP)	Cell cycle control, cell division, chromosome partitioning	CELLULAR PROCESSES AND SIGNALING
CCM_04535	KOG0590	Checkpoint kinase and related serine/threonine protein kinases	Cell cycle control, cell division, chromosome partitioning	CELLULAR PROCESSES AND SIGNALING
CCM_04576	KOG0971	Microtubule-associated protein dynactin DCTN1/Glued	Cell cycle control, cell division, chromosome partitioning	CELLULAR PROCESSES AND SIGNALING
CCM_04606	KOG2043	Signaling protein SWIFT and related BRCT domain proteins	Cell cycle control, cell division, chromosome partitioning	CELLULAR PROCESSES AND SIGNALING
CCM_04625	KOG0615	Serine/threonine protein kinase Chk2 and related proteins	Cell cycle control, cell division, chromosome partitioning	CELLULAR PROCESSES AND SIGNALING
CCM_04641	KOG0580	Serine/threonine protein kinase	Cell cycle control, cell division, chromosome partitioning	CELLULAR PROCESSES AND SIGNALING
CCM_04650	KOG0596	Dual specificity; serine/threonine and tyrosine kinase	Cell cycle control, cell division, chromosome partitioning	CELLULAR PROCESSES AND SIGNALING
CCM_04652	KOG0672	Halotolerance protein HAL3 (contains flavoprotein domain)	Cell cycle control, cell division, chromosome partitioning	CELLULAR PROCESSES AND SIGNALING
CCM_04655	KOG1099	SAM-dependent methyltransferase/cell division protein FtsJ	Cell cycle control, cell division, chromosome partitioning	CELLULAR PROCESSES AND SIGNALING
CCM_04700	KOG2277	S-M checkpoint control protein CID1 and related nucleotidyltransferases	Cell cycle control, cell division, chromosome partitioning	CELLULAR PROCESSES AND SIGNALING
CCM_04761	KOG0440	Cell cycle-associated protein Mob1-1	Cell cycle control, cell division, chromosome partitioning	CELLULAR PROCESSES AND SIGNALING
CCM_04774	KOG1546	Metacaspase involved in regulation of apoptosis	Cell cycle control, cell division, chromosome partitioning	CELLULAR PROCESSES AND SIGNALING
CCM_04842	KOG0591	NIMA (never in mitosis)-related G2-specific serine/threonine protein kinase	Cell cycle control, cell division, chromosome partitioning	CELLULAR PROCESSES AND SIGNALING
CCM_04900	KOG3022	Predicted ATPase, nucleotide-binding	Cell cycle control, cell division, chromosome partitioning	CELLULAR PROCESSES AND SIGNALING
CCM_04939	KOG0672	Halotolerance protein HAL3 (contains flavoprotein domain)	Cell cycle control, cell division, chromosome partitioning	CELLULAR PROCESSES AND SIGNALING
CCM_05148	KOG2277	S-M checkpoint control protein CID1 and related nucleotidyltransferases	Cell cycle control, cell division, chromosome partitioning	CELLULAR PROCESSES AND SIGNALING
CCM_05198	KOG2655	Septin family protein (P-loop GTPase)	Cell cycle control, cell division, chromosome partitioning	CELLULAR PROCESSES AND SIGNALING
CCM_05327	KOG4456	Inner centromere protein (INCENP), C-terminal domain	Cell cycle control, cell division, chromosome partitioning	CELLULAR PROCESSES AND SIGNALING
CCM_05328	KOG0933	Structural maintenance of chromosome protein 2 (chromosome condensation complex Condensin, subunit E)	Cell cycle control, cell division, chromosome partitioning	CELLULAR PROCESSES AND SIGNALING
CCM_05331	KOG1852	Cell cycle-associated protein	Cell cycle control, cell division, chromosome partitioning	CELLULAR PROCESSES AND SIGNALING
CCM_05333	KOG2151	Predicted transcriptional regulator	Cell cycle control, cell division, chromosome partitioning	CELLULAR PROCESSES AND SIGNALING
CCM_05352	KOG2688	Transcription-associated recombination protein - Thp1p	Cell cycle control, cell division, chromosome partitioning	CELLULAR PROCESSES AND SIGNALING
CCM_05381	KOG0305	Anaphase promoting complex, Cdc20, Cdh1, and Ama1 subunits	Cell cycle control, cell division, chromosome partitioning	CELLULAR PROCESSES AND SIGNALING
CCM_05466	KOG2809	Telomerase elongation inhibitor/RNA maturation protein PINX1	Cell cycle control, cell division, chromosome partitioning	CELLULAR PROCESSES AND SIGNALING
CCM_05508	KOG1493	Anaphase-promoting complex (APC), subunit 11	Cell cycle control, cell division, chromosome partitioning	CELLULAR PROCESSES AND SIGNALING
CCM_05513	KOG0590	Checkpoint kinase and related serine/threonine protein kinases	Cell cycle control, cell division, chromosome partitioning	CELLULAR PROCESSES AND SIGNALING
CCM_05522	KOG1970	Checkpoint RAD17-RFC complex, RAD17/RAD24 component	Cell cycle control, cell division, chromosome partitioning	CELLULAR PROCESSES AND SIGNALING
CCM_05586	KOG2011	Sister chromatid cohesion complex Cohesin, subunit STAG/IRR1/SCC3	Cell cycle control, cell division, chromosome partitioning	CELLULAR PROCESSES AND SIGNALING
CCM_05594	KOG0653	Cyclin B and related kinase-activating proteins	Cell cycle control, cell division, chromosome partitioning	CELLULAR PROCESSES AND SIGNALING
CCM_05677	KOG2513	Protein required for meiotic chromosome segregation	Cell cycle control, cell division, chromosome partitioning	CELLULAR PROCESSES AND SIGNALING
CCM_05698	KOG2864	Nuclear division RFT1 protein	Cell cycle control, cell division, chromosome partitioning	CELLULAR PROCESSES AND SIGNALING
CCM_05701	KOG3285	Spindle assembly checkpoint protein	Cell cycle control, cell division, chromosome partitioning	CELLULAR PROCESSES AND SIGNALING
CCM_05764	KOG2025	Chromosome condensation complex Condensin, subunit G	Cell cycle control, cell division, chromosome partitioning	CELLULAR PROCESSES AND SIGNALING
CCM_05781	KOG2655	Septin family protein (P-loop GTPase)	Cell cycle control, cell division, chromosome partitioning	CELLULAR PROCESSES AND SIGNALING
CCM_05799	KOG4660	Protein Mei2, essential for commitment to meiosis, and related proteins	Cell cycle control, cell division, chromosome partitioning	CELLULAR PROCESSES AND SIGNALING
CCM_05892	KOG2227	Pre-initiation complex, subunit CDC6, AAA+ superfamily ATPase	Cell cycle control, cell division, chromosome partitioning	CELLULAR PROCESSES AND SIGNALING
CCM_06158	KOG2867	Phosphotyrosyl phosphatase activator	Cell cycle control, cell division, chromosome partitioning	CELLULAR PROCESSES AND SIGNALING
CCM_06181	KOG2809	Telomerase elongation inhibitor/RNA maturation protein PINX1	Cell cycle control, cell division, chromosome partitioning	CELLULAR PROCESSES AND SIGNALING
CCM_06213	KOG1213	Sister chromatid cohesion complex Cohesin, subunit RAD21/SCC1	Cell cycle control, cell division, chromosome partitioning	CELLULAR PROCESSES AND SIGNALING
CCM_06234	KOG0672	Halotolerance protein HAL3 (contains flavoprotein domain)	Cell cycle control, cell division, chromosome partitioning	CELLULAR PROCESSES AND SIGNALING
CCM_06347	KOG0615	Serine/threonine protein kinase Chk2 and related proteins	Cell cycle control, cell division, chromosome partitioning	CELLULAR PROCESSES AND SIGNALING
CCM_06393	KOG0672	Halotolerance protein HAL3 (contains flavoprotein domain)	Cell cycle control, cell division, chromosome partitioning	CELLULAR PROCESSES AND SIGNALING
CCM_06508	KOG4322	Anaphase-promoting complex (APC), subunit 5	Cell cycle control, cell division, chromosome partitioning	CELLULAR PROCESSES AND SIGNALING
CCM_06642	KOG1166	Mitotic checkpoint serine/threonine protein kinase	Cell cycle control, cell division, chromosome partitioning	CELLULAR PROCESSES AND SIGNALING
CCM_06762	KOG3924	Putative protein methyltransferase involved in meiosis and transcriptional silencing (Dot1)	Cell cycle control, cell division, chromosome partitioning	CELLULAR PROCESSES AND SIGNALING
CCM_06953	KOG0575	Polo-like serine/threonine protein kinase	Cell cycle control, cell division, chromosome partitioning	CELLULAR PROCESSES AND SIGNALING
CCM_07060	KOG3772	M-phase inducer phosphatase	Cell cycle control, cell division, chromosome partitioning	CELLULAR PROCESSES AND SIGNALING
CCM_07081	KOG2043	Signaling protein SWIFT and related BRCT domain proteins	Cell cycle control, cell division, chromosome partitioning	CELLULAR PROCESSES AND SIGNALING
CCM_07154	KOG0590	Checkpoint kinase and related serine/threonine protein kinases	Cell cycle control, cell division, chromosome partitioning	CELLULAR PROCESSES AND SIGNALING
CCM_07168	KOG1036	Mitotic spindle checkpoint protein BUB3, WD repeat superfamily	Cell cycle control, cell division, chromosome partitioning	CELLULAR PROCESSES AND SIGNALING
CCM_07194	KOG3105	DNA-binding centromere protein B (CENP-B)	Cell cycle control, cell division, chromosome partitioning	CELLULAR PROCESSES AND SIGNALING
CCM_07208	KOG0996	Structural maintenance of chromosome protein 4 (chromosome condensation complex Condensin, subunit C)	Cell cycle control, cell division, chromosome partitioning	CELLULAR PROCESSES AND SIGNALING
CCM_07213	KOG0987	DNA helicase PIF1/RRM3	Cell cycle control, cell division, chromosome partitioning	CELLULAR PROCESSES AND SIGNALING
CCM_07217	KOG0082	G-protein alpha subunit (small G protein superfamily)	Cell cycle control, cell division, chromosome partitioning	CELLULAR PROCESSES AND SIGNALING
CCM_07361	KOG2260	Cell division cycle 37 protein, CDC37	Cell cycle control, cell division, chromosome partitioning	CELLULAR PROCESSES AND SIGNALING
CCM_07376	KOG4640	Anaphase-promoting complex (APC), subunit 4	Cell cycle control, cell division, chromosome partitioning	CELLULAR PROCESSES AND SIGNALING
CCM_07451	KOG0305	Anaphase promoting complex, Cdc20, Cdh1, and Ama1 subunits	Cell cycle control, cell division, chromosome partitioning	CELLULAR PROCESSES AND SIGNALING
CCM_07502	KOG1126	DNA-binding cell division cycle control protein	Cell cycle control, cell division, chromosome partitioning	CELLULAR PROCESSES AND SIGNALING
CCM_07520	KOG1849	Regulator of spindle pole body duplication	Cell cycle control, cell division, chromosome partitioning	CELLULAR PROCESSES AND SIGNALING
CCM_07566	KOG2687	Spindle pole body protein, contains UNC-84 domain	Cell cycle control, cell division, chromosome partitioning	CELLULAR PROCESSES AND SIGNALING
CCM_07593	KOG3194	Checkpoint 9-1-1 complex, RAD1 component	Cell cycle control, cell division, chromosome partitioning	CELLULAR PROCESSES AND SIGNALING
CCM_07665	KOG3484	Cyclin-dependent protein kinase CDC28, regulatory subunit CKS1, and related proteins	Cell cycle control, cell division, chromosome partitioning	CELLULAR PROCESSES AND SIGNALING
CCM_07678	KOG1020	Sister chromatid cohesion protein SCC2/Nipped-B	Cell cycle control, cell division, chromosome partitioning	CELLULAR PROCESSES AND SIGNALING
CCM_07680	KOG3022	Predicted ATPase, nucleotide-binding	Cell cycle control, cell division, chromosome partitioning	CELLULAR PROCESSES AND SIGNALING
CCM_07759	KOG1860	Nuclear protein export factor	Cell cycle control, cell division, chromosome partitioning	CELLULAR PROCESSES AND SIGNALING
CCM_07783	KOG3999	Checkpoint 9-1-1 complex, HUS1 component	Cell cycle control, cell division, chromosome partitioning	CELLULAR PROCESSES AND SIGNALING
CCM_07880	KOG2163	Centromere/kinetochore protein zw10 involved in mitotic chromosome segregation	Cell cycle control, cell division, chromosome partitioning	CELLULAR PROCESSES AND SIGNALING
CCM_08355	KOG0600	Cdc2-related protein kinase	Cell cycle control, cell division, chromosome partitioning	CELLULAR PROCESSES AND SIGNALING
CCM_08424	KOG4563	Cell cycle-regulated histone H1-binding protein	Cell cycle control, cell division, chromosome partitioning	CELLULAR PROCESSES AND SIGNALING
CCM_08444	KOG0580	Serine/threonine protein kinase	Cell cycle control, cell division, chromosome partitioning	CELLULAR PROCESSES AND SIGNALING
CCM_08505	KOG3437	Anaphase-promoting complex (APC), subunit 10	Cell cycle control, cell division, chromosome partitioning	CELLULAR PROCESSES AND SIGNALING
CCM_08538	KOG0580	Serine/threonine protein kinase	Cell cycle control, cell division, chromosome partitioning	CELLULAR PROCESSES AND SIGNALING
CCM_08541	KOG2043	Signaling protein SWIFT and related BRCT domain proteins	Cell cycle control, cell division, chromosome partitioning	CELLULAR PROCESSES AND SIGNALING
CCM_08602	KOG0672	Halotolerance protein HAL3 (contains flavoprotein domain)	Cell cycle control, cell division, chromosome partitioning	CELLULAR PROCESSES AND SIGNALING
CCM_08740	KOG2398	Predicted proline-serine-threonine phosphatase-interacting protein (PSTPIP)	Cell cycle control, cell division, chromosome partitioning	CELLULAR PROCESSES AND SIGNALING
CCM_08741	KOG4593	Mitotic checkpoint protein MAD1	Cell cycle control, cell division, chromosome partitioning	CELLULAR PROCESSES AND SIGNALING
CCM_08926	KOG2229	Protein required for actin cytoskeleton organization and cell cycle progression	Cell cycle control, cell division, chromosome partitioning	CELLULAR PROCESSES AND SIGNALING
CCM_08994	KOG1987	Speckle-type POZ protein SPOP and related proteins with TRAF, MATH and BTB/POZ domains	Cell cycle control, cell division, chromosome partitioning	CELLULAR PROCESSES AND SIGNALING
CCM_09009	KOG2874	rRNA processing protein	Cell cycle control, cell division, chromosome partitioning	CELLULAR PROCESSES AND SIGNALING
CCM_09037	KOG2496	Cdk activating kinase (CAK)/RNA polymerase II transcription initiation/nucleotide excision repair factor TFIIH/TFIIK, cyclin H subunit	Cell cycle control, cell division, chromosome partitioning	CELLULAR PROCESSES AND SIGNALING
CCM_09116	KOG2655	Septin family protein (P-loop GTPase)	Cell cycle control, cell division, chromosome partitioning	CELLULAR PROCESSES AND SIGNALING
CCM_09123	KOG4259	Putative nucleic acid-binding protein Hcc-1/proliferation associated cytokine-inducible protein, contains SAP domain	Cell cycle control, cell division, chromosome partitioning	CELLULAR PROCESSES AND SIGNALING
CCM_09289	KOG3772	M-phase inducer phosphatase	Cell cycle control, cell division, chromosome partitioning	CELLULAR PROCESSES AND SIGNALING
CCM_09407	KOG3694	Protein required for meiosis	Cell cycle control, cell division, chromosome partitioning	CELLULAR PROCESSES AND SIGNALING
CCM_09442	KOG2810	Checkpoint 9-1-1 complex, RAD9 component	Cell cycle control, cell division, chromosome partitioning	CELLULAR PROCESSES AND SIGNALING
CCM_09444	KOG0672	Halotolerance protein HAL3 (contains flavoprotein domain)	Cell cycle control, cell division, chromosome partitioning	CELLULAR PROCESSES AND SIGNALING
CCM_09600	KOG0600	Cdc2-related protein kinase	Cell cycle control, cell division, chromosome partitioning	CELLULAR PROCESSES AND SIGNALING
CCM_02028	KOG4081	Dynein light chain	Cell motility	CELLULAR PROCESSES AND SIGNALING
CCM_02636	KOG4242	Predicted myosin-I-binding protein	Cell motility	CELLULAR PROCESSES AND SIGNALING
CCM_02731	KOG3896	Dynactin, subunit p62	Cell motility	CELLULAR PROCESSES AND SIGNALING
CCM_05192	KOG3905	Dynein light intermediate chain	Cell motility	CELLULAR PROCESSES AND SIGNALING
CCM_00063	KOG2571	Chitin synthase/hyaluronan synthase (glycosyltransferases)	Cell wall/membrane/envelope biogenesis	CELLULAR PROCESSES AND SIGNALING
CCM_00204	KOG4177	Ankyrin	Cell wall/membrane/envelope biogenesis	CELLULAR PROCESSES AND SIGNALING
CCM_00275	KOG3144	Ethanolamine-P-transferase GPI11/PIG-F, involved in glycosylphosphatidylinositol anchor biosynthesis	Cell wall/membrane/envelope biogenesis	CELLULAR PROCESSES AND SIGNALING
CCM_00303	KOG2629	Peroxisomal membrane anchor protein (peroxin)	Cell wall/membrane/envelope biogenesis	CELLULAR PROCESSES AND SIGNALING
CCM_00447	KOG2571	Chitin synthase/hyaluronan synthase (glycosyltransferases)	Cell wall/membrane/envelope biogenesis	CELLULAR PROCESSES AND SIGNALING
CCM_00619	KOG4177	Ankyrin	Cell wall/membrane/envelope biogenesis	CELLULAR PROCESSES AND SIGNALING
CCM_00884	KOG2515	Mannosyltransferase	Cell wall/membrane/envelope biogenesis	CELLULAR PROCESSES AND SIGNALING
CCM_00945	KOG1437	Fasciclin and related adhesion glycoproteins	Cell wall/membrane/envelope biogenesis	CELLULAR PROCESSES AND SIGNALING
CCM_01016	KOG1183	N-acetylglucosaminyltransferase complex, subunit PIG-Q/GPI1, required for phosphatidylinositol biosynthesis	Cell wall/membrane/envelope biogenesis	CELLULAR PROCESSES AND SIGNALING
CCM_01018	KOG1371	UDP-glucose 4-epimerase/UDP-sulfoquinovose synthase	Cell wall/membrane/envelope biogenesis	CELLULAR PROCESSES AND SIGNALING
CCM_01156	KOG3396	Glucosamine-phosphate N-acetyltransferase	Cell wall/membrane/envelope biogenesis	CELLULAR PROCESSES AND SIGNALING
CCM_01182	KOG0916	1,3-beta-glucan synthase/callose synthase catalytic subunit	Cell wall/membrane/envelope biogenesis	CELLULAR PROCESSES AND SIGNALING
CCM_01469	KOG4177	Ankyrin	Cell wall/membrane/envelope biogenesis	CELLULAR PROCESSES AND SIGNALING
CCM_01974	KOG2571	Chitin synthase/hyaluronan synthase (glycosyltransferases)	Cell wall/membrane/envelope biogenesis	CELLULAR PROCESSES AND SIGNALING
CCM_02116	KOG1371	UDP-glucose 4-epimerase/UDP-sulfoquinovose synthase	Cell wall/membrane/envelope biogenesis	CELLULAR PROCESSES AND SIGNALING
CCM_02172	KOG4701	Chitinase	Cell wall/membrane/envelope biogenesis	CELLULAR PROCESSES AND SIGNALING
CCM_02464	KOG1387	Glycosyltransferase	Cell wall/membrane/envelope biogenesis	CELLULAR PROCESSES AND SIGNALING
CCM_02496	KOG4551	GPI-GlcNAc transferase complex, PIG-H component, involved in glycosylphosphatidylinositol anchor biosynthesis	Cell wall/membrane/envelope biogenesis	CELLULAR PROCESSES AND SIGNALING
CCM_02505	KOG4177	Ankyrin	Cell wall/membrane/envelope biogenesis	CELLULAR PROCESSES AND SIGNALING
CCM_02640	KOG4444	Peroxisomal assembly protein PEX3	Cell wall/membrane/envelope biogenesis	CELLULAR PROCESSES AND SIGNALING
CCM_02844	KOG4701	Chitinase	Cell wall/membrane/envelope biogenesis	CELLULAR PROCESSES AND SIGNALING
CCM_02945	KOG2571	Chitin synthase/hyaluronan synthase (glycosyltransferases)	Cell wall/membrane/envelope biogenesis	CELLULAR PROCESSES AND SIGNALING
CCM_02957	KOG2571	Chitin synthase/hyaluronan synthase (glycosyltransferases)	Cell wall/membrane/envelope biogenesis	CELLULAR PROCESSES AND SIGNALING
CCM_02958	KOG2571	Chitin synthase/hyaluronan synthase (glycosyltransferases)	Cell wall/membrane/envelope biogenesis	CELLULAR PROCESSES AND SIGNALING
CCM_02998	KOG3364	Membrane protein involved in organellar division	Cell wall/membrane/envelope biogenesis	CELLULAR PROCESSES AND SIGNALING
CCM_03030	KOG4701	Chitinase	Cell wall/membrane/envelope biogenesis	CELLULAR PROCESSES AND SIGNALING
CCM_03290	KOG4177	Ankyrin	Cell wall/membrane/envelope biogenesis	CELLULAR PROCESSES AND SIGNALING
CCM_03578	KOG4701	Chitinase	Cell wall/membrane/envelope biogenesis	CELLULAR PROCESSES AND SIGNALING
CCM_04101	KOG1854	Mitochondrial inner membrane protein (mitofilin)	Cell wall/membrane/envelope biogenesis	CELLULAR PROCESSES AND SIGNALING
CCM_04285	KOG4177	Ankyrin	Cell wall/membrane/envelope biogenesis	CELLULAR PROCESSES AND SIGNALING
CCM_04638	KOG4177	Ankyrin	Cell wall/membrane/envelope biogenesis	CELLULAR PROCESSES AND SIGNALING
CCM_04785	KOG4629	Predicted mechanosensitive ion channel	Cell wall/membrane/envelope biogenesis	CELLULAR PROCESSES AND SIGNALING
CCM_04844	KOG2686	Choline kinase	Cell wall/membrane/envelope biogenesis	CELLULAR PROCESSES AND SIGNALING
CCM_05375	KOG4177	Ankyrin	Cell wall/membrane/envelope biogenesis	CELLULAR PROCESSES AND SIGNALING
CCM_05414	KOG2388	UDP-N-acetylglucosamine pyrophosphorylase	Cell wall/membrane/envelope biogenesis	CELLULAR PROCESSES AND SIGNALING
CCM_05532	KOG4177	Ankyrin	Cell wall/membrane/envelope biogenesis	CELLULAR PROCESSES AND SIGNALING
CCM_05672	KOG4701	Chitinase	Cell wall/membrane/envelope biogenesis	CELLULAR PROCESSES AND SIGNALING
CCM_05686	KOG4824	Apolipoprotein D/Lipocalin	Cell wall/membrane/envelope biogenesis	CELLULAR PROCESSES AND SIGNALING
CCM_06088	KOG4177	Ankyrin	Cell wall/membrane/envelope biogenesis	CELLULAR PROCESSES AND SIGNALING
CCM_06315	KOG4177	Ankyrin	Cell wall/membrane/envelope biogenesis	CELLULAR PROCESSES AND SIGNALING
CCM_06517	KOG4701	Chitinase	Cell wall/membrane/envelope biogenesis	CELLULAR PROCESSES AND SIGNALING
CCM_06548	KOG3396	Glucosamine-phosphate N-acetyltransferase	Cell wall/membrane/envelope biogenesis	CELLULAR PROCESSES AND SIGNALING
CCM_06908	KOG2516	Protein involved in dolichol pathway for N-glycosylation (mannosyltransferase family)	Cell wall/membrane/envelope biogenesis	CELLULAR PROCESSES AND SIGNALING
CCM_06954	KOG2571	Chitin synthase/hyaluronan synthase (glycosyltransferases)	Cell wall/membrane/envelope biogenesis	CELLULAR PROCESSES AND SIGNALING
CCM_07014	KOG1268	Glucosamine 6-phosphate synthetases, contain amidotransferase and phosphosugar isomerase domains	Cell wall/membrane/envelope biogenesis	CELLULAR PROCESSES AND SIGNALING
CCM_07128	KOG4629	Predicted mechanosensitive ion channel	Cell wall/membrane/envelope biogenesis	CELLULAR PROCESSES AND SIGNALING
CCM_07263	KOG1771	GPI-alpha-mannosyltransferase III (GPI10/PIG-B) involved in glycosylphosphatidylinositol anchor biosynthesis	Cell wall/membrane/envelope biogenesis	CELLULAR PROCESSES AND SIGNALING
CCM_07565	KOG1371	UDP-glucose 4-epimerase/UDP-sulfoquinovose synthase	Cell wall/membrane/envelope biogenesis	CELLULAR PROCESSES AND SIGNALING
CCM_07714	KOG4177	Ankyrin	Cell wall/membrane/envelope biogenesis	CELLULAR PROCESSES AND SIGNALING
CCM_08031	KOG3332	N-acetylglucosaminyl phosphatidylinositol de-N-acetylase	Cell wall/membrane/envelope biogenesis	CELLULAR PROCESSES AND SIGNALING
CCM_08076	KOG2571	Chitin synthase/hyaluronan synthase (glycosyltransferases)	Cell wall/membrane/envelope biogenesis	CELLULAR PROCESSES AND SIGNALING
CCM_08178	KOG2459	GPI transamidase complex, GPI17/PIG-S component, involved in glycosylphosphatidylinositol anchor biosynthesis	Cell wall/membrane/envelope biogenesis	CELLULAR PROCESSES AND SIGNALING
CCM_08184	KOG1437	Fasciclin and related adhesion glycoproteins	Cell wall/membrane/envelope biogenesis	CELLULAR PROCESSES AND SIGNALING
CCM_08489	KOG2571	Chitin synthase/hyaluronan synthase (glycosyltransferases)	Cell wall/membrane/envelope biogenesis	CELLULAR PROCESSES AND SIGNALING
CCM_08684	KOG4177	Ankyrin	Cell wall/membrane/envelope biogenesis	CELLULAR PROCESSES AND SIGNALING
CCM_08785	KOG1371	UDP-glucose 4-epimerase/UDP-sulfoquinovose synthase	Cell wall/membrane/envelope biogenesis	CELLULAR PROCESSES AND SIGNALING
CCM_08892	KOG4701	Chitinase	Cell wall/membrane/envelope biogenesis	CELLULAR PROCESSES AND SIGNALING
CCM_08995	KOG4701	Chitinase	Cell wall/membrane/envelope biogenesis	CELLULAR PROCESSES AND SIGNALING
CCM_09101	KOG4701	Chitinase	Cell wall/membrane/envelope biogenesis	CELLULAR PROCESSES AND SIGNALING
CCM_09188	KOG4177	Ankyrin	Cell wall/membrane/envelope biogenesis	CELLULAR PROCESSES AND SIGNALING
CCM_09417	KOG4177	Ankyrin	Cell wall/membrane/envelope biogenesis	CELLULAR PROCESSES AND SIGNALING
CCM_00097	KOG4191	Histone acetyltransferases PCAF/SAGA/ADA, subunit TADA3L/NGG1	Chromatin structure and dynamics	INFORMATION STORAGE AND PROCESSING
CCM_00128	KOG1342	Histone deacetylase complex, catalytic component RPD3	Chromatin structure and dynamics	INFORMATION STORAGE AND PROCESSING
CCM_00218	KOG2747	Histone acetyltransferase (MYST family)	Chromatin structure and dynamics	INFORMATION STORAGE AND PROCESSING
CCM_00402	KOG2747	Histone acetyltransferase (MYST family)	Chromatin structure and dynamics	INFORMATION STORAGE AND PROCESSING
CCM_00417	KOG2510	SWI-SNF chromatin-remodeling complex protein	Chromatin structure and dynamics	INFORMATION STORAGE AND PROCESSING
CCM_00422	KOG2747	Histone acetyltransferase (MYST family)	Chromatin structure and dynamics	INFORMATION STORAGE AND PROCESSING
CCM_00532	KOG2510	SWI-SNF chromatin-remodeling complex protein	Chromatin structure and dynamics	INFORMATION STORAGE AND PROCESSING
CCM_00596	KOG2510	SWI-SNF chromatin-remodeling complex protein	Chromatin structure and dynamics	INFORMATION STORAGE AND PROCESSING
CCM_00739	KOG1156	N-terminal acetyltransferase	Chromatin structure and dynamics	INFORMATION STORAGE AND PROCESSING
CCM_01017	KOG1911	Heterochromatin-associated protein HP1 and related CHROMO domain proteins	Chromatin structure and dynamics	INFORMATION STORAGE AND PROCESSING
CCM_01204	KOG1756	Histone 2A	Chromatin structure and dynamics	INFORMATION STORAGE AND PROCESSING
CCM_01205	KOG1744	Histone H2B	Chromatin structure and dynamics	INFORMATION STORAGE AND PROCESSING
CCM_01367	KOG4012	Histone H1	Chromatin structure and dynamics	INFORMATION STORAGE AND PROCESSING
CCM_01368	KOG2510	SWI-SNF chromatin-remodeling complex protein	Chromatin structure and dynamics	INFORMATION STORAGE AND PROCESSING
CCM_01404	KOG2510	SWI-SNF chromatin-remodeling complex protein	Chromatin structure and dynamics	INFORMATION STORAGE AND PROCESSING
CCM_01583	KOG1245	Chromatin remodeling complex WSTF-ISWI, large subunit (contains heterochromatin localization, PHD and BROMO domains)	Chromatin structure and dynamics	INFORMATION STORAGE AND PROCESSING
CCM_01588	KOG2084	Predicted histone tail methylase containing SET domain	Chromatin structure and dynamics	INFORMATION STORAGE AND PROCESSING
CCM_01822	KOG1973	Chromatin remodeling protein, contains PHD Zn-finger	Chromatin structure and dynamics	INFORMATION STORAGE AND PROCESSING
CCM_01950	KOG2084	Predicted histone tail methylase containing SET domain	Chromatin structure and dynamics	INFORMATION STORAGE AND PROCESSING
CCM_02135	KOG1757	Histone 2A	Chromatin structure and dynamics	INFORMATION STORAGE AND PROCESSING
CCM_02192	KOG2510	SWI-SNF chromatin-remodeling complex protein	Chromatin structure and dynamics	INFORMATION STORAGE AND PROCESSING
CCM_02393	KOG2266	Chromatin-associated protein Dek and related proteins, contains SAP DNA binding domain	Chromatin structure and dynamics	INFORMATION STORAGE AND PROCESSING
CCM_02919	KOG1279	Chromatin remodeling factor subunit and related transcription factors	Chromatin structure and dynamics	INFORMATION STORAGE AND PROCESSING
CCM_03131	KOG2747	Histone acetyltransferase (MYST family)	Chromatin structure and dynamics	INFORMATION STORAGE AND PROCESSING
CCM_03175	KOG0264	Nucleosome remodeling factor, subunit CAF1/NURF55/MSI1	Chromatin structure and dynamics	INFORMATION STORAGE AND PROCESSING
CCM_03339	KOG2510	SWI-SNF chromatin-remodeling complex protein	Chromatin structure and dynamics	INFORMATION STORAGE AND PROCESSING
CCM_03828	KOG2747	Histone acetyltransferase (MYST family)	Chromatin structure and dynamics	INFORMATION STORAGE AND PROCESSING
CCM_03920	KOG1973	Chromatin remodeling protein, contains PHD Zn-finger	Chromatin structure and dynamics	INFORMATION STORAGE AND PROCESSING
CCM_04094	KOG2266	Chromatin-associated protein Dek and related proteins, contains SAP DNA binding domain	Chromatin structure and dynamics	INFORMATION STORAGE AND PROCESSING
CCM_04114	KOG2416	Acinus (induces apoptotic chromatin condensation)	Chromatin structure and dynamics	INFORMATION STORAGE AND PROCESSING
CCM_04130	KOG4718	Non-SMC (structural maintenance of chromosomes) element 1 protein (NSE1)	Chromatin structure and dynamics	INFORMATION STORAGE AND PROCESSING
CCM_04170	KOG2132	Uncharacterized conserved protein, contains JmjC domain	Chromatin structure and dynamics	INFORMATION STORAGE AND PROCESSING
CCM_04185	KOG2416	Acinus (induces apoptotic chromatin condensation)	Chromatin structure and dynamics	INFORMATION STORAGE AND PROCESSING
CCM_04277	KOG0355	DNA topoisomerase type II	Chromatin structure and dynamics	INFORMATION STORAGE AND PROCESSING
CCM_04430	KOG1279	Chromatin remodeling factor subunit and related transcription factors	Chromatin structure and dynamics	INFORMATION STORAGE AND PROCESSING
CCM_04445	KOG1911	Heterochromatin-associated protein HP1 and related CHROMO domain proteins	Chromatin structure and dynamics	INFORMATION STORAGE AND PROCESSING
CCM_04465	KOG2747	Histone acetyltransferase (MYST family)	Chromatin structure and dynamics	INFORMATION STORAGE AND PROCESSING
CCM_04542	KOG4012	Histone H1	Chromatin structure and dynamics	INFORMATION STORAGE AND PROCESSING
CCM_04748	KOG2510	SWI-SNF chromatin-remodeling complex protein	Chromatin structure and dynamics	INFORMATION STORAGE AND PROCESSING
CCM_04753	KOG2510	SWI-SNF chromatin-remodeling complex protein	Chromatin structure and dynamics	INFORMATION STORAGE AND PROCESSING
CCM_04765	KOG1973	Chromatin remodeling protein, contains PHD Zn-finger	Chromatin structure and dynamics	INFORMATION STORAGE AND PROCESSING
CCM_04809	KOG2510	SWI-SNF chromatin-remodeling complex protein	Chromatin structure and dynamics	INFORMATION STORAGE AND PROCESSING
CCM_05045	KOG1911	Heterochromatin-associated protein HP1 and related CHROMO domain proteins	Chromatin structure and dynamics	INFORMATION STORAGE AND PROCESSING
CCM_05075	KOG2747	Histone acetyltransferase (MYST family)	Chromatin structure and dynamics	INFORMATION STORAGE AND PROCESSING
CCM_05077	KOG2510	SWI-SNF chromatin-remodeling complex protein	Chromatin structure and dynamics	INFORMATION STORAGE AND PROCESSING
CCM_05111	KOG2510	SWI-SNF chromatin-remodeling complex protein	Chromatin structure and dynamics	INFORMATION STORAGE AND PROCESSING
CCM_05114	KOG2510	SWI-SNF chromatin-remodeling complex protein	Chromatin structure and dynamics	INFORMATION STORAGE AND PROCESSING
CCM_05481	KOG4715	SWI/SNF-related matrix-associated actin-dependent regulator of chromatin	Chromatin structure and dynamics	INFORMATION STORAGE AND PROCESSING
CCM_05776	KOG4140	Nuclear protein Ataxin-7	Chromatin structure and dynamics	INFORMATION STORAGE AND PROCESSING
CCM_05819	KOG2510	SWI-SNF chromatin-remodeling complex protein	Chromatin structure and dynamics	INFORMATION STORAGE AND PROCESSING
CCM_06027	KOG2510	SWI-SNF chromatin-remodeling complex protein	Chromatin structure and dynamics	INFORMATION STORAGE AND PROCESSING
CCM_06093	KOG2084	Predicted histone tail methylase containing SET domain	Chromatin structure and dynamics	INFORMATION STORAGE AND PROCESSING
CCM_06527	KOG2084	Predicted histone tail methylase containing SET domain	Chromatin structure and dynamics	INFORMATION STORAGE AND PROCESSING
CCM_06539	KOG2510	SWI-SNF chromatin-remodeling complex protein	Chromatin structure and dynamics	INFORMATION STORAGE AND PROCESSING
CCM_06609	KOG1279	Chromatin remodeling factor subunit and related transcription factors	Chromatin structure and dynamics	INFORMATION STORAGE AND PROCESSING
CCM_06622	KOG2510	SWI-SNF chromatin-remodeling complex protein	Chromatin structure and dynamics	INFORMATION STORAGE AND PROCESSING
CCM_06647	KOG1342	Histone deacetylase complex, catalytic component RPD3	Chromatin structure and dynamics	INFORMATION STORAGE AND PROCESSING
CCM_06648	KOG1973	Chromatin remodeling protein, contains PHD Zn-finger	Chromatin structure and dynamics	INFORMATION STORAGE AND PROCESSING
CCM_06690	KOG1911	Heterochromatin-associated protein HP1 and related CHROMO domain proteins	Chromatin structure and dynamics	INFORMATION STORAGE AND PROCESSING
CCM_06694	KOG1343	Histone deacetylase complex, catalytic component HDA1	Chromatin structure and dynamics	INFORMATION STORAGE AND PROCESSING
CCM_06733	KOG2510	SWI-SNF chromatin-remodeling complex protein	Chromatin structure and dynamics	INFORMATION STORAGE AND PROCESSING
CCM_06790	KOG2084	Predicted histone tail methylase containing SET domain	Chromatin structure and dynamics	INFORMATION STORAGE AND PROCESSING
CCM_06860	KOG2510	SWI-SNF chromatin-remodeling complex protein	Chromatin structure and dynamics	INFORMATION STORAGE AND PROCESSING
CCM_06959	KOG0389	SNF2 family DNA-dependent ATPase	Chromatin structure and dynamics	INFORMATION STORAGE AND PROCESSING
CCM_07129	KOG2510	SWI-SNF chromatin-remodeling complex protein	Chromatin structure and dynamics	INFORMATION STORAGE AND PROCESSING
CCM_07274	KOG3118	Disrupter of silencing SAS10	Chromatin structure and dynamics	INFORMATION STORAGE AND PROCESSING
CCM_07303	KOG2510	SWI-SNF chromatin-remodeling complex protein	Chromatin structure and dynamics	INFORMATION STORAGE AND PROCESSING
CCM_07304	KOG2510	SWI-SNF chromatin-remodeling complex protein	Chromatin structure and dynamics	INFORMATION STORAGE AND PROCESSING
CCM_07317	KOG1343	Histone deacetylase complex, catalytic component HDA1	Chromatin structure and dynamics	INFORMATION STORAGE AND PROCESSING
CCM_07338	KOG2510	SWI-SNF chromatin-remodeling complex protein	Chromatin structure and dynamics	INFORMATION STORAGE AND PROCESSING
CCM_07354	KOG2510	SWI-SNF chromatin-remodeling complex protein	Chromatin structure and dynamics	INFORMATION STORAGE AND PROCESSING
CCM_07429	KOG3467	Histone H4	Chromatin structure and dynamics	INFORMATION STORAGE AND PROCESSING
CCM_07430	KOG1745	Histones H3 and H4	Chromatin structure and dynamics	INFORMATION STORAGE AND PROCESSING
CCM_07639	KOG4204	Histone deacetylase complex, SIN3 component	Chromatin structure and dynamics	INFORMATION STORAGE AND PROCESSING
CCM_07660	KOG2510	SWI-SNF chromatin-remodeling complex protein	Chromatin structure and dynamics	INFORMATION STORAGE AND PROCESSING
CCM_07829	KOG2510	SWI-SNF chromatin-remodeling complex protein	Chromatin structure and dynamics	INFORMATION STORAGE AND PROCESSING
CCM_07831	KOG3844	Predicted component of NuA3 histone acetyltransferase complex	Chromatin structure and dynamics	INFORMATION STORAGE AND PROCESSING
CCM_08093	KOG2589	Histone tail methylase	Chromatin structure and dynamics	INFORMATION STORAGE AND PROCESSING
CCM_08130	KOG2510	SWI-SNF chromatin-remodeling complex protein	Chromatin structure and dynamics	INFORMATION STORAGE AND PROCESSING
CCM_08842	KOG0273	Beta-transducin family (WD-40 repeat) protein	Chromatin structure and dynamics	INFORMATION STORAGE AND PROCESSING
CCM_09290	KOG0457	Histone acetyltransferase complex SAGA/ADA, subunit ADA2	Chromatin structure and dynamics	INFORMATION STORAGE AND PROCESSING
CCM_00219	KOG2524	Cobyrinic acid a,c-diamide synthase	Coenzyme transport and metabolism	METABOLISM
CCM_00278	KOG2337	Ubiquitin activating E1 enzyme-like protein	Coenzyme transport and metabolism	METABOLISM
CCM_00363	KOG1540	Ubiquinone biosynthesis methyltransferase COQ5	Coenzyme transport and metabolism	METABOLISM
CCM_00373	KOG0685	Flavin-containing amine oxidase	Coenzyme transport and metabolism	METABOLISM
CCM_00496	KOG0776	Geranylgeranyl pyrophosphate synthase/Polyprenyl synthetase	Coenzyme transport and metabolism	METABOLISM
CCM_00539	KOG3754	Gamma-glutamylcysteine synthetase	Coenzyme transport and metabolism	METABOLISM
CCM_00933	KOG2794	Delta-aminolevulinic acid dehydratase	Coenzyme transport and metabolism	METABOLISM
CCM_00961	KOG1527	Uroporphyrin III methyltransferase	Coenzyme transport and metabolism	METABOLISM
CCM_01138	KOG3199	Nicotinamide mononucleotide adenylyl transferase	Coenzyme transport and metabolism	METABOLISM
CCM_01230	KOG4132	Uroporphyrinogen III synthase UROS/HEM4	Coenzyme transport and metabolism	METABOLISM
CCM_01500	KOG1360	5-aminolevulinate synthase	Coenzyme transport and metabolism	METABOLISM
CCM_01502	KOG2598	Phosphomethylpyrimidine kinase	Coenzyme transport and metabolism	METABOLISM
CCM_01808	KOG1324	Dihydrofolate reductase	Coenzyme transport and metabolism	METABOLISM
CCM_01864	KOG2892	Porphobilinogen deaminase	Coenzyme transport and metabolism	METABOLISM
CCM_02158	KOG3159	Lipoate-protein ligase A	Coenzyme transport and metabolism	METABOLISM
CCM_02295	KOG0089	Methylenetetrahydrofolate dehydrogenase/methylenetetrahydrofolate cyclohydrolase	Coenzyme transport and metabolism	METABOLISM
CCM_02300	KOG1506	S-adenosylmethionine synthetase	Coenzyme transport and metabolism	METABOLISM
CCM_02867	KOG3153	Thiamine pyrophosphokinase	Coenzyme transport and metabolism	METABOLISM
CCM_02996	KOG1321	Protoheme ferro-lyase (ferrochelatase)	Coenzyme transport and metabolism	METABOLISM
CCM_03150	KOG3307	Molybdopterin converting factor subunit 2	Coenzyme transport and metabolism	METABOLISM
CCM_03194	KOG0711	Polyprenyl synthetase	Coenzyme transport and metabolism	METABOLISM
CCM_03258	KOG2201	Pantothenate kinase PanK and related proteins	Coenzyme transport and metabolism	METABOLISM
CCM_03540	KOG2017	Molybdopterin synthase sulfurylase	Coenzyme transport and metabolism	METABOLISM
CCM_03569	KOG3210	Imidazoleglycerol-phosphate synthase subunit H-like	Coenzyme transport and metabolism	METABOLISM
CCM_03570	KOG1606	Stationary phase-induced protein, SOR/SNZ family	Coenzyme transport and metabolism	METABOLISM
CCM_03650	KOG0685	Flavin-containing amine oxidase	Coenzyme transport and metabolism	METABOLISM
CCM_03686	KOG0777	Geranylgeranyl pyrophosphate synthase/Polyprenyl synthetase	Coenzyme transport and metabolism	METABOLISM
CCM_03935	KOG1284	Bifunctional GTP cyclohydrolase II/3,4-dihydroxy-2butanone-4-phosphate synthase	Coenzyme transport and metabolism	METABOLISM
CCM_04020	KOG2544	Dihydropteroate synthase/7,8-dihydro-6-hydroxymethylpterin-pyrophosphokinase/Dihydroneopterin aldolase	Coenzyme transport and metabolism	METABOLISM
CCM_04100	KOG2525	Folylpolyglutamate synthase	Coenzyme transport and metabolism	METABOLISM
CCM_04224	KOG2586	Pyridoxamine-phosphate oxidase	Coenzyme transport and metabolism	METABOLISM
CCM_04436	KOG2303	Predicted NAD synthase, contains CN hydrolase domain	Coenzyme transport and metabolism	METABOLISM
CCM_04491	KOG1270	Methyltransferases	Coenzyme transport and metabolism	METABOLISM
CCM_04492	KOG1284	Bifunctional GTP cyclohydrolase II/3,4-dihydroxy-2butanone-4-phosphate synthase	Coenzyme transport and metabolism	METABOLISM
CCM_04725	KOG2371	Molybdopterin biosynthesis protein	Coenzyme transport and metabolism	METABOLISM
CCM_04814	KOG2142	Molybdenum cofactor sulfurase	Coenzyme transport and metabolism	METABOLISM
CCM_04876	KOG2672	Lipoate synthase	Coenzyme transport and metabolism	METABOLISM
CCM_05303	KOG1536	Biotin holocarboxylase synthetase/biotin-protein ligase	Coenzyme transport and metabolism	METABOLISM
CCM_05332	KOG2743	Cobalamin synthesis protein	Coenzyme transport and metabolism	METABOLISM
CCM_05654	KOG3042	Panthothenate synthetase	Coenzyme transport and metabolism	METABOLISM
CCM_05855	KOG2876	Molybdenum cofactor biosynthesis pathway protein	Coenzyme transport and metabolism	METABOLISM
CCM_05930	KOG2599	Pyridoxal/pyridoxine/pyridoxamine kinase	Coenzyme transport and metabolism	METABOLISM
CCM_06403	KOG3244	Protein involved in ubiquinone biosynthesis	Coenzyme transport and metabolism	METABOLISM
CCM_06460	KOG1270	Methyltransferases	Coenzyme transport and metabolism	METABOLISM
CCM_06530	KOG2525	Folylpolyglutamate synthase	Coenzyme transport and metabolism	METABOLISM
CCM_06655	KOG2872	Uroporphyrinogen decarboxylase	Coenzyme transport and metabolism	METABOLISM
CCM_06743	KOG3093	5-formyltetrahydrofolate cyclo-ligase	Coenzyme transport and metabolism	METABOLISM
CCM_06795	KOG3243	6,7-dimethyl-8-ribityllumazine synthase	Coenzyme transport and metabolism	METABOLISM
CCM_06839	KOG3199	Nicotinamide mononucleotide adenylyl transferase	Coenzyme transport and metabolism	METABOLISM
CCM_06867	KOG3310	Riboflavin synthase alpha chain	Coenzyme transport and metabolism	METABOLISM
CCM_06966	KOG1276	Protoporphyrinogen oxidase	Coenzyme transport and metabolism	METABOLISM
CCM_07054	KOG2142	Molybdenum cofactor sulfurase	Coenzyme transport and metabolism	METABOLISM
CCM_07225	KOG1370	S-adenosylhomocysteine hydrolase	Coenzyme transport and metabolism	METABOLISM
CCM_07428	KOG3220	Similar to bacterial dephospho-CoA kinase	Coenzyme transport and metabolism	METABOLISM
CCM_07455	KOG1381	Para-hydroxybenzoate-polyprenyl transferase	Coenzyme transport and metabolism	METABOLISM
CCM_07464	KOG1518	Coproporphyrinogen III oxidase CPO/HEM13	Coenzyme transport and metabolism	METABOLISM
CCM_07606	KOG2511	Nicotinic acid phosphoribosyltransferase	Coenzyme transport and metabolism	METABOLISM
CCM_07737	KOG2743	Cobalamin synthesis protein	Coenzyme transport and metabolism	METABOLISM
CCM_07929	KOG2743	Cobalamin synthesis protein	Coenzyme transport and metabolism	METABOLISM
CCM_07948	KOG2698	GTP cyclohydrolase I	Coenzyme transport and metabolism	METABOLISM
CCM_08171	KOG1380	Heme A farnesyltransferase	Coenzyme transport and metabolism	METABOLISM
CCM_08305	KOG1381	Para-hydroxybenzoate-polyprenyl transferase	Coenzyme transport and metabolism	METABOLISM
CCM_08584	KOG2900	Biotin synthase	Coenzyme transport and metabolism	METABOLISM
CCM_09357	KOG3110	Riboflavin kinase	Coenzyme transport and metabolism	METABOLISM
CCM_09381	KOG2892	Porphobilinogen deaminase	Coenzyme transport and metabolism	METABOLISM
CCM_09408	KOG2598	Phosphomethylpyrimidine kinase	Coenzyme transport and metabolism	METABOLISM
CCM_09574	KOG2525	Folylpolyglutamate synthase	Coenzyme transport and metabolism	METABOLISM
CCM_09625	KOG1284	Bifunctional GTP cyclohydrolase II/3,4-dihydroxy-2butanone-4-phosphate synthase	Coenzyme transport and metabolism	METABOLISM
CCM_00054	KOG0243	Kinesin-like protein	Cytoskeleton	CELLULAR PROCESSES AND SIGNALING
CCM_00066	KOG1830	Wiskott Aldrich syndrome proteins	Cytoskeleton	CELLULAR PROCESSES AND SIGNALING
CCM_00173	KOG1820	Microtubule-associated protein	Cytoskeleton	CELLULAR PROCESSES AND SIGNALING
CCM_00327	KOG4462	WASP-interacting protein VRP1/WIP, contains WH2 domain	Cytoskeleton	CELLULAR PROCESSES AND SIGNALING
CCM_00355	KOG4042	Dynactin subunit p27/WS-3, involved in transport of organelles along microtubules	Cytoskeleton	CELLULAR PROCESSES AND SIGNALING
CCM_00376	KOG0161	Myosin class II heavy chain	Cytoskeleton	CELLULAR PROCESSES AND SIGNALING
CCM_00414	KOG2659	LisH motif-containing protein	Cytoskeleton	CELLULAR PROCESSES AND SIGNALING
CCM_00469	KOG0161	Myosin class II heavy chain	Cytoskeleton	CELLULAR PROCESSES AND SIGNALING
CCM_00482	KOG0161	Myosin class II heavy chain	Cytoskeleton	CELLULAR PROCESSES AND SIGNALING
CCM_00536	KOG1374	Gamma tubulin	Cytoskeleton	CELLULAR PROCESSES AND SIGNALING
CCM_00575	KOG2842	Interferon-related protein PC4 like	Cytoskeleton	CELLULAR PROCESSES AND SIGNALING
CCM_00658	KOG0246	Kinesin-like protein	Cytoskeleton	CELLULAR PROCESSES AND SIGNALING
CCM_01043	KOG0242	Kinesin-like protein	Cytoskeleton	CELLULAR PROCESSES AND SIGNALING
CCM_01169	KOG0443	Actin regulatory proteins (gelsolin/villin family)	Cytoskeleton	CELLULAR PROCESSES AND SIGNALING
CCM_01253	KOG0161	Myosin class II heavy chain	Cytoskeleton	CELLULAR PROCESSES AND SIGNALING
CCM_01256	KOG0613	Projectin/twitchin and related proteins	Cytoskeleton	CELLULAR PROCESSES AND SIGNALING
CCM_01340	KOG0242	Kinesin-like protein	Cytoskeleton	CELLULAR PROCESSES AND SIGNALING
CCM_01435	KOG0303	Actin-binding protein Coronin, contains WD40 repeats	Cytoskeleton	CELLULAR PROCESSES AND SIGNALING
CCM_01475	KOG0035	Ca2+-binding actin-bundling protein (actinin), alpha chain (EF-Hand protein superfamily)	Cytoskeleton	CELLULAR PROCESSES AND SIGNALING
CCM_01540	KOG0031	Myosin regulatory light chain, EF-Hand protein superfamily	Cytoskeleton	CELLULAR PROCESSES AND SIGNALING
CCM_01849	KOG0517	Beta-spectrin	Cytoskeleton	CELLULAR PROCESSES AND SIGNALING
CCM_01996	KOG0161	Myosin class II heavy chain	Cytoskeleton	CELLULAR PROCESSES AND SIGNALING
CCM_02105	KOG2668	Flotillins	Cytoskeleton	CELLULAR PROCESSES AND SIGNALING
CCM_02221	KOG2826	Actin-related protein Arp2/3 complex, subunit ARPC2	Cytoskeleton	CELLULAR PROCESSES AND SIGNALING
CCM_02264	KOG4568	Cytoskeleton-associated protein and related proteins	Cytoskeleton	CELLULAR PROCESSES AND SIGNALING
CCM_02277	KOG1376	Alpha tubulin	Cytoskeleton	CELLULAR PROCESSES AND SIGNALING
CCM_02282	KOG0161	Myosin class II heavy chain	Cytoskeleton	CELLULAR PROCESSES AND SIGNALING
CCM_02385	KOG0613	Projectin/twitchin and related proteins	Cytoskeleton	CELLULAR PROCESSES AND SIGNALING
CCM_02475	KOG0678	Actin-related protein Arp2/3 complex, subunit Arp3	Cytoskeleton	CELLULAR PROCESSES AND SIGNALING
CCM_02776	KOG0073	GTP-binding ADP-ribosylation factor-like protein ARL2	Cytoskeleton	CELLULAR PROCESSES AND SIGNALING
CCM_02828	KOG0242	Kinesin-like protein	Cytoskeleton	CELLULAR PROCESSES AND SIGNALING
CCM_02928	KOG4568	Cytoskeleton-associated protein and related proteins	Cytoskeleton	CELLULAR PROCESSES AND SIGNALING
CCM_02950	KOG1961	Vacuolar sorting protein VPS52/suppressor of actin Sac2	Cytoskeleton	CELLULAR PROCESSES AND SIGNALING
CCM_03008	KOG1057	Arp2/3 complex-interacting protein VIP1/Asp1, involved in regulation of actin cytoskeleton	Cytoskeleton	CELLULAR PROCESSES AND SIGNALING
CCM_03011	KOG1830	Wiskott Aldrich syndrome proteins	Cytoskeleton	CELLULAR PROCESSES AND SIGNALING
CCM_03012	KOG0613	Projectin/twitchin and related proteins	Cytoskeleton	CELLULAR PROCESSES AND SIGNALING
CCM_03142	KOG0313	Microtubule binding protein YTM1 (contains WD40 repeats)	Cytoskeleton	CELLULAR PROCESSES AND SIGNALING
CCM_03157	KOG0613	Projectin/twitchin and related proteins	Cytoskeleton	CELLULAR PROCESSES AND SIGNALING
CCM_03166	KOG4462	WASP-interacting protein VRP1/WIP, contains WH2 domain	Cytoskeleton	CELLULAR PROCESSES AND SIGNALING
CCM_03187	KOG2026	Spindle pole body protein - Sad1p	Cytoskeleton	CELLULAR PROCESSES AND SIGNALING
CCM_03198	KOG1425	Microfibrillar-associated protein MFAP1	Cytoskeleton	CELLULAR PROCESSES AND SIGNALING
CCM_03324	KOG0161	Myosin class II heavy chain	Cytoskeleton	CELLULAR PROCESSES AND SIGNALING
CCM_03372	KOG4568	Cytoskeleton-associated protein and related proteins	Cytoskeleton	CELLULAR PROCESSES AND SIGNALING
CCM_03607	KOG1840	Kinesin light chain	Cytoskeleton	CELLULAR PROCESSES AND SIGNALING
CCM_03628	KOG3655	Drebrins and related actin binding proteins	Cytoskeleton	CELLULAR PROCESSES AND SIGNALING
CCM_03905	KOG1003	Actin filament-coating protein tropomyosin	Cytoskeleton	CELLULAR PROCESSES AND SIGNALING
CCM_03927	KOG0160	Myosin class V heavy chain	Cytoskeleton	CELLULAR PROCESSES AND SIGNALING
CCM_04000	KOG0161	Myosin class II heavy chain	Cytoskeleton	CELLULAR PROCESSES AND SIGNALING
CCM_04028	KOG0516	Dystonin, GAS (Growth-arrest-specific protein), and related proteins	Cytoskeleton	CELLULAR PROCESSES AND SIGNALING
CCM_04043	KOG1375	Beta tubulin	Cytoskeleton	CELLULAR PROCESSES AND SIGNALING
CCM_04112	KOG0516	Dystonin, GAS (Growth-arrest-specific protein), and related proteins	Cytoskeleton	CELLULAR PROCESSES AND SIGNALING
CCM_04192	KOG3595	Dyneins, heavy chain	Cytoskeleton	CELLULAR PROCESSES AND SIGNALING
CCM_04245	KOG1755	Profilin	Cytoskeleton	CELLULAR PROCESSES AND SIGNALING
CCM_04251	KOG0681	Actin-related protein - Arp5p	Cytoskeleton	CELLULAR PROCESSES AND SIGNALING
CCM_04300	KOG2000	Gamma-tubulin complex, DGRIP91/SPC98 component	Cytoskeleton	CELLULAR PROCESSES AND SIGNALING
CCM_04315	KOG0676	Actin and related proteins	Cytoskeleton	CELLULAR PROCESSES AND SIGNALING
CCM_04332	KOG2001	Gamma-tubulin complex, DGRIP84/SPC97 component	Cytoskeleton	CELLULAR PROCESSES AND SIGNALING
CCM_04552	KOG1735	Actin depolymerizing factor	Cytoskeleton	CELLULAR PROCESSES AND SIGNALING
CCM_04556	KOG0613	Projectin/twitchin and related proteins	Cytoskeleton	CELLULAR PROCESSES AND SIGNALING
CCM_04566	KOG0161	Myosin class II heavy chain	Cytoskeleton	CELLULAR PROCESSES AND SIGNALING
CCM_04660	KOG0247	Kinesin-like protein	Cytoskeleton	CELLULAR PROCESSES AND SIGNALING
CCM_04776	KOG3380	Actin-related protein Arp2/3 complex, subunit ARPC5	Cytoskeleton	CELLULAR PROCESSES AND SIGNALING
CCM_04926	KOG0797	Actin-related protein	Cytoskeleton	CELLULAR PROCESSES AND SIGNALING
CCM_04935	KOG0680	Actin-related protein - Arp6p	Cytoskeleton	CELLULAR PROCESSES AND SIGNALING
CCM_04989	KOG0245	Kinesin-like protein	Cytoskeleton	CELLULAR PROCESSES AND SIGNALING
CCM_05074	KOG0613	Projectin/twitchin and related proteins	Cytoskeleton	CELLULAR PROCESSES AND SIGNALING
CCM_05174	KOG1376	Alpha tubulin	Cytoskeleton	CELLULAR PROCESSES AND SIGNALING
CCM_05205	KOG1003	Actin filament-coating protein tropomyosin	Cytoskeleton	CELLULAR PROCESSES AND SIGNALING
CCM_05340	KOG2027	Spindle pole body protein	Cytoskeleton	CELLULAR PROCESSES AND SIGNALING
CCM_05349	KOG0240	Kinesin (SMY1 subfamily)	Cytoskeleton	CELLULAR PROCESSES AND SIGNALING
CCM_05355	KOG0676	Actin and related proteins	Cytoskeleton	CELLULAR PROCESSES AND SIGNALING
CCM_05417	KOG0679	Actin-related protein - Arp4p/Act3p	Cytoskeleton	CELLULAR PROCESSES AND SIGNALING
CCM_05495	KOG4462	WASP-interacting protein VRP1/WIP, contains WH2 domain	Cytoskeleton	CELLULAR PROCESSES AND SIGNALING
CCM_05571	KOG0245	Kinesin-like protein	Cytoskeleton	CELLULAR PROCESSES AND SIGNALING
CCM_05697	KOG0161	Myosin class II heavy chain	Cytoskeleton	CELLULAR PROCESSES AND SIGNALING
CCM_05783	KOG2530	Members of tubulin/FtsZ family	Cytoskeleton	CELLULAR PROCESSES AND SIGNALING
CCM_05831	KOG0239	Kinesin (KAR3 subfamily)	Cytoskeleton	CELLULAR PROCESSES AND SIGNALING
CCM_05998	KOG3655	Drebrins and related actin binding proteins	Cytoskeleton	CELLULAR PROCESSES AND SIGNALING
CCM_06022	KOG0161	Myosin class II heavy chain	Cytoskeleton	CELLULAR PROCESSES AND SIGNALING
CCM_06351	KOG1587	Cytoplasmic dynein intermediate chain	Cytoskeleton	CELLULAR PROCESSES AND SIGNALING
CCM_06377	KOG4568	Cytoskeleton-associated protein and related proteins	Cytoskeleton	CELLULAR PROCESSES AND SIGNALING
CCM_06428	KOG0516	Dystonin, GAS (Growth-arrest-specific protein), and related proteins	Cytoskeleton	CELLULAR PROCESSES AND SIGNALING
CCM_06469	KOG1876	Actin-related protein Arp2/3 complex, subunit ARPC4	Cytoskeleton	CELLULAR PROCESSES AND SIGNALING
CCM_06495	KOG0161	Myosin class II heavy chain	Cytoskeleton	CELLULAR PROCESSES AND SIGNALING
CCM_06502	KOG0980	Actin-binding protein SLA2/Huntingtin-interacting protein Hip1	Cytoskeleton	CELLULAR PROCESSES AND SIGNALING
CCM_06579	KOG2000	Gamma-tubulin complex, DGRIP91/SPC98 component	Cytoskeleton	CELLULAR PROCESSES AND SIGNALING
CCM_06610	KOG3655	Drebrins and related actin binding proteins	Cytoskeleton	CELLULAR PROCESSES AND SIGNALING
CCM_06737	KOG4568	Cytoskeleton-associated protein and related proteins	Cytoskeleton	CELLULAR PROCESSES AND SIGNALING
CCM_06763	KOG0516	Dystonin, GAS (Growth-arrest-specific protein), and related proteins	Cytoskeleton	CELLULAR PROCESSES AND SIGNALING
CCM_06919	KOG3958	Putative dynamitin	Cytoskeleton	CELLULAR PROCESSES AND SIGNALING
CCM_07029	KOG0613	Projectin/twitchin and related proteins	Cytoskeleton	CELLULAR PROCESSES AND SIGNALING
CCM_07163	KOG1830	Wiskott Aldrich syndrome proteins	Cytoskeleton	CELLULAR PROCESSES AND SIGNALING
CCM_07273	KOG1375	Beta tubulin	Cytoskeleton	CELLULAR PROCESSES AND SIGNALING
CCM_07325	KOG0613	Projectin/twitchin and related proteins	Cytoskeleton	CELLULAR PROCESSES AND SIGNALING
CCM_07326	KOG2065	Gamma-tubulin ring complex protein	Cytoskeleton	CELLULAR PROCESSES AND SIGNALING
CCM_07459	KOG0161	Myosin class II heavy chain	Cytoskeleton	CELLULAR PROCESSES AND SIGNALING
CCM_07465	KOG1654	Microtubule-associated anchor protein involved in autophagy and membrane trafficking	Cytoskeleton	CELLULAR PROCESSES AND SIGNALING
CCM_07583	KOG0613	Projectin/twitchin and related proteins	Cytoskeleton	CELLULAR PROCESSES AND SIGNALING
CCM_07647	KOG3962	Predicted actin-bundling protein	Cytoskeleton	CELLULAR PROCESSES AND SIGNALING
CCM_07722	KOG0161	Myosin class II heavy chain	Cytoskeleton	CELLULAR PROCESSES AND SIGNALING
CCM_07884	KOG1850	Myosin-like coiled-coil protein	Cytoskeleton	CELLULAR PROCESSES AND SIGNALING
CCM_08158	KOG0161	Myosin class II heavy chain	Cytoskeleton	CELLULAR PROCESSES AND SIGNALING
CCM_08212	KOG0613	Projectin/twitchin and related proteins	Cytoskeleton	CELLULAR PROCESSES AND SIGNALING
CCM_08313	KOG0247	Kinesin-like protein	Cytoskeleton	CELLULAR PROCESSES AND SIGNALING
CCM_08526	KOG2046	Calponin	Cytoskeleton	CELLULAR PROCESSES AND SIGNALING
CCM_08570	KOG4462	WASP-interacting protein VRP1/WIP, contains WH2 domain	Cytoskeleton	CELLULAR PROCESSES AND SIGNALING
CCM_08683	KOG0613	Projectin/twitchin and related proteins	Cytoskeleton	CELLULAR PROCESSES AND SIGNALING
CCM_08686	KOG1840	Kinesin light chain	Cytoskeleton	CELLULAR PROCESSES AND SIGNALING
CCM_09023	KOG3155	Actin-related protein Arp2/3 complex, subunit ARPC3	Cytoskeleton	CELLULAR PROCESSES AND SIGNALING
CCM_09159	KOG1523	Actin-related protein Arp2/3 complex, subunit ARPC1/p41-ARC	Cytoskeleton	CELLULAR PROCESSES AND SIGNALING
CCM_09161	KOG1840	Kinesin light chain	Cytoskeleton	CELLULAR PROCESSES AND SIGNALING
CCM_09183	KOG0160	Myosin class V heavy chain	Cytoskeleton	CELLULAR PROCESSES AND SIGNALING
CCM_09220	KOG1003	Actin filament-coating protein tropomyosin	Cytoskeleton	CELLULAR PROCESSES AND SIGNALING
CCM_09322	KOG3655	Drebrins and related actin binding proteins	Cytoskeleton	CELLULAR PROCESSES AND SIGNALING
CCM_09568	KOG0676	Actin and related proteins	Cytoskeleton	CELLULAR PROCESSES AND SIGNALING
CCM_09613	KOG3121	Dynactin, subunit p25	Cytoskeleton	CELLULAR PROCESSES AND SIGNALING
CCM_09642	KOG0677	Actin-related protein Arp2/3 complex, subunit Arp2	Cytoskeleton	CELLULAR PROCESSES AND SIGNALING
CCM_00289	KOG2622	Putative myrosinase precursor	Defense mechanisms	CELLULAR PROCESSES AND SIGNALING
CCM_00304	KOG1515	Arylacetamide deacetylase	Defense mechanisms	CELLULAR PROCESSES AND SIGNALING
CCM_00305	KOG1216	von Willebrand factor and related coagulation proteins	Defense mechanisms	CELLULAR PROCESSES AND SIGNALING
CCM_00330	KOG4297	C-type lectin	Defense mechanisms	CELLULAR PROCESSES AND SIGNALING
CCM_00581	KOG1515	Arylacetamide deacetylase	Defense mechanisms	CELLULAR PROCESSES AND SIGNALING
CCM_00586	KOG1502	Flavonol reductase/cinnamoyl-CoA reductase	Defense mechanisms	CELLULAR PROCESSES AND SIGNALING
CCM_00663	KOG4297	C-type lectin	Defense mechanisms	CELLULAR PROCESSES AND SIGNALING
CCM_00777	KOG1216	von Willebrand factor and related coagulation proteins	Defense mechanisms	CELLULAR PROCESSES AND SIGNALING
CCM_00851	KOG4730	D-arabinono-1, 4-lactone oxidase	Defense mechanisms	CELLULAR PROCESSES AND SIGNALING
CCM_00987	KOG1216	von Willebrand factor and related coagulation proteins	Defense mechanisms	CELLULAR PROCESSES AND SIGNALING
CCM_01067	KOG1216	von Willebrand factor and related coagulation proteins	Defense mechanisms	CELLULAR PROCESSES AND SIGNALING
CCM_01073	KOG4297	C-type lectin	Defense mechanisms	CELLULAR PROCESSES AND SIGNALING
CCM_01171	KOG1216	von Willebrand factor and related coagulation proteins	Defense mechanisms	CELLULAR PROCESSES AND SIGNALING
CCM_01214	KOG0624	dsRNA-activated protein kinase inhibitor P58, contains TPR and DnaJ domains	Defense mechanisms	CELLULAR PROCESSES AND SIGNALING
CCM_01319	KOG1216	von Willebrand factor and related coagulation proteins	Defense mechanisms	CELLULAR PROCESSES AND SIGNALING
CCM_01654	KOG4297	C-type lectin	Defense mechanisms	CELLULAR PROCESSES AND SIGNALING
CCM_01870	KOG4297	C-type lectin	Defense mechanisms	CELLULAR PROCESSES AND SIGNALING
CCM_01896	KOG4297	C-type lectin	Defense mechanisms	CELLULAR PROCESSES AND SIGNALING
CCM_02404	KOG1216	von Willebrand factor and related coagulation proteins	Defense mechanisms	CELLULAR PROCESSES AND SIGNALING
CCM_02407	KOG1716	Dual specificity phosphatase	Defense mechanisms	CELLULAR PROCESSES AND SIGNALING
CCM_02416	KOG1216	von Willebrand factor and related coagulation proteins	Defense mechanisms	CELLULAR PROCESSES AND SIGNALING
CCM_02507	KOG1216	von Willebrand factor and related coagulation proteins	Defense mechanisms	CELLULAR PROCESSES AND SIGNALING
CCM_02510	KOG4297	C-type lectin	Defense mechanisms	CELLULAR PROCESSES AND SIGNALING
CCM_02627	KOG1216	von Willebrand factor and related coagulation proteins	Defense mechanisms	CELLULAR PROCESSES AND SIGNALING
CCM_02665	KOG4297	C-type lectin	Defense mechanisms	CELLULAR PROCESSES AND SIGNALING
CCM_02838	KOG1216	von Willebrand factor and related coagulation proteins	Defense mechanisms	CELLULAR PROCESSES AND SIGNALING
CCM_02974	KOG1515	Arylacetamide deacetylase	Defense mechanisms	CELLULAR PROCESSES AND SIGNALING
CCM_03080	KOG1216	von Willebrand factor and related coagulation proteins	Defense mechanisms	CELLULAR PROCESSES AND SIGNALING
CCM_03195	KOG1216	von Willebrand factor and related coagulation proteins	Defense mechanisms	CELLULAR PROCESSES AND SIGNALING
CCM_03263	KOG1716	Dual specificity phosphatase	Defense mechanisms	CELLULAR PROCESSES AND SIGNALING
CCM_03323	KOG1216	von Willebrand factor and related coagulation proteins	Defense mechanisms	CELLULAR PROCESSES AND SIGNALING
CCM_03368	KOG2787	Lanthionine synthetase C-like protein 1	Defense mechanisms	CELLULAR PROCESSES AND SIGNALING
CCM_03410	KOG4730	D-arabinono-1, 4-lactone oxidase	Defense mechanisms	CELLULAR PROCESSES AND SIGNALING
CCM_03433	KOG1216	von Willebrand factor and related coagulation proteins	Defense mechanisms	CELLULAR PROCESSES AND SIGNALING
CCM_03523	KOG1216	von Willebrand factor and related coagulation proteins	Defense mechanisms	CELLULAR PROCESSES AND SIGNALING
CCM_03581	KOG1216	von Willebrand factor and related coagulation proteins	Defense mechanisms	CELLULAR PROCESSES AND SIGNALING
CCM_03693	KOG1216	von Willebrand factor and related coagulation proteins	Defense mechanisms	CELLULAR PROCESSES AND SIGNALING
CCM_03891	KOG4297	C-type lectin	Defense mechanisms	CELLULAR PROCESSES AND SIGNALING
CCM_03990	KOG4297	C-type lectin	Defense mechanisms	CELLULAR PROCESSES AND SIGNALING
CCM_04035	KOG1216	von Willebrand factor and related coagulation proteins	Defense mechanisms	CELLULAR PROCESSES AND SIGNALING
CCM_04060	KOG1216	von Willebrand factor and related coagulation proteins	Defense mechanisms	CELLULAR PROCESSES AND SIGNALING
CCM_04125	KOG1216	von Willebrand factor and related coagulation proteins	Defense mechanisms	CELLULAR PROCESSES AND SIGNALING
CCM_04409	KOG1515	Arylacetamide deacetylase	Defense mechanisms	CELLULAR PROCESSES AND SIGNALING
CCM_04508	KOG1707	Predicted Ras related/Rac-GTP binding protein	Defense mechanisms	CELLULAR PROCESSES AND SIGNALING
CCM_04620	KOG4297	C-type lectin	Defense mechanisms	CELLULAR PROCESSES AND SIGNALING
CCM_04829	KOG1502	Flavonol reductase/cinnamoyl-CoA reductase	Defense mechanisms	CELLULAR PROCESSES AND SIGNALING
CCM_04924	KOG1216	von Willebrand factor and related coagulation proteins	Defense mechanisms	CELLULAR PROCESSES AND SIGNALING
CCM_04979	KOG4003	Pyrazinamidase/nicotinamidase PNC1	Defense mechanisms	CELLULAR PROCESSES AND SIGNALING
CCM_05014	KOG1216	von Willebrand factor and related coagulation proteins	Defense mechanisms	CELLULAR PROCESSES AND SIGNALING
CCM_05026	KOG1515	Arylacetamide deacetylase	Defense mechanisms	CELLULAR PROCESSES AND SIGNALING
CCM_05029	KOG1515	Arylacetamide deacetylase	Defense mechanisms	CELLULAR PROCESSES AND SIGNALING
CCM_05132	KOG1502	Flavonol reductase/cinnamoyl-CoA reductase	Defense mechanisms	CELLULAR PROCESSES AND SIGNALING
CCM_05271	KOG1216	von Willebrand factor and related coagulation proteins	Defense mechanisms	CELLULAR PROCESSES AND SIGNALING
CCM_05272	KOG1515	Arylacetamide deacetylase	Defense mechanisms	CELLULAR PROCESSES AND SIGNALING
CCM_05353	KOG1216	von Willebrand factor and related coagulation proteins	Defense mechanisms	CELLULAR PROCESSES AND SIGNALING
CCM_05410	KOG4297	C-type lectin	Defense mechanisms	CELLULAR PROCESSES AND SIGNALING
CCM_05449	KOG1962	B-cell receptor-associated protein and related proteins	Defense mechanisms	CELLULAR PROCESSES AND SIGNALING
CCM_05474	KOG1502	Flavonol reductase/cinnamoyl-CoA reductase	Defense mechanisms	CELLULAR PROCESSES AND SIGNALING
CCM_05507	KOG1529	Mercaptopyruvate sulfurtransferase/thiosulfate sulfurtransferase	Defense mechanisms	CELLULAR PROCESSES AND SIGNALING
CCM_05662	KOG1216	von Willebrand factor and related coagulation proteins	Defense mechanisms	CELLULAR PROCESSES AND SIGNALING
CCM_06098	KOG1716	Dual specificity phosphatase	Defense mechanisms	CELLULAR PROCESSES AND SIGNALING
CCM_06245	KOG1720	Protein tyrosine phosphatase CDC14	Defense mechanisms	CELLULAR PROCESSES AND SIGNALING
CCM_06257	KOG1216	von Willebrand factor and related coagulation proteins	Defense mechanisms	CELLULAR PROCESSES AND SIGNALING
CCM_06545	KOG1515	Arylacetamide deacetylase	Defense mechanisms	CELLULAR PROCESSES AND SIGNALING
CCM_06646	KOG1216	von Willebrand factor and related coagulation proteins	Defense mechanisms	CELLULAR PROCESSES AND SIGNALING
CCM_06672	KOG4297	C-type lectin	Defense mechanisms	CELLULAR PROCESSES AND SIGNALING
CCM_06928	KOG1216	von Willebrand factor and related coagulation proteins	Defense mechanisms	CELLULAR PROCESSES AND SIGNALING
CCM_07062	KOG1823	DRIM (Down-regulated in metastasis)-like proteins	Defense mechanisms	CELLULAR PROCESSES AND SIGNALING
CCM_07230	KOG1216	von Willebrand factor and related coagulation proteins	Defense mechanisms	CELLULAR PROCESSES AND SIGNALING
CCM_07373	KOG1216	von Willebrand factor and related coagulation proteins	Defense mechanisms	CELLULAR PROCESSES AND SIGNALING
CCM_07423	KOG1716	Dual specificity phosphatase	Defense mechanisms	CELLULAR PROCESSES AND SIGNALING
CCM_07504	KOG1515	Arylacetamide deacetylase	Defense mechanisms	CELLULAR PROCESSES AND SIGNALING
CCM_07614	KOG1216	von Willebrand factor and related coagulation proteins	Defense mechanisms	CELLULAR PROCESSES AND SIGNALING
CCM_07652	KOG1216	von Willebrand factor and related coagulation proteins	Defense mechanisms	CELLULAR PROCESSES AND SIGNALING
CCM_07863	KOG1515	Arylacetamide deacetylase	Defense mechanisms	CELLULAR PROCESSES AND SIGNALING
CCM_07966	KOG1216	von Willebrand factor and related coagulation proteins	Defense mechanisms	CELLULAR PROCESSES AND SIGNALING
CCM_08356	KOG4297	C-type lectin	Defense mechanisms	CELLULAR PROCESSES AND SIGNALING
CCM_08437	KOG4297	C-type lectin	Defense mechanisms	CELLULAR PROCESSES AND SIGNALING
CCM_08523	KOG1216	von Willebrand factor and related coagulation proteins	Defense mechanisms	CELLULAR PROCESSES AND SIGNALING
CCM_08600	KOG1716	Dual specificity phosphatase	Defense mechanisms	CELLULAR PROCESSES AND SIGNALING
CCM_08601	KOG4297	C-type lectin	Defense mechanisms	CELLULAR PROCESSES AND SIGNALING
CCM_08717	KOG1216	von Willebrand factor and related coagulation proteins	Defense mechanisms	CELLULAR PROCESSES AND SIGNALING
CCM_08834	KOG1216	von Willebrand factor and related coagulation proteins	Defense mechanisms	CELLULAR PROCESSES AND SIGNALING
CCM_08920	KOG1216	von Willebrand factor and related coagulation proteins	Defense mechanisms	CELLULAR PROCESSES AND SIGNALING
CCM_09070	KOG4297	C-type lectin	Defense mechanisms	CELLULAR PROCESSES AND SIGNALING
CCM_09378	KOG1216	von Willebrand factor and related coagulation proteins	Defense mechanisms	CELLULAR PROCESSES AND SIGNALING
CCM_09409	KOG1216	von Willebrand factor and related coagulation proteins	Defense mechanisms	CELLULAR PROCESSES AND SIGNALING
CCM_09455	KOG1216	von Willebrand factor and related coagulation proteins	Defense mechanisms	CELLULAR PROCESSES AND SIGNALING
CCM_00068	KOG1231	Proteins containing the FAD binding domain	Energy production and conversion	METABOLISM
CCM_00077	KOG0534	NADH-cytochrome b-5 reductase	Energy production and conversion	METABOLISM
CCM_00099	KOG4097	Succinate dehydrogenase membrane anchor subunit and related proteins	Energy production and conversion	METABOLISM
CCM_00103	KOG1198	Zinc-binding oxidoreductase	Energy production and conversion	METABOLISM
CCM_00209	KOG1254	ATP-citrate lyase	Energy production and conversion	METABOLISM
CCM_00210	KOG1254	ATP-citrate lyase	Energy production and conversion	METABOLISM
CCM_00240	KOG0749	Mitochondrial ADP/ATP carrier proteins	Energy production and conversion	METABOLISM
CCM_00257	KOG1575	Voltage-gated shaker-like K+ channel, subunit beta/KCNAB	Energy production and conversion	METABOLISM
CCM_00285	KOG3196	NADH:ubiquinone oxidoreductase, NDUFV2/24 kD subunit	Energy production and conversion	METABOLISM
CCM_00311	KOG2404	Fumarate reductase, flavoprotein subunit	Energy production and conversion	METABOLISM
CCM_00354	KOG2658	NADH:ubiquinone oxidoreductase, NDUFV1/51kDa subunit	Energy production and conversion	METABOLISM
CCM_00356	KOG3857	Alcohol dehydrogenase, class IV	Energy production and conversion	METABOLISM
CCM_00361	KOG1182	Branched chain alpha-keto acid dehydrogenase complex, alpha subunit	Energy production and conversion	METABOLISM
CCM_00365	KOG3619	Adenylate/guanylate cyclase	Energy production and conversion	METABOLISM
CCM_00366	KOG1713	NADH-ubiquinone oxidoreductase, NDUFS3/30 kDa subunit	Energy production and conversion	METABOLISM
CCM_00383	KOG1647	Vacuolar H+-ATPase V1 sector, subunit D	Energy production and conversion	METABOLISM
CCM_00400	KOG2495	NADH-dehydrogenase (ubiquinone)	Energy production and conversion	METABOLISM
CCM_00415	KOG3389	NADH:ubiquinone oxidoreductase, NDUFS4/18 kDa subunit	Energy production and conversion	METABOLISM
CCM_00452	KOG2450	Aldehyde dehydrogenase	Energy production and conversion	METABOLISM
CCM_00521	KOG2258	Glycerophosphoryl diester phosphodiesterase	Energy production and conversion	METABOLISM
CCM_00529	KOG0232	Vacuolar H+-ATPase V0 sector, subunits c/c'	Energy production and conversion	METABOLISM
CCM_00580	KOG2614	Kynurenine 3-monooxygenase and related flavoprotein monooxygenases	Energy production and conversion	METABOLISM
CCM_00583	KOG2614	Kynurenine 3-monooxygenase and related flavoprotein monooxygenases	Energy production and conversion	METABOLISM
CCM_00606	KOG0537	Cytochrome b5	Energy production and conversion	METABOLISM
CCM_00715	KOG1197	Predicted quinone oxidoreductase	Energy production and conversion	METABOLISM
CCM_00784	KOG3015	F1-ATP synthase assembly protein	Energy production and conversion	METABOLISM
CCM_00846	KOG1198	Zinc-binding oxidoreductase	Energy production and conversion	METABOLISM
CCM_00888	KOG1198	Zinc-binding oxidoreductase	Energy production and conversion	METABOLISM
CCM_00896	KOG1671	Ubiquinol cytochrome c reductase, subunit RIP1	Energy production and conversion	METABOLISM
CCM_00917	KOG1575	Voltage-gated shaker-like K+ channel, subunit beta/KCNAB	Energy production and conversion	METABOLISM
CCM_00991	KOG1192	UDP-glucuronosyl and UDP-glucosyl transferase	Energy production and conversion	METABOLISM
CCM_01004	KOG3025	Mitochondrial F1F0-ATP synthase, subunit c/ATP9/proteolipid	Energy production and conversion	METABOLISM
CCM_01077	KOG0225	Pyruvate dehydrogenase E1, alpha subunit	Energy production and conversion	METABOLISM
CCM_01089	KOG1687	NADH-ubiquinone oxidoreductase, NUFS7/PSST/20 kDa subunit	Energy production and conversion	METABOLISM
CCM_01155	KOG1192	UDP-glucuronosyl and UDP-glucosyl transferase	Energy production and conversion	METABOLISM
CCM_01179	KOG1764	5'-AMP-activated protein kinase, gamma subunit	Energy production and conversion	METABOLISM
CCM_01188	KOG0453	Aconitase/homoaconitase (aconitase superfamily)	Energy production and conversion	METABOLISM
CCM_01190	KOG2865	NADH:ubiquinone oxidoreductase, NDUFA9/39kDa subunit	Energy production and conversion	METABOLISM
CCM_01198	KOG0762	Mitochondrial carrier protein	Energy production and conversion	METABOLISM
CCM_01202	KOG0559	Dihydrolipoamide succinyltransferase (2-oxoglutarate dehydrogenase, E2 subunit)	Energy production and conversion	METABOLISM
CCM_01203	KOG3466	NADH:ubiquinone oxidoreductase, NDUFB9/B22 subunit	Energy production and conversion	METABOLISM
CCM_01213	KOG0760	Mitochondrial carrier protein MRS3/4	Energy production and conversion	METABOLISM
CCM_01219	KOG1335	Dihydrolipoamide dehydrogenase	Energy production and conversion	METABOLISM
CCM_01271	KOG3822	Succinyl-CoA:alpha-ketoacid-CoA transferase	Energy production and conversion	METABOLISM
CCM_01323	KOG0758	Mitochondrial carnitine-acylcarnitine carrier protein	Energy production and conversion	METABOLISM
CCM_01358	KOG3057	Cytochrome c oxidase, subunit VIb/COX12	Energy production and conversion	METABOLISM
CCM_01411	KOG1192	UDP-glucuronosyl and UDP-glucosyl transferase	Energy production and conversion	METABOLISM
CCM_01476	KOG1232	Proteins containing the FAD binding domain	Energy production and conversion	METABOLISM
CCM_01503	KOG2495	NADH-dehydrogenase (ubiquinone)	Energy production and conversion	METABOLISM
CCM_01515	KOG0537	Cytochrome b5	Energy production and conversion	METABOLISM
CCM_01556	KOG2614	Kynurenine 3-monooxygenase and related flavoprotein monooxygenases	Energy production and conversion	METABOLISM
CCM_01575	KOG0453	Aconitase/homoaconitase (aconitase superfamily)	Energy production and conversion	METABOLISM
CCM_01606	KOG1119	Mitochondrial Fe-S cluster biosynthesis protein ISA2 (contains a HesB-like domain)	Energy production and conversion	METABOLISM
CCM_01698	KOG2450	Aldehyde dehydrogenase	Energy production and conversion	METABOLISM
CCM_01724	KOG3855	Monooxygenase involved in coenzyme Q (ubiquinone) biosynthesis	Energy production and conversion	METABOLISM
CCM_01726	KOG0069	Glyoxylate/hydroxypyruvate reductase (D-isomer-specific 2-hydroxy acid dehydrogenase superfamily)	Energy production and conversion	METABOLISM
CCM_01729	KOG0042	Glycerol-3-phosphate dehydrogenase	Energy production and conversion	METABOLISM
CCM_01796	KOG2451	Aldehyde dehydrogenase	Energy production and conversion	METABOLISM
CCM_01801	KOG1198	Zinc-binding oxidoreductase	Energy production and conversion	METABOLISM
CCM_01803	KOG0557	Dihydrolipoamide acetyltransferase	Energy production and conversion	METABOLISM
CCM_01807	KOG2873	Ubiquinol cytochrome c reductase assembly protein CBP3	Energy production and conversion	METABOLISM
CCM_01865	KOG2614	Kynurenine 3-monooxygenase and related flavoprotein monooxygenases	Energy production and conversion	METABOLISM
CCM_01890	KOG0538	Glycolate oxidase	Energy production and conversion	METABOLISM
CCM_01891	KOG2614	Kynurenine 3-monooxygenase and related flavoprotein monooxygenases	Energy production and conversion	METABOLISM
CCM_01979	KOG0757	Mitochondrial carrier protein - Rim2p/Mrs12p	Energy production and conversion	METABOLISM
CCM_01991	KOG1198	Zinc-binding oxidoreductase	Energy production and conversion	METABOLISM
CCM_02090	KOG1198	Zinc-binding oxidoreductase	Energy production and conversion	METABOLISM
CCM_02143	KOG3352	Cytochrome c oxidase, subunit Vb/COX4	Energy production and conversion	METABOLISM
CCM_02195	KOG2456	Aldehyde dehydrogenase	Energy production and conversion	METABOLISM
CCM_02199	KOG0369	Pyruvate carboxylase	Energy production and conversion	METABOLISM
CCM_02252	KOG3976	Mitochondrial F1F0-ATP synthase, subunit b/ATP4	Energy production and conversion	METABOLISM
CCM_02255	KOG2870	NADH:ubiquinone oxidoreductase, NDUFS2/49 kDa subunit	Energy production and conversion	METABOLISM
CCM_02256	KOG3855	Monooxygenase involved in coenzyme Q (ubiquinone) biosynthesis	Energy production and conversion	METABOLISM
CCM_02313	KOG1575	Voltage-gated shaker-like K+ channel, subunit beta/KCNAB	Energy production and conversion	METABOLISM
CCM_02358	KOG2403	Succinate dehydrogenase, flavoprotein subunit	Energy production and conversion	METABOLISM
CCM_02368	KOG1192	UDP-glucuronosyl and UDP-glucosyl transferase	Energy production and conversion	METABOLISM
CCM_02439	KOG1231	Proteins containing the FAD binding domain	Energy production and conversion	METABOLISM
CCM_02446	KOG3453	Cytochrome c	Energy production and conversion	METABOLISM
CCM_02590	KOG1198	Zinc-binding oxidoreductase	Energy production and conversion	METABOLISM
CCM_02631	KOG0534	NADH-cytochrome b-5 reductase	Energy production and conversion	METABOLISM
CCM_02643	KOG3456	NADH:ubiquinone oxidoreductase, NDUFS6/13 kDa subunit	Energy production and conversion	METABOLISM
CCM_02692	KOG2614	Kynurenine 3-monooxygenase and related flavoprotein monooxygenases	Energy production and conversion	METABOLISM
CCM_02704	KOG3426	NADH:ubiquinone oxidoreductase, NDUFA6/B14 subunit	Energy production and conversion	METABOLISM
CCM_02728	KOG0756	Mitochondrial tricarboxylate/dicarboxylate carrier proteins	Energy production and conversion	METABOLISM
CCM_02790	KOG1758	Mitochondrial F1F0-ATP synthase, subunit delta/ATP16	Energy production and conversion	METABOLISM
CCM_02853	KOG1198	Zinc-binding oxidoreductase	Energy production and conversion	METABOLISM
CCM_02920	KOG3954	Electron transfer flavoprotein, alpha subunit	Energy production and conversion	METABOLISM
CCM_02935	KOG3365	NADH:ubiquinone oxidoreductase, NDUFA5/B13 subunit	Energy production and conversion	METABOLISM
CCM_02943	KOG0535	Sulfite oxidase, molybdopterin-binding component	Energy production and conversion	METABOLISM
CCM_02971	KOG1158	NADP/FAD dependent oxidoreductase	Energy production and conversion	METABOLISM
CCM_02975	KOG2614	Kynurenine 3-monooxygenase and related flavoprotein monooxygenases	Energy production and conversion	METABOLISM
CCM_02983	KOG0538	Glycolate oxidase	Energy production and conversion	METABOLISM
CCM_03037	KOG0069	Glyoxylate/hydroxypyruvate reductase (D-isomer-specific 2-hydroxy acid dehydrogenase superfamily)	Energy production and conversion	METABOLISM
CCM_03108	KOG1575	Voltage-gated shaker-like K+ channel, subunit beta/KCNAB	Energy production and conversion	METABOLISM
CCM_03123	KOG1261	Malate synthase	Energy production and conversion	METABOLISM
CCM_03124	KOG2617	Citrate synthase	Energy production and conversion	METABOLISM
CCM_03163	KOG3851	Sulfide:quinone oxidoreductase/flavo-binding protein	Energy production and conversion	METABOLISM
CCM_03219	KOG1352	Vacuolar H+-ATPase V1 sector, subunit A	Energy production and conversion	METABOLISM
CCM_03234	KOG0369	Pyruvate carboxylase	Energy production and conversion	METABOLISM
CCM_03252	KOG1231	Proteins containing the FAD binding domain	Energy production and conversion	METABOLISM
CCM_03278	KOG1231	Proteins containing the FAD binding domain	Energy production and conversion	METABOLISM
CCM_03286	KOG1664	Vacuolar H+-ATPase V1 sector, subunit E	Energy production and conversion	METABOLISM
CCM_03291	KOG2454	Betaine aldehyde dehydrogenase	Energy production and conversion	METABOLISM
CCM_03348	KOG0232	Vacuolar H+-ATPase V0 sector, subunits c/c'	Energy production and conversion	METABOLISM
CCM_03354	KOG0025	Zn2+-binding dehydrogenase (nuclear receptor binding factor-1)	Energy production and conversion	METABOLISM
CCM_03383	KOG3366	Mitochondrial F1F0-ATP synthase, subunit d/ATP7	Energy production and conversion	METABOLISM
CCM_03388	KOG3446	NADH:ubiquinone oxidoreductase NDUFA2/B8 subunit	Energy production and conversion	METABOLISM
CCM_03416	KOG0325	Lipoyltransferase	Energy production and conversion	METABOLISM
CCM_03441	KOG1317	Fumarase	Energy production and conversion	METABOLISM
CCM_03454	KOG1575	Voltage-gated shaker-like K+ channel, subunit beta/KCNAB	Energy production and conversion	METABOLISM
CCM_03616	KOG3855	Monooxygenase involved in coenzyme Q (ubiquinone) biosynthesis	Energy production and conversion	METABOLISM
CCM_03636	KOG0764	Mitochondrial FAD carrier protein	Energy production and conversion	METABOLISM
CCM_03638	KOG3440	Ubiquinol cytochrome c reductase, subunit QCR7	Energy production and conversion	METABOLISM
CCM_03649	KOG1198	Zinc-binding oxidoreductase	Energy production and conversion	METABOLISM
CCM_03703	KOG0762	Mitochondrial carrier protein	Energy production and conversion	METABOLISM
CCM_03741	KOG4077	Cytochrome c oxidase, subunit Va/COX6	Energy production and conversion	METABOLISM
CCM_03748	KOG0764	Mitochondrial FAD carrier protein	Energy production and conversion	METABOLISM
CCM_03954	KOG0534	NADH-cytochrome b-5 reductase	Energy production and conversion	METABOLISM
CCM_03967	KOG0760	Mitochondrial carrier protein MRS3/4	Energy production and conversion	METABOLISM
CCM_03978	KOG1158	NADP/FAD dependent oxidoreductase	Energy production and conversion	METABOLISM
CCM_03989	KOG2620	Prohibitins and stomatins of the PID superfamily	Energy production and conversion	METABOLISM
CCM_04062	KOG2495	NADH-dehydrogenase (ubiquinone)	Energy production and conversion	METABOLISM
CCM_04103	KOG0134	NADH:flavin oxidoreductase/12-oxophytodienoate reductase	Energy production and conversion	METABOLISM
CCM_04117	KOG3180	Electron transfer flavoprotein, beta subunit	Energy production and conversion	METABOLISM
CCM_04121	KOG1159	NADP-dependent flavoprotein reductase	Energy production and conversion	METABOLISM
CCM_04140	KOG3851	Sulfide:quinone oxidoreductase/flavo-binding protein	Energy production and conversion	METABOLISM
CCM_04167	KOG3432	Vacuolar H+-ATPase V1 sector, subunit F	Energy production and conversion	METABOLISM
CCM_04184	KOG0758	Mitochondrial carnitine-acylcarnitine carrier protein	Energy production and conversion	METABOLISM
CCM_04258	KOG1160	Fe-S oxidoreductase	Energy production and conversion	METABOLISM
CCM_04351	KOG1231	Proteins containing the FAD binding domain	Energy production and conversion	METABOLISM
CCM_04401	KOG1198	Zinc-binding oxidoreductase	Energy production and conversion	METABOLISM
CCM_04444	KOG3996	Holocytochrome c synthase/heme-lyase	Energy production and conversion	METABOLISM
CCM_04466	KOG0754	Mitochondrial oxodicarboxylate carrier protein	Energy production and conversion	METABOLISM
CCM_04501	KOG1158	NADP/FAD dependent oxidoreductase	Energy production and conversion	METABOLISM
CCM_04530	KOG3057	Cytochrome c oxidase, subunit VIb/COX12	Energy production and conversion	METABOLISM
CCM_04594	KOG2415	Electron transfer flavoprotein ubiquinone oxidoreductase	Energy production and conversion	METABOLISM
CCM_04618	KOG0537	Cytochrome b5	Energy production and conversion	METABOLISM
CCM_04619	KOG0525	Branched chain alpha-keto acid dehydrogenase E1, beta subunit	Energy production and conversion	METABOLISM
CCM_04710	KOG1198	Zinc-binding oxidoreductase	Energy production and conversion	METABOLISM
CCM_04724	KOG0233	Vacuolar H+-ATPase V0 sector, subunit c''	Energy production and conversion	METABOLISM
CCM_04738	KOG0769	Predicted mitochondrial carrier protein	Energy production and conversion	METABOLISM
CCM_04740	KOG3495	Mitochondrial F1F0-ATP synthase, subunit epsilon/ATP15	Energy production and conversion	METABOLISM
CCM_04762	KOG1662	Mitochondrial F1F0-ATP synthase, subunit OSCP/ATP5	Energy production and conversion	METABOLISM
CCM_04770	KOG2189	Vacuolar H+-ATPase V0 sector, subunit a	Energy production and conversion	METABOLISM
CCM_04851	KOG3458	NADH:ubiquinone oxidoreductase, NDUFA8/PGIV/19 kDa subunit	Energy production and conversion	METABOLISM
CCM_04890	KOG0757	Mitochondrial carrier protein - Rim2p/Mrs12p	Energy production and conversion	METABOLISM
CCM_04934	KOG1576	Predicted oxidoreductase	Energy production and conversion	METABOLISM
CCM_04949	KOG1231	Proteins containing the FAD binding domain	Energy production and conversion	METABOLISM
CCM_04993	KOG0537	Cytochrome b5	Energy production and conversion	METABOLISM
CCM_05105	KOG3378	Globins and related hemoproteins	Energy production and conversion	METABOLISM
CCM_05112	KOG2450	Aldehyde dehydrogenase	Energy production and conversion	METABOLISM
CCM_05172	KOG1351	Vacuolar H+-ATPase V1 sector, subunit B	Energy production and conversion	METABOLISM
CCM_05173	KOG2368	Hydroxymethylglutaryl-CoA lyase	Energy production and conversion	METABOLISM
CCM_05179	KOG2583	Ubiquinol cytochrome c reductase, subunit QCR2	Energy production and conversion	METABOLISM
CCM_05181	KOG0750	Mitochondrial solute carrier protein	Energy production and conversion	METABOLISM
CCM_05245	KOG1494	NAD-dependent malate dehydrogenase	Energy production and conversion	METABOLISM
CCM_05256	KOG2404	Fumarate reductase, flavoprotein subunit	Energy production and conversion	METABOLISM
CCM_05368	KOG2450	Aldehyde dehydrogenase	Energy production and conversion	METABOLISM
CCM_05378	KOG4103	Mitochondrial F1F0-ATP synthase, subunit g/ATP20	Energy production and conversion	METABOLISM
CCM_05394	KOG2451	Aldehyde dehydrogenase	Energy production and conversion	METABOLISM
CCM_05434	KOG2451	Aldehyde dehydrogenase	Energy production and conversion	METABOLISM
CCM_05482	KOG0534	NADH-cytochrome b-5 reductase	Energy production and conversion	METABOLISM
CCM_05535	KOG1260	Isocitrate lyase	Energy production and conversion	METABOLISM
CCM_05546	KOG1231	Proteins containing the FAD binding domain	Energy production and conversion	METABOLISM
CCM_05596	KOG0751	Mitochondrial aspartate/glutamate carrier protein Aralar/Citrin (contains EF-hand Ca2+-binding domains)	Energy production and conversion	METABOLISM
CCM_05646	KOG3855	Monooxygenase involved in coenzyme Q (ubiquinone) biosynthesis	Energy production and conversion	METABOLISM
CCM_05664	KOG0557	Dihydrolipoamide acetyltransferase	Energy production and conversion	METABOLISM
CCM_05680	KOG2617	Citrate synthase	Energy production and conversion	METABOLISM
CCM_05703	KOG3361	Iron binding protein involved in Fe-S cluster formation	Energy production and conversion	METABOLISM
CCM_05709	KOG2451	Aldehyde dehydrogenase	Energy production and conversion	METABOLISM
CCM_05714	KOG1192	UDP-glucuronosyl and UDP-glucosyl transferase	Energy production and conversion	METABOLISM
CCM_05718	KOG1260	Isocitrate lyase	Energy production and conversion	METABOLISM
CCM_05733	KOG2799	Succinyl-CoA synthetase, beta subunit	Energy production and conversion	METABOLISM
CCM_05741	KOG1255	Succinyl-CoA synthetase, alpha subunit	Energy production and conversion	METABOLISM
CCM_05768	KOG1494	NAD-dependent malate dehydrogenase	Energy production and conversion	METABOLISM
CCM_05777	KOG0769	Predicted mitochondrial carrier protein	Energy production and conversion	METABOLISM
CCM_05794	KOG0769	Predicted mitochondrial carrier protein	Energy production and conversion	METABOLISM
CCM_05835	KOG1231	Proteins containing the FAD binding domain	Energy production and conversion	METABOLISM
CCM_05869	KOG0134	NADH:flavin oxidoreductase/12-oxophytodienoate reductase	Energy production and conversion	METABOLISM
CCM_05880	KOG0558	Dihydrolipoamide transacylase (alpha-keto acid dehydrogenase E2 subunit)	Energy production and conversion	METABOLISM
CCM_05890	KOG0758	Mitochondrial carnitine-acylcarnitine carrier protein	Energy production and conversion	METABOLISM
CCM_05895	KOG0538	Glycolate oxidase	Energy production and conversion	METABOLISM
CCM_05903	KOG0752	Mitochondrial solute carrier protein	Energy production and conversion	METABOLISM
CCM_06001	KOG2614	Kynurenine 3-monooxygenase and related flavoprotein monooxygenases	Energy production and conversion	METABOLISM
CCM_06020	KOG1198	Zinc-binding oxidoreductase	Energy production and conversion	METABOLISM
CCM_06030	KOG0535	Sulfite oxidase, molybdopterin-binding component	Energy production and conversion	METABOLISM
CCM_06076	KOG2614	Kynurenine 3-monooxygenase and related flavoprotein monooxygenases	Energy production and conversion	METABOLISM
CCM_06086	KOG1231	Proteins containing the FAD binding domain	Energy production and conversion	METABOLISM
CCM_06118	KOG2536	MAM33, mitochondrial matrix glycoprotein	Energy production and conversion	METABOLISM
CCM_06154	KOG1353	F0F1-type ATP synthase, alpha subunit	Energy production and conversion	METABOLISM
CCM_06196	KOG2614	Kynurenine 3-monooxygenase and related flavoprotein monooxygenases	Energy production and conversion	METABOLISM
CCM_06266	KOG1626	Inorganic pyrophosphatase/Nucleosome remodeling factor, subunit NURF38	Energy production and conversion	METABOLISM
CCM_06277	KOG3855	Monooxygenase involved in coenzyme Q (ubiquinone) biosynthesis	Energy production and conversion	METABOLISM
CCM_06281	KOG0538	Glycolate oxidase	Energy production and conversion	METABOLISM
CCM_06394	KOG1563	Mitochondrial protein Surfeit 1/SURF1/SHY1, required for expression of cytochrome oxidase	Energy production and conversion	METABOLISM
CCM_06441	KOG0134	NADH:flavin oxidoreductase/12-oxophytodienoate reductase	Energy production and conversion	METABOLISM
CCM_06446	KOG0757	Mitochondrial carrier protein - Rim2p/Mrs12p	Energy production and conversion	METABOLISM
CCM_06464	KOG2614	Kynurenine 3-monooxygenase and related flavoprotein monooxygenases	Energy production and conversion	METABOLISM
CCM_06507	KOG3469	Cytochrome c oxidase, subunit VIa/COX13	Energy production and conversion	METABOLISM
CCM_06623	KOG2909	Vacuolar H+-ATPase V1 sector, subunit C	Energy production and conversion	METABOLISM
CCM_06671	KOG0766	Predicted mitochondrial carrier protein	Energy production and conversion	METABOLISM
CCM_06676	KOG1772	Vacuolar H+-ATPase V1 sector, subunit G	Energy production and conversion	METABOLISM
CCM_06703	KOG0755	Mitochondrial oxaloacetate carrier protein	Energy production and conversion	METABOLISM
CCM_06748	KOG1158	NADP/FAD dependent oxidoreductase	Energy production and conversion	METABOLISM
CCM_06777	KOG0768	Mitochondrial carrier protein PET8	Energy production and conversion	METABOLISM
CCM_06808	KOG2759	Vacuolar H+-ATPase V1 sector, subunit H	Energy production and conversion	METABOLISM
CCM_06871	KOG0453	Aconitase/homoaconitase (aconitase superfamily)	Energy production and conversion	METABOLISM
CCM_06934	KOG0134	NADH:flavin oxidoreductase/12-oxophytodienoate reductase	Energy production and conversion	METABOLISM
CCM_06968	KOG1231	Proteins containing the FAD binding domain	Energy production and conversion	METABOLISM
CCM_07121	KOG1255	Succinyl-CoA synthetase, alpha subunit	Energy production and conversion	METABOLISM
CCM_07132	KOG2451	Aldehyde dehydrogenase	Energy production and conversion	METABOLISM
CCM_07167	KOG1575	Voltage-gated shaker-like K+ channel, subunit beta/KCNAB	Energy production and conversion	METABOLISM
CCM_07171	KOG0770	Predicted mitochondrial carrier protein	Energy production and conversion	METABOLISM
CCM_07177	KOG0752	Mitochondrial solute carrier protein	Energy production and conversion	METABOLISM
CCM_07197	KOG4773	NADPH oxidase	Energy production and conversion	METABOLISM
CCM_07211	KOG0767	Mitochondrial phosphate carrier protein	Energy production and conversion	METABOLISM
CCM_07224	KOG0069	Glyoxylate/hydroxypyruvate reductase (D-isomer-specific 2-hydroxy acid dehydrogenase superfamily)	Energy production and conversion	METABOLISM
CCM_07228	KOG0768	Mitochondrial carrier protein PET8	Energy production and conversion	METABOLISM
CCM_07404	KOG4075	Cytochrome c oxidase, subunit IV/COX5b	Energy production and conversion	METABOLISM
CCM_07407	KOG1350	F0F1-type ATP synthase, beta subunit	Energy production and conversion	METABOLISM
CCM_07416	KOG3855	Monooxygenase involved in coenzyme Q (ubiquinone) biosynthesis	Energy production and conversion	METABOLISM
CCM_07420	KOG0042	Glycerol-3-phosphate dehydrogenase	Energy production and conversion	METABOLISM
CCM_07476	KOG0232	Vacuolar H+-ATPase V0 sector, subunits c/c'	Energy production and conversion	METABOLISM
CCM_07488	KOG1198	Zinc-binding oxidoreductase	Energy production and conversion	METABOLISM
CCM_07564	KOG1197	Predicted quinone oxidoreductase	Energy production and conversion	METABOLISM
CCM_07611	KOG0536	Flavohemoprotein b5+b5R	Energy production and conversion	METABOLISM
CCM_07650	KOG0761	Mitochondrial carrier protein CGI-69	Energy production and conversion	METABOLISM
CCM_07656	KOG2404	Fumarate reductase, flavoprotein subunit	Energy production and conversion	METABOLISM
CCM_07694	KOG2450	Aldehyde dehydrogenase	Energy production and conversion	METABOLISM
CCM_07698	KOG2614	Kynurenine 3-monooxygenase and related flavoprotein monooxygenases	Energy production and conversion	METABOLISM
CCM_07701	KOG3309	Ferredoxin	Energy production and conversion	METABOLISM
CCM_07766	KOG1257	NADP+-dependent malic enzyme	Energy production and conversion	METABOLISM
CCM_07774	KOG0453	Aconitase/homoaconitase (aconitase superfamily)	Energy production and conversion	METABOLISM
CCM_07778	KOG0534	NADH-cytochrome b-5 reductase	Energy production and conversion	METABOLISM
CCM_07993	KOG1231	Proteins containing the FAD binding domain	Energy production and conversion	METABOLISM
CCM_08014	KOG0534	NADH-cytochrome b-5 reductase	Energy production and conversion	METABOLISM
CCM_08023	KOG1231	Proteins containing the FAD binding domain	Energy production and conversion	METABOLISM
CCM_08069	KOG1231	Proteins containing the FAD binding domain	Energy production and conversion	METABOLISM
CCM_08175	KOG2450	Aldehyde dehydrogenase	Energy production and conversion	METABOLISM
CCM_08196	KOG0538	Glycolate oxidase	Energy production and conversion	METABOLISM
CCM_08203	KOG0756	Mitochondrial tricarboxylate/dicarboxylate carrier proteins	Energy production and conversion	METABOLISM
CCM_08214	KOG3256	NADH:ubiquinone oxidoreductase, NDUFS8/23 kDa subunit	Energy production and conversion	METABOLISM
CCM_08216	KOG1748	Acyl carrier protein/NADH-ubiquinone oxidoreductase, NDUFAB1/SDAP subunit	Energy production and conversion	METABOLISM
CCM_08241	KOG1198	Zinc-binding oxidoreductase	Energy production and conversion	METABOLISM
CCM_08253	KOG2614	Kynurenine 3-monooxygenase and related flavoprotein monooxygenases	Energy production and conversion	METABOLISM
CCM_08280	KOG1257	NADP+-dependent malic enzyme	Energy production and conversion	METABOLISM
CCM_08298	KOG1198	Zinc-binding oxidoreductase	Energy production and conversion	METABOLISM
CCM_08439	KOG1231	Proteins containing the FAD binding domain	Energy production and conversion	METABOLISM
CCM_08448	KOG2614	Kynurenine 3-monooxygenase and related flavoprotein monooxygenases	Energy production and conversion	METABOLISM
CCM_08453	KOG2450	Aldehyde dehydrogenase	Energy production and conversion	METABOLISM
CCM_08502	KOG2957	Vacuolar H+-ATPase V0 sector, subunit d	Energy production and conversion	METABOLISM
CCM_08504	KOG2621	Prohibitins and stomatins of the PID superfamily	Energy production and conversion	METABOLISM
CCM_08550	KOG1626	Inorganic pyrophosphatase/Nucleosome remodeling factor, subunit NURF38	Energy production and conversion	METABOLISM
CCM_08557	KOG3996	Holocytochrome c synthase/heme-lyase	Energy production and conversion	METABOLISM
CCM_08634	KOG0524	Pyruvate dehydrogenase E1, beta subunit	Energy production and conversion	METABOLISM
CCM_08641	KOG2614	Kynurenine 3-monooxygenase and related flavoprotein monooxygenases	Energy production and conversion	METABOLISM
CCM_08647	KOG1575	Voltage-gated shaker-like K+ channel, subunit beta/KCNAB	Energy production and conversion	METABOLISM
CCM_08712	KOG0535	Sulfite oxidase, molybdopterin-binding component	Energy production and conversion	METABOLISM
CCM_08748	KOG1231	Proteins containing the FAD binding domain	Energy production and conversion	METABOLISM
CCM_08782	KOG0134	NADH:flavin oxidoreductase/12-oxophytodienoate reductase	Energy production and conversion	METABOLISM
CCM_08809	KOG1198	Zinc-binding oxidoreductase	Energy production and conversion	METABOLISM
CCM_08852	KOG2617	Citrate synthase	Energy production and conversion	METABOLISM
CCM_08862	KOG0756	Mitochondrial tricarboxylate/dicarboxylate carrier proteins	Energy production and conversion	METABOLISM
CCM_08891	KOG0069	Glyoxylate/hydroxypyruvate reductase (D-isomer-specific 2-hydroxy acid dehydrogenase superfamily)	Energy production and conversion	METABOLISM
CCM_08924	KOG0767	Mitochondrial phosphate carrier protein	Energy production and conversion	METABOLISM
CCM_08979	KOG1192	UDP-glucuronosyl and UDP-glucosyl transferase	Energy production and conversion	METABOLISM
CCM_08981	KOG1192	UDP-glucuronosyl and UDP-glucosyl transferase	Energy production and conversion	METABOLISM
CCM_08988	KOG1575	Voltage-gated shaker-like K+ channel, subunit beta/KCNAB	Energy production and conversion	METABOLISM
CCM_08999	KOG0134	NADH:flavin oxidoreductase/12-oxophytodienoate reductase	Energy production and conversion	METABOLISM
CCM_09065	KOG3855	Monooxygenase involved in coenzyme Q (ubiquinone) biosynthesis	Energy production and conversion	METABOLISM
CCM_09127	KOG3822	Succinyl-CoA:alpha-ketoacid-CoA transferase	Energy production and conversion	METABOLISM
CCM_09129	KOG2456	Aldehyde dehydrogenase	Energy production and conversion	METABOLISM
CCM_09179	KOG1619	Cytochrome b	Energy production and conversion	METABOLISM
CCM_09291	KOG2958	Galactose-1-phosphate uridylyltransferase	Energy production and conversion	METABOLISM
CCM_09319	KOG1198	Zinc-binding oxidoreductase	Energy production and conversion	METABOLISM
CCM_09383	KOG3382	NADH:ubiquinone oxidoreductase, B17.2 subunit	Energy production and conversion	METABOLISM
CCM_09391	KOG1764	5'-AMP-activated protein kinase, gamma subunit	Energy production and conversion	METABOLISM
CCM_09411	KOG2495	NADH-dehydrogenase (ubiquinone)	Energy production and conversion	METABOLISM
CCM_09531	KOG1192	UDP-glucuronosyl and UDP-glucosyl transferase	Energy production and conversion	METABOLISM
CCM_09606	KOG1198	Zinc-binding oxidoreductase	Energy production and conversion	METABOLISM
CCM_09628	KOG3468	NADH:ubiquinone oxidoreductase, NDUFB7/B18 subunit	Energy production and conversion	METABOLISM
CCM_09649	KOG4669	NADH dehydrogenase subunit 4L and related proteins	Energy production and conversion	METABOLISM
CCM_00042	KOG3544	Collagens (type IV and type XIII), and related proteins	Extracellular structures	CELLULAR PROCESSES AND SIGNALING
CCM_00370	KOG3544	Collagens (type IV and type XIII), and related proteins	Extracellular structures	CELLULAR PROCESSES AND SIGNALING
CCM_00866	KOG3871	Cell adhesion complex protein bystin	Extracellular structures	CELLULAR PROCESSES AND SIGNALING
CCM_00907	KOG3544	Collagens (type IV and type XIII), and related proteins	Extracellular structures	CELLULAR PROCESSES AND SIGNALING
CCM_01765	KOG3544	Collagens (type IV and type XIII), and related proteins	Extracellular structures	CELLULAR PROCESSES AND SIGNALING
CCM_01862	KOG3544	Collagens (type IV and type XIII), and related proteins	Extracellular structures	CELLULAR PROCESSES AND SIGNALING
CCM_02729	KOG1747	Protein tyrosine kinase 9/actin monomer-binding protein	Extracellular structures	CELLULAR PROCESSES AND SIGNALING
CCM_03228	KOG3544	Collagens (type IV and type XIII), and related proteins	Extracellular structures	CELLULAR PROCESSES AND SIGNALING
CCM_03243	KOG3544	Collagens (type IV and type XIII), and related proteins	Extracellular structures	CELLULAR PROCESSES AND SIGNALING
CCM_04214	KOG3544	Collagens (type IV and type XIII), and related proteins	Extracellular structures	CELLULAR PROCESSES AND SIGNALING
CCM_04545	KOG3544	Collagens (type IV and type XIII), and related proteins	Extracellular structures	CELLULAR PROCESSES AND SIGNALING
CCM_05485	KOG3544	Collagens (type IV and type XIII), and related proteins	Extracellular structures	CELLULAR PROCESSES AND SIGNALING
CCM_05570	KOG1565	Gelatinase A and related matrix metalloproteases	Extracellular structures	CELLULAR PROCESSES AND SIGNALING
CCM_06282	KOG3989	Beta-2-glycoprotein I	Extracellular structures	CELLULAR PROCESSES AND SIGNALING
CCM_06346	KOG3544	Collagens (type IV and type XIII), and related proteins	Extracellular structures	CELLULAR PROCESSES AND SIGNALING
CCM_06570	KOG3544	Collagens (type IV and type XIII), and related proteins	Extracellular structures	CELLULAR PROCESSES AND SIGNALING
CCM_06792	KOG3544	Collagens (type IV and type XIII), and related proteins	Extracellular structures	CELLULAR PROCESSES AND SIGNALING
CCM_07296	KOG3544	Collagens (type IV and type XIII), and related proteins	Extracellular structures	CELLULAR PROCESSES AND SIGNALING
CCM_07681	KOG1736	Glia maturation factor beta	Extracellular structures	CELLULAR PROCESSES AND SIGNALING
CCM_08261	KOG3544	Collagens (type IV and type XIII), and related proteins	Extracellular structures	CELLULAR PROCESSES AND SIGNALING
CCM_08275	KOG3544	Collagens (type IV and type XIII), and related proteins	Extracellular structures	CELLULAR PROCESSES AND SIGNALING
CCM_08322	KOG3544	Collagens (type IV and type XIII), and related proteins	Extracellular structures	CELLULAR PROCESSES AND SIGNALING
CCM_08447	KOG3544	Collagens (type IV and type XIII), and related proteins	Extracellular structures	CELLULAR PROCESSES AND SIGNALING
CCM_00053	KOG2002	TPR-containing nuclear phosphoprotein that regulates K(+) uptake	Inorganic ion transport and metabolism	METABOLISM
CCM_00067	KOG1397	Ca2+/H+ antiporter VCX1 and related proteins	Inorganic ion transport and metabolism	METABOLISM
CCM_00101	KOG3789	Nitrogen permease regulator NLRG/NPR2	Inorganic ion transport and metabolism	METABOLISM
CCM_00117	KOG1558	Fe2+/Zn2+ regulated transporter	Inorganic ion transport and metabolism	METABOLISM
CCM_00122	KOG3386	Copper transporter	Inorganic ion transport and metabolism	METABOLISM
CCM_00138	KOG0236	Sulfate/bicarbonate/oxalate exchanger SAT-1 and related transporters (SLC26 family)	Inorganic ion transport and metabolism	METABOLISM
CCM_00224	KOG3413	Mitochondrial matrix protein frataxin, involved in Fe/S protein biosynthesis	Inorganic ion transport and metabolism	METABOLISM
CCM_00245	KOG3599	Ca2+-modulated nonselective cation channel polycystin	Inorganic ion transport and metabolism	METABOLISM
CCM_00368	KOG1418	Tandem pore domain K+ channel	Inorganic ion transport and metabolism	METABOLISM
CCM_00436	KOG1307	K+-dependent Ca2+/Na+ exchanger NCKX1 and related proteins	Inorganic ion transport and metabolism	METABOLISM
CCM_00446	KOG0560	Sulfite reductase (ferredoxin)	Inorganic ion transport and metabolism	METABOLISM
CCM_00478	KOG4505	Na+/H+ antiporter	Inorganic ion transport and metabolism	METABOLISM
CCM_00510	KOG3126	Porin/voltage-dependent anion-selective channel protein	Inorganic ion transport and metabolism	METABOLISM
CCM_00629	KOG2195	Transferrin receptor and related proteins containing the protease-associated (PA) domain	Inorganic ion transport and metabolism	METABOLISM
CCM_00634	KOG0056	Heavy metal exporter HMT1, ABC superfamily	Inorganic ion transport and metabolism	METABOLISM
CCM_00767	KOG3599	Ca2+-modulated nonselective cation channel polycystin	Inorganic ion transport and metabolism	METABOLISM
CCM_00791	KOG0039	Ferric reductase, NADH/NADPH oxidase and related proteins	Inorganic ion transport and metabolism	METABOLISM
CCM_00850	KOG0252	Inorganic phosphate transporter	Inorganic ion transport and metabolism	METABOLISM
CCM_00880	KOG0236	Sulfate/bicarbonate/oxalate exchanger SAT-1 and related transporters (SLC26 family)	Inorganic ion transport and metabolism	METABOLISM
CCM_00886	KOG2195	Transferrin receptor and related proteins containing the protease-associated (PA) domain	Inorganic ion transport and metabolism	METABOLISM
CCM_00960	KOG0039	Ferric reductase, NADH/NADPH oxidase and related proteins	Inorganic ion transport and metabolism	METABOLISM
CCM_00966	KOG0056	Heavy metal exporter HMT1, ABC superfamily	Inorganic ion transport and metabolism	METABOLISM
CCM_01051	KOG0475	Cl- channel CLC-3 and related proteins (CLC superfamily)	Inorganic ion transport and metabolism	METABOLISM
CCM_01102	KOG0252	Inorganic phosphate transporter	Inorganic ion transport and metabolism	METABOLISM
CCM_01110	KOG3599	Ca2+-modulated nonselective cation channel polycystin	Inorganic ion transport and metabolism	METABOLISM
CCM_01117	KOG0252	Inorganic phosphate transporter	Inorganic ion transport and metabolism	METABOLISM
CCM_01294	KOG0475	Cl- channel CLC-3 and related proteins (CLC superfamily)	Inorganic ion transport and metabolism	METABOLISM
CCM_01301	KOG1397	Ca2+/H+ antiporter VCX1 and related proteins	Inorganic ion transport and metabolism	METABOLISM
CCM_01302	KOG1397	Ca2+/H+ antiporter VCX1 and related proteins	Inorganic ion transport and metabolism	METABOLISM
CCM_01303	KOG1397	Ca2+/H+ antiporter VCX1 and related proteins	Inorganic ion transport and metabolism	METABOLISM
CCM_01312	KOG0039	Ferric reductase, NADH/NADPH oxidase and related proteins	Inorganic ion transport and metabolism	METABOLISM
CCM_01337	KOG1558	Fe2+/Zn2+ regulated transporter	Inorganic ion transport and metabolism	METABOLISM
CCM_01353	KOG0039	Ferric reductase, NADH/NADPH oxidase and related proteins	Inorganic ion transport and metabolism	METABOLISM
CCM_01482	KOG1341	Na+/K+ transporter	Inorganic ion transport and metabolism	METABOLISM
CCM_01533	KOG2474	Zinc transporter and related ZIP domain-containing proteins	Inorganic ion transport and metabolism	METABOLISM
CCM_01553	KOG2399	K+-dependent Na+:Ca2+ antiporter	Inorganic ion transport and metabolism	METABOLISM
CCM_01555	KOG2493	Na+/Pi symporter	Inorganic ion transport and metabolism	METABOLISM
CCM_01621	KOG0236	Sulfate/bicarbonate/oxalate exchanger SAT-1 and related transporters (SLC26 family)	Inorganic ion transport and metabolism	METABOLISM
CCM_01624	KOG0202	Ca2+ transporting ATPase	Inorganic ion transport and metabolism	METABOLISM
CCM_01835	KOG2882	p-Nitrophenyl phosphatase	Inorganic ion transport and metabolism	METABOLISM
CCM_01852	KOG1578	Predicted carbonic anhydrase involved in protection against oxidative damage	Inorganic ion transport and metabolism	METABOLISM
CCM_02034	KOG1161	Protein involved in vacuolar polyphosphate accumulation, contains SPX domain	Inorganic ion transport and metabolism	METABOLISM
CCM_02156	KOG4554	Protein involved in inorganic phosphate transport	Inorganic ion transport and metabolism	METABOLISM
CCM_02182	KOG1397	Ca2+/H+ antiporter VCX1 and related proteins	Inorganic ion transport and metabolism	METABOLISM
CCM_02190	KOG0876	Manganese superoxide dismutase	Inorganic ion transport and metabolism	METABOLISM
CCM_02210	KOG3386	Copper transporter	Inorganic ion transport and metabolism	METABOLISM
CCM_02315	KOG0039	Ferric reductase, NADH/NADPH oxidase and related proteins	Inorganic ion transport and metabolism	METABOLISM
CCM_02443	KOG0039	Ferric reductase, NADH/NADPH oxidase and related proteins	Inorganic ion transport and metabolism	METABOLISM
CCM_02498	KOG0047	Catalase	Inorganic ion transport and metabolism	METABOLISM
CCM_02503	KOG0202	Ca2+ transporting ATPase	Inorganic ion transport and metabolism	METABOLISM
CCM_02522	KOG0252	Inorganic phosphate transporter	Inorganic ion transport and metabolism	METABOLISM
CCM_02593	KOG1558	Fe2+/Zn2+ regulated transporter	Inorganic ion transport and metabolism	METABOLISM
CCM_02630	KOG2002	TPR-containing nuclear phosphoprotein that regulates K(+) uptake	Inorganic ion transport and metabolism	METABOLISM
CCM_02791	KOG4499	Ca2+-binding protein Regucalcin/SMP30	Inorganic ion transport and metabolism	METABOLISM
CCM_02855	KOG1120	Fe-S cluster biosynthesis protein ISA1 (contains a HesB-like domain)	Inorganic ion transport and metabolism	METABOLISM
CCM_02942	KOG1397	Ca2+/H+ antiporter VCX1 and related proteins	Inorganic ion transport and metabolism	METABOLISM
CCM_03029	KOG1483	Zn2+ transporter ZNT1 and related Cd2+/Zn2+ transporters (cation diffusion facilitator superfamily)	Inorganic ion transport and metabolism	METABOLISM
CCM_03094	KOG4480	Heme oxygenase	Inorganic ion transport and metabolism	METABOLISM
CCM_03132	KOG3599	Ca2+-modulated nonselective cation channel polycystin	Inorganic ion transport and metabolism	METABOLISM
CCM_03149	KOG1172	Na+-independent Cl/HCO3 exchanger AE1 and related transporters (SLC4 family)	Inorganic ion transport and metabolism	METABOLISM
CCM_03280	KOG0203	Na+/K+ ATPase, alpha subunit	Inorganic ion transport and metabolism	METABOLISM
CCM_03356	KOG1172	Na+-independent Cl/HCO3 exchanger AE1 and related transporters (SLC4 family)	Inorganic ion transport and metabolism	METABOLISM
CCM_03394	KOG0441	Cu2+/Zn2+ superoxide dismutase SOD1	Inorganic ion transport and metabolism	METABOLISM
CCM_03482	KOG1161	Protein involved in vacuolar polyphosphate accumulation, contains SPX domain	Inorganic ion transport and metabolism	METABOLISM
CCM_03516	KOG0039	Ferric reductase, NADH/NADPH oxidase and related proteins	Inorganic ion transport and metabolism	METABOLISM
CCM_03538	KOG4475	FOG: Immunoglobin and related proteins	Inorganic ion transport and metabolism	METABOLISM
CCM_03583	KOG3574	Acetyl-CoA transporter	Inorganic ion transport and metabolism	METABOLISM
CCM_03679	KOG0039	Ferric reductase, NADH/NADPH oxidase and related proteins	Inorganic ion transport and metabolism	METABOLISM
CCM_03688	KOG3599	Ca2+-modulated nonselective cation channel polycystin	Inorganic ion transport and metabolism	METABOLISM
CCM_03723	KOG0039	Ferric reductase, NADH/NADPH oxidase and related proteins	Inorganic ion transport and metabolism	METABOLISM
CCM_03916	KOG1484	Putative Zn2+ transporter MSC2 (cation diffusion facilitator superfamily)	Inorganic ion transport and metabolism	METABOLISM
CCM_03924	KOG0208	Cation transport ATPase	Inorganic ion transport and metabolism	METABOLISM
CCM_03965	KOG1485	Mitochondrial Fe2+ transporter MMT1 and related transporters (cation diffusion facilitator superfamily)	Inorganic ion transport and metabolism	METABOLISM
CCM_04109	KOG2693	Putative zinc transporter	Inorganic ion transport and metabolism	METABOLISM
CCM_04200	KOG1484	Putative Zn2+ transporter MSC2 (cation diffusion facilitator superfamily)	Inorganic ion transport and metabolism	METABOLISM
CCM_04246	KOG1743	Ferric reductase-like proteins	Inorganic ion transport and metabolism	METABOLISM
CCM_04432	KOG1397	Ca2+/H+ antiporter VCX1 and related proteins	Inorganic ion transport and metabolism	METABOLISM
CCM_04489	KOG0207	Cation transport ATPase	Inorganic ion transport and metabolism	METABOLISM
CCM_04493	KOG2693	Putative zinc transporter	Inorganic ion transport and metabolism	METABOLISM
CCM_04503	KOG0498	K+-channel ERG and related proteins, contain PAS/PAC sensor domain	Inorganic ion transport and metabolism	METABOLISM
CCM_04570	KOG0252	Inorganic phosphate transporter	Inorganic ion transport and metabolism	METABOLISM
CCM_04585	KOG0039	Ferric reductase, NADH/NADPH oxidase and related proteins	Inorganic ion transport and metabolism	METABOLISM
CCM_04607	KOG1291	Mn2+ and Fe2+ transporters of the NRAMP family	Inorganic ion transport and metabolism	METABOLISM
CCM_04629	KOG0207	Cation transport ATPase	Inorganic ion transport and metabolism	METABOLISM
CCM_04670	KOG4475	FOG: Immunoglobin and related proteins	Inorganic ion transport and metabolism	METABOLISM
CCM_04680	KOG0204	Calcium transporting ATPase	Inorganic ion transport and metabolism	METABOLISM
CCM_04831	KOG0202	Ca2+ transporting ATPase	Inorganic ion transport and metabolism	METABOLISM
CCM_04932	KOG1650	Predicted K+/H+-antiporter	Inorganic ion transport and metabolism	METABOLISM
CCM_04965	KOG0876	Manganese superoxide dismutase	Inorganic ion transport and metabolism	METABOLISM
CCM_04966	KOG3599	Ca2+-modulated nonselective cation channel polycystin	Inorganic ion transport and metabolism	METABOLISM
CCM_05041	KOG1397	Ca2+/H+ antiporter VCX1 and related proteins	Inorganic ion transport and metabolism	METABOLISM
CCM_05131	KOG3599	Ca2+-modulated nonselective cation channel polycystin	Inorganic ion transport and metabolism	METABOLISM
CCM_05246	KOG0209	P-type ATPase	Inorganic ion transport and metabolism	METABOLISM
CCM_05304	KOG3599	Ca2+-modulated nonselective cation channel polycystin	Inorganic ion transport and metabolism	METABOLISM
CCM_05480	KOG2195	Transferrin receptor and related proteins containing the protease-associated (PA) domain	Inorganic ion transport and metabolism	METABOLISM
CCM_05518	KOG0207	Cation transport ATPase	Inorganic ion transport and metabolism	METABOLISM
CCM_05658	KOG3609	Receptor-activated Ca2+-permeable cation channels (STRPC family)	Inorganic ion transport and metabolism	METABOLISM
CCM_05872	KOG2195	Transferrin receptor and related proteins containing the protease-associated (PA) domain	Inorganic ion transport and metabolism	METABOLISM
CCM_05997	KOG3614	Ca2+/Mg2+-permeable cation channels (LTRPC family)	Inorganic ion transport and metabolism	METABOLISM
CCM_06039	KOG0204	Calcium transporting ATPase	Inorganic ion transport and metabolism	METABOLISM
CCM_06204	KOG0202	Ca2+ transporting ATPase	Inorganic ion transport and metabolism	METABOLISM
CCM_06260	KOG1161	Protein involved in vacuolar polyphosphate accumulation, contains SPX domain	Inorganic ion transport and metabolism	METABOLISM
CCM_06292	KOG0236	Sulfate/bicarbonate/oxalate exchanger SAT-1 and related transporters (SLC26 family)	Inorganic ion transport and metabolism	METABOLISM
CCM_06326	KOG3182	Predicted cation transporter	Inorganic ion transport and metabolism	METABOLISM
CCM_06391	KOG2601	Iron transporter	Inorganic ion transport and metabolism	METABOLISM
CCM_06415	KOG0636	ATP sulfurylase (sulfate adenylyltransferase)	Inorganic ion transport and metabolism	METABOLISM
CCM_06519	KOG2662	Magnesium transporters: CorA family	Inorganic ion transport and metabolism	METABOLISM
CCM_06624	KOG0635	Adenosine 5'-phosphosulfate kinase	Inorganic ion transport and metabolism	METABOLISM
CCM_06660	KOG2301	Voltage-gated Ca2+ channels, alpha1 subunits	Inorganic ion transport and metabolism	METABOLISM
CCM_06680	KOG1281	Na+/dicarboxylate, Na+/tricarboxylate and phosphate transporters	Inorganic ion transport and metabolism	METABOLISM
CCM_06798	KOG1485	Mitochondrial Fe2+ transporter MMT1 and related transporters (cation diffusion facilitator superfamily)	Inorganic ion transport and metabolism	METABOLISM
CCM_06948	KOG0202	Ca2+ transporting ATPase	Inorganic ion transport and metabolism	METABOLISM
CCM_07053	KOG0039	Ferric reductase, NADH/NADPH oxidase and related proteins	Inorganic ion transport and metabolism	METABOLISM
CCM_07146	KOG1341	Na+/K+ transporter	Inorganic ion transport and metabolism	METABOLISM
CCM_07147	KOG2662	Magnesium transporters: CorA family	Inorganic ion transport and metabolism	METABOLISM
CCM_07275	KOG0475	Cl- channel CLC-3 and related proteins (CLC superfamily)	Inorganic ion transport and metabolism	METABOLISM
CCM_07528	KOG1965	Sodium/hydrogen exchanger protein	Inorganic ion transport and metabolism	METABOLISM
CCM_07573	KOG1558	Fe2+/Zn2+ regulated transporter	Inorganic ion transport and metabolism	METABOLISM
CCM_07645	KOG1558	Fe2+/Zn2+ regulated transporter	Inorganic ion transport and metabolism	METABOLISM
CCM_07677	KOG1397	Ca2+/H+ antiporter VCX1 and related proteins	Inorganic ion transport and metabolism	METABOLISM
CCM_07682	KOG4475	FOG: Immunoglobin and related proteins	Inorganic ion transport and metabolism	METABOLISM
CCM_07713	KOG0047	Catalase	Inorganic ion transport and metabolism	METABOLISM
CCM_07781	KOG0210	P-type ATPase	Inorganic ion transport and metabolism	METABOLISM
CCM_07861	KOG2195	Transferrin receptor and related proteins containing the protease-associated (PA) domain	Inorganic ion transport and metabolism	METABOLISM
CCM_07902	KOG2195	Transferrin receptor and related proteins containing the protease-associated (PA) domain	Inorganic ion transport and metabolism	METABOLISM
CCM_08036	KOG4505	Na+/H+ antiporter	Inorganic ion transport and metabolism	METABOLISM
CCM_08122	KOG2825	Putative arsenite-translocating ATPase	Inorganic ion transport and metabolism	METABOLISM
CCM_08132	KOG3599	Ca2+-modulated nonselective cation channel polycystin	Inorganic ion transport and metabolism	METABOLISM
CCM_08148	KOG1483	Zn2+ transporter ZNT1 and related Cd2+/Zn2+ transporters (cation diffusion facilitator superfamily)	Inorganic ion transport and metabolism	METABOLISM
CCM_08169	KOG0498	K+-channel ERG and related proteins, contain PAS/PAC sensor domain	Inorganic ion transport and metabolism	METABOLISM
CCM_08392	KOG3599	Ca2+-modulated nonselective cation channel polycystin	Inorganic ion transport and metabolism	METABOLISM
CCM_08418	KOG0039	Ferric reductase, NADH/NADPH oxidase and related proteins	Inorganic ion transport and metabolism	METABOLISM
CCM_08488	KOG1307	K+-dependent Ca2+/Na+ exchanger NCKX1 and related proteins	Inorganic ion transport and metabolism	METABOLISM
CCM_08539	KOG0876	Manganese superoxide dismutase	Inorganic ion transport and metabolism	METABOLISM
CCM_08552	KOG2493	Na+/Pi symporter	Inorganic ion transport and metabolism	METABOLISM
CCM_08677	KOG0207	Cation transport ATPase	Inorganic ion transport and metabolism	METABOLISM
CCM_08695	KOG1483	Zn2+ transporter ZNT1 and related Cd2+/Zn2+ transporters (cation diffusion facilitator superfamily)	Inorganic ion transport and metabolism	METABOLISM
CCM_08708	KOG3599	Ca2+-modulated nonselective cation channel polycystin	Inorganic ion transport and metabolism	METABOLISM
CCM_08813	KOG0202	Ca2+ transporting ATPase	Inorganic ion transport and metabolism	METABOLISM
CCM_08849	KOG0205	Plasma membrane H+-transporting ATPase	Inorganic ion transport and metabolism	METABOLISM
CCM_08898	KOG2493	Na+/Pi symporter	Inorganic ion transport and metabolism	METABOLISM
CCM_09050	KOG0682	Ammonia permease	Inorganic ion transport and metabolism	METABOLISM
CCM_09282	KOG0252	Inorganic phosphate transporter	Inorganic ion transport and metabolism	METABOLISM
CCM_09346	KOG0039	Ferric reductase, NADH/NADPH oxidase and related proteins	Inorganic ion transport and metabolism	METABOLISM
CCM_09404	KOG4656	Copper chaperone for superoxide dismutase	Inorganic ion transport and metabolism	METABOLISM
CCM_09451	KOG4126	Alkaline phosphatase	Inorganic ion transport and metabolism	METABOLISM
CCM_09456	KOG3599	Ca2+-modulated nonselective cation channel polycystin	Inorganic ion transport and metabolism	METABOLISM
CCM_09540	KOG0252	Inorganic phosphate transporter	Inorganic ion transport and metabolism	METABOLISM
CCM_09548	KOG0202	Ca2+ transporting ATPase	Inorganic ion transport and metabolism	METABOLISM
CCM_00013	KOG1278	Endosomal membrane proteins, EMP70	Intracellular trafficking, secretion, and vesicular transport	CELLULAR PROCESSES AND SIGNALING
CCM_00024	KOG1060	Vesicle coat complex AP-3, beta subunit	Intracellular trafficking, secretion, and vesicular transport	CELLULAR PROCESSES AND SIGNALING
CCM_00050	KOG3028	Translocase of outer mitochondrial membrane complex, subunit TOM37/Metaxin 1	Intracellular trafficking, secretion, and vesicular transport	CELLULAR PROCESSES AND SIGNALING
CCM_00161	KOG0086	GTPase Rab4, small G protein superfamily	Intracellular trafficking, secretion, and vesicular transport	CELLULAR PROCESSES AND SIGNALING
CCM_00177	KOG1809	Vacuolar protein sorting-associated protein	Intracellular trafficking, secretion, and vesicular transport	CELLULAR PROCESSES AND SIGNALING
CCM_00225	KOG0936	Clathrin adaptor complex, small subunit	Intracellular trafficking, secretion, and vesicular transport	CELLULAR PROCESSES AND SIGNALING
CCM_00315	KOG1332	Vesicle coat complex COPII, subunit SEC13	Intracellular trafficking, secretion, and vesicular transport	CELLULAR PROCESSES AND SIGNALING
CCM_00342	KOG4186	Peroxisomal biogenesis protein (peroxin)	Intracellular trafficking, secretion, and vesicular transport	CELLULAR PROCESSES AND SIGNALING
CCM_00358	KOG2148	Exocyst protein Sec3	Intracellular trafficking, secretion, and vesicular transport	CELLULAR PROCESSES AND SIGNALING
CCM_00388	KOG0928	Pattern-formation protein/guanine nucleotide exchange factor	Intracellular trafficking, secretion, and vesicular transport	CELLULAR PROCESSES AND SIGNALING
CCM_00444	KOG0094	GTPase Rab6/YPT6/Ryh1, small G protein superfamily	Intracellular trafficking, secretion, and vesicular transport	CELLULAR PROCESSES AND SIGNALING
CCM_00507	KOG3133	40 kDa farnesylated protein associated with peroxisomes	Intracellular trafficking, secretion, and vesicular transport	CELLULAR PROCESSES AND SIGNALING
CCM_00518	KOG0547	Translocase of outer mitochondrial membrane complex, subunit TOM70/TOM72	Intracellular trafficking, secretion, and vesicular transport	CELLULAR PROCESSES AND SIGNALING
CCM_00519	KOG0810	SNARE protein Syntaxin 1 and related proteins	Intracellular trafficking, secretion, and vesicular transport	CELLULAR PROCESSES AND SIGNALING
CCM_00630	KOG1107	Membrane coat complex Retromer, subunit VPS35	Intracellular trafficking, secretion, and vesicular transport	CELLULAR PROCESSES AND SIGNALING
CCM_00729	KOG2580	Mitochondrial import inner membrane translocase, subunit TIM44	Intracellular trafficking, secretion, and vesicular transport	CELLULAR PROCESSES AND SIGNALING
CCM_00734	KOG2319	Vacuolar assembly/sorting protein VPS9	Intracellular trafficking, secretion, and vesicular transport	CELLULAR PROCESSES AND SIGNALING
CCM_00747	KOG1058	Vesicle coat complex COPI, beta subunit	Intracellular trafficking, secretion, and vesicular transport	CELLULAR PROCESSES AND SIGNALING
CCM_00749	KOG4635	Vacuolar import and degradation protein	Intracellular trafficking, secretion, and vesicular transport	CELLULAR PROCESSES AND SIGNALING
CCM_00785	KOG1078	Vesicle coat complex COPI, gamma subunit	Intracellular trafficking, secretion, and vesicular transport	CELLULAR PROCESSES AND SIGNALING
CCM_00820	KOG0446	Vacuolar sorting protein VPS1, dynamin, and related proteins	Intracellular trafficking, secretion, and vesicular transport	CELLULAR PROCESSES AND SIGNALING
CCM_00965	KOG1607	Protein transporter of the TRAM (translocating chain-associating membrane) superfamily	Intracellular trafficking, secretion, and vesicular transport	CELLULAR PROCESSES AND SIGNALING
CCM_00979	KOG3764	Vesicular amine transporter	Intracellular trafficking, secretion, and vesicular transport	CELLULAR PROCESSES AND SIGNALING
CCM_01000	KOG2066	Vacuolar assembly/sorting protein VPS41	Intracellular trafficking, secretion, and vesicular transport	CELLULAR PROCESSES AND SIGNALING
CCM_01008	KOG2395	Protein involved in vacuole import and degradation	Intracellular trafficking, secretion, and vesicular transport	CELLULAR PROCESSES AND SIGNALING
CCM_01075	KOG3907	ZIP-like zinc transporter proteins	Intracellular trafficking, secretion, and vesicular transport	CELLULAR PROCESSES AND SIGNALING
CCM_01087	KOG1092	Ypt/Rab-specific GTPase-activating protein GYP1	Intracellular trafficking, secretion, and vesicular transport	CELLULAR PROCESSES AND SIGNALING
CCM_01097	KOG3106	ER lumen protein retaining receptor	Intracellular trafficking, secretion, and vesicular transport	CELLULAR PROCESSES AND SIGNALING
CCM_01175	KOG0292	Vesicle coat complex COPI, alpha subunit	Intracellular trafficking, secretion, and vesicular transport	CELLULAR PROCESSES AND SIGNALING
CCM_01221	KOG1761	Signal recognition particle, subunit Srp14	Intracellular trafficking, secretion, and vesicular transport	CELLULAR PROCESSES AND SIGNALING
CCM_01233	KOG1985	Vesicle coat complex COPII, subunit SEC24/subunit SFB2	Intracellular trafficking, secretion, and vesicular transport	CELLULAR PROCESSES AND SIGNALING
CCM_01263	KOG1087	Cytosolic sorting protein GGA2/TOM1	Intracellular trafficking, secretion, and vesicular transport	CELLULAR PROCESSES AND SIGNALING
CCM_01267	KOG3983	Golgi protein	Intracellular trafficking, secretion, and vesicular transport	CELLULAR PROCESSES AND SIGNALING
CCM_01285	KOG1061	Vesicle coat complex AP-1/AP-2/AP-4, beta subunit	Intracellular trafficking, secretion, and vesicular transport	CELLULAR PROCESSES AND SIGNALING
CCM_01298	KOG1983	Tomosyn and related SNARE-interacting proteins	Intracellular trafficking, secretion, and vesicular transport	CELLULAR PROCESSES AND SIGNALING
CCM_01324	KOG2604	Subunit of cis-Golgi transport vesicle tethering complex - Sec34p	Intracellular trafficking, secretion, and vesicular transport	CELLULAR PROCESSES AND SIGNALING
CCM_01347	KOG1607	Protein transporter of the TRAM (translocating chain-associating membrane) superfamily	Intracellular trafficking, secretion, and vesicular transport	CELLULAR PROCESSES AND SIGNALING
CCM_01359	KOG4697	Integral membrane protein involved in transport between the late Golgi and endosome	Intracellular trafficking, secretion, and vesicular transport	CELLULAR PROCESSES AND SIGNALING
CCM_01383	KOG0446	Vacuolar sorting protein VPS1, dynamin, and related proteins	Intracellular trafficking, secretion, and vesicular transport	CELLULAR PROCESSES AND SIGNALING
CCM_01419	KOG2273	Membrane coat complex Retromer, subunit VPS5/SNX1, Sorting nexins, and related PX domain-containing proteins	Intracellular trafficking, secretion, and vesicular transport	CELLULAR PROCESSES AND SIGNALING
CCM_01453	KOG1060	Vesicle coat complex AP-3, beta subunit	Intracellular trafficking, secretion, and vesicular transport	CELLULAR PROCESSES AND SIGNALING
CCM_01468	KOG1688	Golgi proteins involved in ER retention (RER)	Intracellular trafficking, secretion, and vesicular transport	CELLULAR PROCESSES AND SIGNALING
CCM_01483	KOG2319	Vacuolar assembly/sorting protein VPS9	Intracellular trafficking, secretion, and vesicular transport	CELLULAR PROCESSES AND SIGNALING
CCM_01585	KOG3839	Lectin VIP36, involved in the transport of glycoproteins carrying high mannose-type glycans	Intracellular trafficking, secretion, and vesicular transport	CELLULAR PROCESSES AND SIGNALING
CCM_01713	KOG0446	Vacuolar sorting protein VPS1, dynamin, and related proteins	Intracellular trafficking, secretion, and vesicular transport	CELLULAR PROCESSES AND SIGNALING
CCM_01762	KOG0946	ER-Golgi vesicle-tethering protein p115	Intracellular trafficking, secretion, and vesicular transport	CELLULAR PROCESSES AND SIGNALING
CCM_01774	KOG3839	Lectin VIP36, involved in the transport of glycoproteins carrying high mannose-type glycans	Intracellular trafficking, secretion, and vesicular transport	CELLULAR PROCESSES AND SIGNALING
CCM_01775	KOG1733	Mitochondrial import inner membrane translocase, subunit TIM13	Intracellular trafficking, secretion, and vesicular transport	CELLULAR PROCESSES AND SIGNALING
CCM_01951	KOG3028	Translocase of outer mitochondrial membrane complex, subunit TOM37/Metaxin 1	Intracellular trafficking, secretion, and vesicular transport	CELLULAR PROCESSES AND SIGNALING
CCM_02023	KOG1691	emp24/gp25L/p24 family of membrane trafficking proteins	Intracellular trafficking, secretion, and vesicular transport	CELLULAR PROCESSES AND SIGNALING
CCM_02027	KOG4580	Component of vacuolar transporter chaperone (Vtc) involved in vacuole fusion	Intracellular trafficking, secretion, and vesicular transport	CELLULAR PROCESSES AND SIGNALING
CCM_02126	KOG3106	ER lumen protein retaining receptor	Intracellular trafficking, secretion, and vesicular transport	CELLULAR PROCESSES AND SIGNALING
CCM_02193	KOG2233	Alpha-N-acetylglucosaminidase	Intracellular trafficking, secretion, and vesicular transport	CELLULAR PROCESSES AND SIGNALING
CCM_02207	KOG1162	Predicted small molecule transporter	Intracellular trafficking, secretion, and vesicular transport	CELLULAR PROCESSES AND SIGNALING
CCM_02247	KOG2667	COPII vesicle protein	Intracellular trafficking, secretion, and vesicular transport	CELLULAR PROCESSES AND SIGNALING
CCM_02413	KOG1091	Ypt/Rab-specific GTPase-activating protein GYP6	Intracellular trafficking, secretion, and vesicular transport	CELLULAR PROCESSES AND SIGNALING
CCM_02463	KOG1239	Inner membrane protein translocase involved in respiratory chain assembly	Intracellular trafficking, secretion, and vesicular transport	CELLULAR PROCESSES AND SIGNALING
CCM_02483	KOG1073	Uncharacterized mRNA-associated protein RAP55	Intracellular trafficking, secretion, and vesicular transport	CELLULAR PROCESSES AND SIGNALING
CCM_02484	KOG1666	V-SNARE	Intracellular trafficking, secretion, and vesicular transport	CELLULAR PROCESSES AND SIGNALING
CCM_02501	KOG0937	Adaptor complexes medium subunit family	Intracellular trafficking, secretion, and vesicular transport	CELLULAR PROCESSES AND SIGNALING
CCM_02578	KOG2273	Membrane coat complex Retromer, subunit VPS5/SNX1, Sorting nexins, and related PX domain-containing proteins	Intracellular trafficking, secretion, and vesicular transport	CELLULAR PROCESSES AND SIGNALING
CCM_02629	KOG2273	Membrane coat complex Retromer, subunit VPS5/SNX1, Sorting nexins, and related PX domain-containing proteins	Intracellular trafficking, secretion, and vesicular transport	CELLULAR PROCESSES AND SIGNALING
CCM_02659	KOG0072	GTP-binding ADP-ribosylation factor-like protein ARL1	Intracellular trafficking, secretion, and vesicular transport	CELLULAR PROCESSES AND SIGNALING
CCM_02698	KOG3368	Transport protein particle (TRAPP) complex subunit	Intracellular trafficking, secretion, and vesicular transport	CELLULAR PROCESSES AND SIGNALING
CCM_02706	KOG4173	Alpha-SNAP protein	Intracellular trafficking, secretion, and vesicular transport	CELLULAR PROCESSES AND SIGNALING
CCM_02761	KOG3202	SNARE protein TLG1/Syntaxin 6	Intracellular trafficking, secretion, and vesicular transport	CELLULAR PROCESSES AND SIGNALING
CCM_02784	KOG0077	Vesicle coat complex COPII, GTPase subunit SAR1	Intracellular trafficking, secretion, and vesicular transport	CELLULAR PROCESSES AND SIGNALING
CCM_02924	KOG3724	Negative regulator of COPII vesicle formation	Intracellular trafficking, secretion, and vesicular transport	CELLULAR PROCESSES AND SIGNALING
CCM_03054	KOG1162	Predicted small molecule transporter	Intracellular trafficking, secretion, and vesicular transport	CELLULAR PROCESSES AND SIGNALING
CCM_03177	KOG3372	Signal peptidase complex subunit	Intracellular trafficking, secretion, and vesicular transport	CELLULAR PROCESSES AND SIGNALING
CCM_03191	KOG2115	Vacuolar sorting protein VPS45	Intracellular trafficking, secretion, and vesicular transport	CELLULAR PROCESSES AND SIGNALING
CCM_03214	KOG3202	SNARE protein TLG1/Syntaxin 6	Intracellular trafficking, secretion, and vesicular transport	CELLULAR PROCESSES AND SIGNALING
CCM_03226	KOG3691	Exocyst complex subunit Sec8	Intracellular trafficking, secretion, and vesicular transport	CELLULAR PROCESSES AND SIGNALING
CCM_03325	KOG0781	Signal recognition particle receptor, alpha subunit	Intracellular trafficking, secretion, and vesicular transport	CELLULAR PROCESSES AND SIGNALING
CCM_03342	KOG0566	Inositol-1,4,5-triphosphate 5-phosphatase (synaptojanin), INP51/INP52/INP53 family	Intracellular trafficking, secretion, and vesicular transport	CELLULAR PROCESSES AND SIGNALING
CCM_03491	KOG3385	V-SNARE	Intracellular trafficking, secretion, and vesicular transport	CELLULAR PROCESSES AND SIGNALING
CCM_03671	KOG2667	COPII vesicle protein	Intracellular trafficking, secretion, and vesicular transport	CELLULAR PROCESSES AND SIGNALING
CCM_03694	KOG1656	Protein involved in glucose derepression and pre-vacuolar endosome protein sorting	Intracellular trafficking, secretion, and vesicular transport	CELLULAR PROCESSES AND SIGNALING
CCM_03747	KOG4449	Translocase of outer mitochondrial membrane complex, subunit TOM7	Intracellular trafficking, secretion, and vesicular transport	CELLULAR PROCESSES AND SIGNALING
CCM_03778	KOG3296	Translocase of outer mitochondrial membrane complex, subunit TOM40	Intracellular trafficking, secretion, and vesicular transport	CELLULAR PROCESSES AND SIGNALING
CCM_03836	KOG0929	Guanine nucleotide exchange factor	Intracellular trafficking, secretion, and vesicular transport	CELLULAR PROCESSES AND SIGNALING
CCM_03882	KOG1725	Protein involved in membrane traffic (YOP1/TB2/DP1/HVA22 family)	Intracellular trafficking, secretion, and vesicular transport	CELLULAR PROCESSES AND SIGNALING
CCM_03887	KOG3745	Exocyst subunit - Sec10p	Intracellular trafficking, secretion, and vesicular transport	CELLULAR PROCESSES AND SIGNALING
CCM_03897	KOG1059	Vesicle coat complex AP-3, delta subunit	Intracellular trafficking, secretion, and vesicular transport	CELLULAR PROCESSES AND SIGNALING
CCM_03915	KOG0446	Vacuolar sorting protein VPS1, dynamin, and related proteins	Intracellular trafficking, secretion, and vesicular transport	CELLULAR PROCESSES AND SIGNALING
CCM_03937	KOG1986	Vesicle coat complex COPII, subunit SEC23	Intracellular trafficking, secretion, and vesicular transport	CELLULAR PROCESSES AND SIGNALING
CCM_03951	KOG0929	Guanine nucleotide exchange factor	Intracellular trafficking, secretion, and vesicular transport	CELLULAR PROCESSES AND SIGNALING
CCM_03955	KOG1062	Vesicle coat complex AP-1, gamma subunit	Intracellular trafficking, secretion, and vesicular transport	CELLULAR PROCESSES AND SIGNALING
CCM_03957	KOG0809	SNARE protein TLG2/Syntaxin 16	Intracellular trafficking, secretion, and vesicular transport	CELLULAR PROCESSES AND SIGNALING
CCM_03960	KOG4031	Vesicle coat protein clathrin, light chain	Intracellular trafficking, secretion, and vesicular transport	CELLULAR PROCESSES AND SIGNALING
CCM_03962	KOG0058	Peptide exporter, ABC superfamily	Intracellular trafficking, secretion, and vesicular transport	CELLULAR PROCESSES AND SIGNALING
CCM_03975	KOG2063	Vacuolar assembly/sorting proteins VPS39/VAM6/VPS3	Intracellular trafficking, secretion, and vesicular transport	CELLULAR PROCESSES AND SIGNALING
CCM_04102	KOG0092	GTPase Rab5/YPT51 and related small G protein superfamily GTPases	Intracellular trafficking, secretion, and vesicular transport	CELLULAR PROCESSES AND SIGNALING
CCM_04158	KOG2347	Sec5 subunit of exocyst complex	Intracellular trafficking, secretion, and vesicular transport	CELLULAR PROCESSES AND SIGNALING
CCM_04175	KOG2273	Membrane coat complex Retromer, subunit VPS5/SNX1, Sorting nexins, and related PX domain-containing proteins	Intracellular trafficking, secretion, and vesicular transport	CELLULAR PROCESSES AND SIGNALING
CCM_04243	KOG0861	SNARE protein YKT6, synaptobrevin/VAMP syperfamily	Intracellular trafficking, secretion, and vesicular transport	CELLULAR PROCESSES AND SIGNALING
CCM_04259	KOG4056	Translocase of outer mitochondrial membrane complex, subunit TOM20	Intracellular trafficking, secretion, and vesicular transport	CELLULAR PROCESSES AND SIGNALING
CCM_04260	KOG2215	Exocyst complex subunit	Intracellular trafficking, secretion, and vesicular transport	CELLULAR PROCESSES AND SIGNALING
CCM_04283	KOG1792	Reticulon	Intracellular trafficking, secretion, and vesicular transport	CELLULAR PROCESSES AND SIGNALING
CCM_04308	KOG2927	Membrane component of ER protein translocation complex	Intracellular trafficking, secretion, and vesicular transport	CELLULAR PROCESSES AND SIGNALING
CCM_04392	KOG2060	Rab3 effector RIM1 and related proteins, contain PDZ and C2 domains	Intracellular trafficking, secretion, and vesicular transport	CELLULAR PROCESSES AND SIGNALING
CCM_04422	KOG1955	Ral-GTPase effector RALBP1	Intracellular trafficking, secretion, and vesicular transport	CELLULAR PROCESSES AND SIGNALING
CCM_04472	KOG4573	Phosphoprotein involved in cytoplasm to vacuole targeting and autophagy	Intracellular trafficking, secretion, and vesicular transport	CELLULAR PROCESSES AND SIGNALING
CCM_04475	KOG2104	Nuclear transport factor 2	Intracellular trafficking, secretion, and vesicular transport	CELLULAR PROCESSES AND SIGNALING
CCM_04523	KOG1586	Protein required for fusion of vesicles in vesicular transport, alpha-SNAP	Intracellular trafficking, secretion, and vesicular transport	CELLULAR PROCESSES AND SIGNALING
CCM_04533	KOG0307	Vesicle coat complex COPII, subunit SEC31	Intracellular trafficking, secretion, and vesicular transport	CELLULAR PROCESSES AND SIGNALING
CCM_04577	KOG3198	Signal recognition particle, subunit Srp19	Intracellular trafficking, secretion, and vesicular transport	CELLULAR PROCESSES AND SIGNALING
CCM_04614	KOG1087	Cytosolic sorting protein GGA2/TOM1	Intracellular trafficking, secretion, and vesicular transport	CELLULAR PROCESSES AND SIGNALING
CCM_04730	KOG1278	Endosomal membrane proteins, EMP70	Intracellular trafficking, secretion, and vesicular transport	CELLULAR PROCESSES AND SIGNALING
CCM_04778	KOG1077	Vesicle coat complex AP-2, alpha subunit	Intracellular trafficking, secretion, and vesicular transport	CELLULAR PROCESSES AND SIGNALING
CCM_04975	KOG2273	Membrane coat complex Retromer, subunit VPS5/SNX1, Sorting nexins, and related PX domain-containing proteins	Intracellular trafficking, secretion, and vesicular transport	CELLULAR PROCESSES AND SIGNALING
CCM_05089	KOG1060	Vesicle coat complex AP-3, beta subunit	Intracellular trafficking, secretion, and vesicular transport	CELLULAR PROCESSES AND SIGNALING
CCM_05107	KOG1652	Mitochondrial import inner membrane translocase, subunit TIM17	Intracellular trafficking, secretion, and vesicular transport	CELLULAR PROCESSES AND SIGNALING
CCM_05200	KOG1607	Protein transporter of the TRAM (translocating chain-associating membrane) superfamily	Intracellular trafficking, secretion, and vesicular transport	CELLULAR PROCESSES AND SIGNALING
CCM_05260	KOG0780	Signal recognition particle, subunit Srp54	Intracellular trafficking, secretion, and vesicular transport	CELLULAR PROCESSES AND SIGNALING
CCM_05267	KOG3103	Rab GTPase interacting factor, Golgi membrane protein	Intracellular trafficking, secretion, and vesicular transport	CELLULAR PROCESSES AND SIGNALING
CCM_05308	KOG2460	Signal recognition particle, subunit Srp68	Intracellular trafficking, secretion, and vesicular transport	CELLULAR PROCESSES AND SIGNALING
CCM_05317	KOG0277	Peroxisomal targeting signal type 2 receptor	Intracellular trafficking, secretion, and vesicular transport	CELLULAR PROCESSES AND SIGNALING
CCM_05373	KOG3894	SNARE protein Syntaxin 18/UFE1	Intracellular trafficking, secretion, and vesicular transport	CELLULAR PROCESSES AND SIGNALING
CCM_05376	KOG3875	Peroxisomal biogenesis protein peroxin	Intracellular trafficking, secretion, and vesicular transport	CELLULAR PROCESSES AND SIGNALING
CCM_05405	KOG2180	Late Golgi protein sorting complex, subunit Vps53	Intracellular trafficking, secretion, and vesicular transport	CELLULAR PROCESSES AND SIGNALING
CCM_05422	KOG2079	Vacuolar assembly/sorting protein VPS8	Intracellular trafficking, secretion, and vesicular transport	CELLULAR PROCESSES AND SIGNALING
CCM_05665	KOG0929	Guanine nucleotide exchange factor	Intracellular trafficking, secretion, and vesicular transport	CELLULAR PROCESSES AND SIGNALING
CCM_05746	KOG3465	Signal recognition particle, subunit Srp9	Intracellular trafficking, secretion, and vesicular transport	CELLULAR PROCESSES AND SIGNALING
CCM_05767	KOG3316	Transport protein particle (TRAPP) complex subunit	Intracellular trafficking, secretion, and vesicular transport	CELLULAR PROCESSES AND SIGNALING
CCM_05800	KOG2176	Exocyst complex, subunit SEC15	Intracellular trafficking, secretion, and vesicular transport	CELLULAR PROCESSES AND SIGNALING
CCM_05822	KOG3489	Mitochondrial import inner membrane translocase, subunit TIM8	Intracellular trafficking, secretion, and vesicular transport	CELLULAR PROCESSES AND SIGNALING
CCM_05875	KOG0070	GTP-binding ADP-ribosylation factor Arf1	Intracellular trafficking, secretion, and vesicular transport	CELLULAR PROCESSES AND SIGNALING
CCM_05882	KOG3208	SNARE protein GS28	Intracellular trafficking, secretion, and vesicular transport	CELLULAR PROCESSES AND SIGNALING
CCM_05959	KOG0057	Mitochondrial Fe/S cluster exporter, ABC superfamily	Intracellular trafficking, secretion, and vesicular transport	CELLULAR PROCESSES AND SIGNALING
CCM_06170	KOG0096	GTPase Ran/TC4/GSP1 (nuclear protein transport pathway), small G protein superfamily	Intracellular trafficking, secretion, and vesicular transport	CELLULAR PROCESSES AND SIGNALING
CCM_06201	KOG3343	Vesicle coat complex COPI, zeta subunit	Intracellular trafficking, secretion, and vesicular transport	CELLULAR PROCESSES AND SIGNALING
CCM_06203	KOG0412	Golgi transport complex COD1 protein	Intracellular trafficking, secretion, and vesicular transport	CELLULAR PROCESSES AND SIGNALING
CCM_06244	KOG3998	Putative cargo transport protein ERV29	Intracellular trafficking, secretion, and vesicular transport	CELLULAR PROCESSES AND SIGNALING
CCM_06295	KOG2058	Ypt/Rab GTPase activating protein	Intracellular trafficking, secretion, and vesicular transport	CELLULAR PROCESSES AND SIGNALING
CCM_06358	KOG3142	Prenylated rab acceptor 1	Intracellular trafficking, secretion, and vesicular transport	CELLULAR PROCESSES AND SIGNALING
CCM_06536	KOG4324	Guanine nucleotide exchange factor	Intracellular trafficking, secretion, and vesicular transport	CELLULAR PROCESSES AND SIGNALING
CCM_06541	KOG0812	SNARE protein SED5/Syntaxin 5	Intracellular trafficking, secretion, and vesicular transport	CELLULAR PROCESSES AND SIGNALING
CCM_06565	KOG3764	Vesicular amine transporter	Intracellular trafficking, secretion, and vesicular transport	CELLULAR PROCESSES AND SIGNALING
CCM_06589	KOG3834	Golgi reassembly stacking protein GRASP65, contains PDZ domain	Intracellular trafficking, secretion, and vesicular transport	CELLULAR PROCESSES AND SIGNALING
CCM_06613	KOG0446	Vacuolar sorting protein VPS1, dynamin, and related proteins	Intracellular trafficking, secretion, and vesicular transport	CELLULAR PROCESSES AND SIGNALING
CCM_06652	KOG3065	SNAP-25 (synaptosome-associated protein) component of SNARE complex	Intracellular trafficking, secretion, and vesicular transport	CELLULAR PROCESSES AND SIGNALING
CCM_06691	KOG0087	GTPase Rab11/YPT3, small G protein superfamily	Intracellular trafficking, secretion, and vesicular transport	CELLULAR PROCESSES AND SIGNALING
CCM_06732	KOG3330	Transport protein particle (TRAPP) complex subunit	Intracellular trafficking, secretion, and vesicular transport	CELLULAR PROCESSES AND SIGNALING
CCM_06736	KOG2391	Vacuolar sorting protein/ubiquitin receptor VPS23	Intracellular trafficking, secretion, and vesicular transport	CELLULAR PROCESSES AND SIGNALING
CCM_06742	KOG2081	Nuclear transport regulator	Intracellular trafficking, secretion, and vesicular transport	CELLULAR PROCESSES AND SIGNALING
CCM_06755	KOG0946	ER-Golgi vesicle-tethering protein p115	Intracellular trafficking, secretion, and vesicular transport	CELLULAR PROCESSES AND SIGNALING
CCM_06764	KOG2280	Vacuolar assembly/sorting protein VPS16	Intracellular trafficking, secretion, and vesicular transport	CELLULAR PROCESSES AND SIGNALING
CCM_06767	KOG2063	Vacuolar assembly/sorting proteins VPS39/VAM6/VPS3	Intracellular trafficking, secretion, and vesicular transport	CELLULAR PROCESSES AND SIGNALING
CCM_06805	KOG3063	Membrane coat complex Retromer, subunit VPS26	Intracellular trafficking, secretion, and vesicular transport	CELLULAR PROCESSES AND SIGNALING
CCM_06862	KOG3369	Transport protein particle (TRAPP) complex subunit	Intracellular trafficking, secretion, and vesicular transport	CELLULAR PROCESSES AND SIGNALING
CCM_06921	KOG3745	Exocyst subunit - Sec10p	Intracellular trafficking, secretion, and vesicular transport	CELLULAR PROCESSES AND SIGNALING
CCM_06937	KOG0566	Inositol-1,4,5-triphosphate 5-phosphatase (synaptojanin), INP51/INP52/INP53 family	Intracellular trafficking, secretion, and vesicular transport	CELLULAR PROCESSES AND SIGNALING
CCM_07009	KOG3498	Preprotein translocase, gamma subunit	Intracellular trafficking, secretion, and vesicular transport	CELLULAR PROCESSES AND SIGNALING
CCM_07033	KOG4699	Preprotein translocase subunit Sec66	Intracellular trafficking, secretion, and vesicular transport	CELLULAR PROCESSES AND SIGNALING
CCM_07140	KOG1953	Targeting complex (TRAPP) subunit	Intracellular trafficking, secretion, and vesicular transport	CELLULAR PROCESSES AND SIGNALING
CCM_07170	KOG1568	Mitochondrial inner membrane protease, subunit IMP2	Intracellular trafficking, secretion, and vesicular transport	CELLULAR PROCESSES AND SIGNALING
CCM_07223	KOG3479	Mitochondrial import inner membrane translocase, subunit TIM9	Intracellular trafficking, secretion, and vesicular transport	CELLULAR PROCESSES AND SIGNALING
CCM_07248	KOG4072	Signal peptidase complex, subunit SPC25	Intracellular trafficking, secretion, and vesicular transport	CELLULAR PROCESSES AND SIGNALING
CCM_07256	KOG0985	Vesicle coat protein clathrin, heavy chain	Intracellular trafficking, secretion, and vesicular transport	CELLULAR PROCESSES AND SIGNALING
CCM_07277	KOG4442	Clathrin coat binding protein/Huntingtin interacting protein HIP1, involved in regulation of endocytosis	Intracellular trafficking, secretion, and vesicular transport	CELLULAR PROCESSES AND SIGNALING
CCM_07285	KOG4546	Peroxisomal biogenesis protein (peroxin 16)	Intracellular trafficking, secretion, and vesicular transport	CELLULAR PROCESSES AND SIGNALING
CCM_07329	KOG0058	Peptide exporter, ABC superfamily	Intracellular trafficking, secretion, and vesicular transport	CELLULAR PROCESSES AND SIGNALING
CCM_07339	KOG3324	Mitochondrial import inner membrane translocase, subunit TIM23	Intracellular trafficking, secretion, and vesicular transport	CELLULAR PROCESSES AND SIGNALING
CCM_07375	KOG3887	Predicted small GTPase involved in nuclear protein import	Intracellular trafficking, secretion, and vesicular transport	CELLULAR PROCESSES AND SIGNALING
CCM_07377	KOG2635	Medium subunit of clathrin adaptor complex	Intracellular trafficking, secretion, and vesicular transport	CELLULAR PROCESSES AND SIGNALING
CCM_07440	KOG0946	ER-Golgi vesicle-tethering protein p115	Intracellular trafficking, secretion, and vesicular transport	CELLULAR PROCESSES AND SIGNALING
CCM_07450	KOG3202	SNARE protein TLG1/Syntaxin 6	Intracellular trafficking, secretion, and vesicular transport	CELLULAR PROCESSES AND SIGNALING
CCM_07475	KOG2034	Vacuolar sorting protein PEP3/VPS18	Intracellular trafficking, secretion, and vesicular transport	CELLULAR PROCESSES AND SIGNALING
CCM_07501	KOG3487	TRAPP 20 K subunit	Intracellular trafficking, secretion, and vesicular transport	CELLULAR PROCESSES AND SIGNALING
CCM_07509	KOG0092	GTPase Rab5/YPT51 and related small G protein superfamily GTPases	Intracellular trafficking, secretion, and vesicular transport	CELLULAR PROCESSES AND SIGNALING
CCM_07527	KOG0076	GTP-binding ADP-ribosylation factor-like protein yARL3	Intracellular trafficking, secretion, and vesicular transport	CELLULAR PROCESSES AND SIGNALING
CCM_07551	KOG1300	Vesicle trafficking protein Sec1	Intracellular trafficking, secretion, and vesicular transport	CELLULAR PROCESSES AND SIGNALING
CCM_07578	KOG0946	ER-Golgi vesicle-tethering protein p115	Intracellular trafficking, secretion, and vesicular transport	CELLULAR PROCESSES AND SIGNALING
CCM_07580	KOG3284	Vacuolar sorting protein VPS28	Intracellular trafficking, secretion, and vesicular transport	CELLULAR PROCESSES AND SIGNALING
CCM_07635	KOG2273	Membrane coat complex Retromer, subunit VPS5/SNX1, Sorting nexins, and related PX domain-containing proteins	Intracellular trafficking, secretion, and vesicular transport	CELLULAR PROCESSES AND SIGNALING
CCM_07666	KOG2608	Endoplasmic reticulum membrane-associated oxidoreductin involved in disulfide bond formation	Intracellular trafficking, secretion, and vesicular transport	CELLULAR PROCESSES AND SIGNALING
CCM_07690	KOG1693	emp24/gp25L/p24 family of membrane trafficking proteins	Intracellular trafficking, secretion, and vesicular transport	CELLULAR PROCESSES AND SIGNALING
CCM_07773	KOG4324	Guanine nucleotide exchange factor	Intracellular trafficking, secretion, and vesicular transport	CELLULAR PROCESSES AND SIGNALING
CCM_07800	KOG0862	Synaptobrevin/VAMP-like protein SEC22	Intracellular trafficking, secretion, and vesicular transport	CELLULAR PROCESSES AND SIGNALING
CCM_07816	KOG2273	Membrane coat complex Retromer, subunit VPS5/SNX1, Sorting nexins, and related PX domain-containing proteins	Intracellular trafficking, secretion, and vesicular transport	CELLULAR PROCESSES AND SIGNALING
CCM_07838	KOG3315	Transport protein particle (TRAPP) complex subunit	Intracellular trafficking, secretion, and vesicular transport	CELLULAR PROCESSES AND SIGNALING
CCM_07871	KOG0565	Inositol polyphosphate 5-phosphatase and related proteins	Intracellular trafficking, secretion, and vesicular transport	CELLULAR PROCESSES AND SIGNALING
CCM_07926	KOG1239	Inner membrane protein translocase involved in respiratory chain assembly	Intracellular trafficking, secretion, and vesicular transport	CELLULAR PROCESSES AND SIGNALING
CCM_07956	KOG2307	Low density lipoprotein receptor	Intracellular trafficking, secretion, and vesicular transport	CELLULAR PROCESSES AND SIGNALING
CCM_08078	KOG0090	Signal recognition particle receptor, beta subunit (small G protein superfamily)	Intracellular trafficking, secretion, and vesicular transport	CELLULAR PROCESSES AND SIGNALING
CCM_08104	KOG3771	Amphiphysin	Intracellular trafficking, secretion, and vesicular transport	CELLULAR PROCESSES AND SIGNALING
CCM_08112	KOG0934	Clathrin adaptor complex, small subunit	Intracellular trafficking, secretion, and vesicular transport	CELLULAR PROCESSES AND SIGNALING
CCM_08131	KOG0819	Annexin	Intracellular trafficking, secretion, and vesicular transport	CELLULAR PROCESSES AND SIGNALING
CCM_08150	KOG0810	SNARE protein Syntaxin 1 and related proteins	Intracellular trafficking, secretion, and vesicular transport	CELLULAR PROCESSES AND SIGNALING
CCM_08349	KOG2058	Ypt/Rab GTPase activating protein	Intracellular trafficking, secretion, and vesicular transport	CELLULAR PROCESSES AND SIGNALING
CCM_08456	KOG0446	Vacuolar sorting protein VPS1, dynamin, and related proteins	Intracellular trafficking, secretion, and vesicular transport	CELLULAR PROCESSES AND SIGNALING
CCM_08480	KOG4809	Rab6 GTPase-interacting protein involved in endosome-to-TGN transport	Intracellular trafficking, secretion, and vesicular transport	CELLULAR PROCESSES AND SIGNALING
CCM_08482	KOG1301	Vesicle trafficking protein Sly1 (Sec1 family)	Intracellular trafficking, secretion, and vesicular transport	CELLULAR PROCESSES AND SIGNALING
CCM_08493	KOG3336	Predicted member of the intramitochondrial sorting protein family	Intracellular trafficking, secretion, and vesicular transport	CELLULAR PROCESSES AND SIGNALING
CCM_08522	KOG3229	Vacuolar sorting protein VPS24	Intracellular trafficking, secretion, and vesicular transport	CELLULAR PROCESSES AND SIGNALING
CCM_08580	KOG0446	Vacuolar sorting protein VPS1, dynamin, and related proteins	Intracellular trafficking, secretion, and vesicular transport	CELLULAR PROCESSES AND SIGNALING
CCM_08636	KOG3232	Vacuolar assembly/sorting protein DID2	Intracellular trafficking, secretion, and vesicular transport	CELLULAR PROCESSES AND SIGNALING
CCM_08880	KOG0098	GTPase Rab2, small G protein superfamily	Intracellular trafficking, secretion, and vesicular transport	CELLULAR PROCESSES AND SIGNALING
CCM_08887	KOG2115	Vacuolar sorting protein VPS45	Intracellular trafficking, secretion, and vesicular transport	CELLULAR PROCESSES AND SIGNALING
CCM_08903	KOG3325	Membrane coat complex Retromer, subunit VPS29/PEP11	Intracellular trafficking, secretion, and vesicular transport	CELLULAR PROCESSES AND SIGNALING
CCM_08915	KOG0446	Vacuolar sorting protein VPS1, dynamin, and related proteins	Intracellular trafficking, secretion, and vesicular transport	CELLULAR PROCESSES AND SIGNALING
CCM_08962	KOG0938	Adaptor complexes medium subunit family	Intracellular trafficking, secretion, and vesicular transport	CELLULAR PROCESSES AND SIGNALING
CCM_09051	KOG3771	Amphiphysin	Intracellular trafficking, secretion, and vesicular transport	CELLULAR PROCESSES AND SIGNALING
CCM_09053	KOG0565	Inositol polyphosphate 5-phosphatase and related proteins	Intracellular trafficking, secretion, and vesicular transport	CELLULAR PROCESSES AND SIGNALING
CCM_09078	KOG2058	Ypt/Rab GTPase activating protein	Intracellular trafficking, secretion, and vesicular transport	CELLULAR PROCESSES AND SIGNALING
CCM_09137	KOG2740	Clathrin-associated protein medium chain	Intracellular trafficking, secretion, and vesicular transport	CELLULAR PROCESSES AND SIGNALING
CCM_09144	KOG0860	Synaptobrevin/VAMP-like protein	Intracellular trafficking, secretion, and vesicular transport	CELLULAR PROCESSES AND SIGNALING
CCM_09177	KOG2286	Exocyst complex subunit SEC6	Intracellular trafficking, secretion, and vesicular transport	CELLULAR PROCESSES AND SIGNALING
CCM_09196	KOG0071	GTP-binding ADP-ribosylation factor Arf6 (dArf3)	Intracellular trafficking, secretion, and vesicular transport	CELLULAR PROCESSES AND SIGNALING
CCM_09226	KOG0859	Synaptobrevin/VAMP-like protein	Intracellular trafficking, secretion, and vesicular transport	CELLULAR PROCESSES AND SIGNALING
CCM_09268	KOG0276	Vesicle coat complex COPI, beta' subunit	Intracellular trafficking, secretion, and vesicular transport	CELLULAR PROCESSES AND SIGNALING
CCM_09394	KOG4224	Armadillo repeat protein VAC8 required for vacuole fusion, inheritance and cytosol-to-vacuole protein targeting	Intracellular trafficking, secretion, and vesicular transport	CELLULAR PROCESSES AND SIGNALING
CCM_09421	KOG4111	Translocase of outer mitochondrial membrane complex, subunit TOM22	Intracellular trafficking, secretion, and vesicular transport	CELLULAR PROCESSES AND SIGNALING
CCM_09431	KOG0864	Ran-binding protein RANBP1 and related RanBD domain proteins	Intracellular trafficking, secretion, and vesicular transport	CELLULAR PROCESSES AND SIGNALING
CCM_09506	KOG2319	Vacuolar assembly/sorting protein VPS9	Intracellular trafficking, secretion, and vesicular transport	CELLULAR PROCESSES AND SIGNALING
CCM_09562	KOG1373	Transport protein Sec61, alpha subunit	Intracellular trafficking, secretion, and vesicular transport	CELLULAR PROCESSES AND SIGNALING
CCM_09607	KOG3337	Protein similar to predicted member of the intramitochondrial sorting protein family	Intracellular trafficking, secretion, and vesicular transport	CELLULAR PROCESSES AND SIGNALING
CCM_09640	KOG0071	GTP-binding ADP-ribosylation factor Arf6 (dArf3)	Intracellular trafficking, secretion, and vesicular transport	CELLULAR PROCESSES AND SIGNALING
CCM_00006	KOG0139	Short-chain acyl-CoA dehydrogenase	Lipid transport and metabolism	METABOLISM
CCM_00015	KOG2642	Alpha-1,2 glucosyltransferase/transcriptional activator	Lipid transport and metabolism	METABOLISM
CCM_00065	KOG1680	Enoyl-CoA hydratase	Lipid transport and metabolism	METABOLISM
CCM_00221	KOG1200	Mitochondrial/plastidial beta-ketoacyl-ACP reductase	Lipid transport and metabolism	METABOLISM
CCM_00232	KOG0064	Peroxisomal long-chain acyl-CoA transporter, ABC superfamily	Lipid transport and metabolism	METABOLISM
CCM_00246	KOG2822	Sphingoid base-phosphate phosphatase	Lipid transport and metabolism	METABOLISM
CCM_00310	KOG1393	Hydroxymethylglutaryl-CoA synthase	Lipid transport and metabolism	METABOLISM
CCM_00351	KOG1933	Cholesterol transport protein (Niemann-Pick C disease protein)	Lipid transport and metabolism	METABOLISM
CCM_00387	KOG1888	Putative phosphoinositide phosphatase	Lipid transport and metabolism	METABOLISM
CCM_00408	KOG4569	Predicted lipase	Lipid transport and metabolism	METABOLISM
CCM_00524	KOG1329	Phospholipase D1	Lipid transport and metabolism	METABOLISM
CCM_00528	KOG1435	Sterol reductase/lamin B receptor	Lipid transport and metabolism	METABOLISM
CCM_00530	KOG1890	Phosphoinositide phosphatase SAC1	Lipid transport and metabolism	METABOLISM
CCM_00542	KOG3290	Peroxisomal phytanoyl-CoA hydroxylase	Lipid transport and metabolism	METABOLISM
CCM_00607	KOG0157	Cytochrome P450 CYP4/CYP19/CYP26 subfamilies	Lipid transport and metabolism	METABOLISM
CCM_00610	KOG0157	Cytochrome P450 CYP4/CYP19/CYP26 subfamilies	Lipid transport and metabolism	METABOLISM
CCM_00677	KOG0136	Acyl-CoA oxidase	Lipid transport and metabolism	METABOLISM
CCM_00702	KOG1200	Mitochondrial/plastidial beta-ketoacyl-ACP reductase	Lipid transport and metabolism	METABOLISM
CCM_00758	KOG2308	Phosphatidic acid-preferring phospholipase A1, contains DDHD domain	Lipid transport and metabolism	METABOLISM
CCM_00778	KOG1176	Acyl-CoA synthetase	Lipid transport and metabolism	METABOLISM
CCM_00780	KOG4388	Hormone-sensitive lipase HSL	Lipid transport and metabolism	METABOLISM
CCM_00816	KOG1471	Phosphatidylinositol transfer protein SEC14 and related proteins	Lipid transport and metabolism	METABOLISM
CCM_00819	KOG4136	Predicted mitochondrial cholesterol transporter	Lipid transport and metabolism	METABOLISM
CCM_00916	KOG4170	2-enoyl-CoA hydratase/3-hydroxyacyl-CoA dehydrogenase/Peroxisomal 3-ketoacyl-CoA-thiolase, sterol-binding domain and related enzymes	Lipid transport and metabolism	METABOLISM
CCM_00994	KOG0064	Peroxisomal long-chain acyl-CoA transporter, ABC superfamily	Lipid transport and metabolism	METABOLISM
CCM_01100	KOG1681	Enoyl-CoA isomerase	Lipid transport and metabolism	METABOLISM
CCM_01115	KOG4720	Ethanolamine kinase	Lipid transport and metabolism	METABOLISM
CCM_01140	KOG3030	Lipid phosphate phosphatase and related enzymes of the PAP2 family	Lipid transport and metabolism	METABOLISM
CCM_01186	KOG1470	Phosphatidylinositol transfer protein PDR16 and related proteins	Lipid transport and metabolism	METABOLISM
CCM_01218	KOG4232	Delta 6-fatty acid desaturase/delta-8 sphingolipid desaturase	Lipid transport and metabolism	METABOLISM
CCM_01239	KOG2369	Lecithin:cholesterol acyltransferase (LCAT)/Acyl-ceramide synthase	Lipid transport and metabolism	METABOLISM
CCM_01278	KOG1202	Animal-type fatty acid synthase and related proteins	Lipid transport and metabolism	METABOLISM
CCM_01280	KOG1176	Acyl-CoA synthetase	Lipid transport and metabolism	METABOLISM
CCM_01315	KOG1212	Amidases	Lipid transport and metabolism	METABOLISM
CCM_01382	KOG3957	Predicted L-carnitine dehydratase/alpha-methylacyl-CoA racemase	Lipid transport and metabolism	METABOLISM
CCM_01428	KOG1212	Amidases	Lipid transport and metabolism	METABOLISM
CCM_01470	KOG1680	Enoyl-CoA hydratase	Lipid transport and metabolism	METABOLISM
CCM_01479	KOG1602	Cis-prenyltransferase	Lipid transport and metabolism	METABOLISM
CCM_01484	KOG1176	Acyl-CoA synthetase	Lipid transport and metabolism	METABOLISM
CCM_01505	KOG3035	Isoamyl acetate-hydrolyzing esterase	Lipid transport and metabolism	METABOLISM
CCM_01514	KOG1202	Animal-type fatty acid synthase and related proteins	Lipid transport and metabolism	METABOLISM
CCM_01524	KOG1014	17 beta-hydroxysteroid dehydrogenase type 3, HSD17B3	Lipid transport and metabolism	METABOLISM
CCM_01554	KOG3189	Phosphomannomutase	Lipid transport and metabolism	METABOLISM
CCM_01618	KOG0874	Sphingolipid hydroxylase	Lipid transport and metabolism	METABOLISM
CCM_01622	KOG1389	3-oxoacyl CoA thiolase	Lipid transport and metabolism	METABOLISM
CCM_01642	KOG1680	Enoyl-CoA hydratase	Lipid transport and metabolism	METABOLISM
CCM_01650	KOG0539	Sphingolipid fatty acid hydroxylase	Lipid transport and metabolism	METABOLISM
CCM_01655	KOG4178	Soluble epoxide hydrolase	Lipid transport and metabolism	METABOLISM
CCM_01682	KOG1111	N-acetylglucosaminyltransferase complex, subunit PIG-A/SPT14, required for phosphatidylinositol biosynthesis/Sulfolipid synthase	Lipid transport and metabolism	METABOLISM
CCM_01703	KOG3030	Lipid phosphate phosphatase and related enzymes of the PAP2 family	Lipid transport and metabolism	METABOLISM
CCM_01738	KOG1325	Lysophospholipase	Lipid transport and metabolism	METABOLISM
CCM_01740	KOG1505	Lysophosphatidic acid acyltransferase LPAAT and related acyltransferases	Lipid transport and metabolism	METABOLISM
CCM_01785	KOG1640	Predicted steroid reductase	Lipid transport and metabolism	METABOLISM
CCM_01806	KOG1394	3-oxoacyl-(acyl-carrier-protein) synthase (I and II)	Lipid transport and metabolism	METABOLISM
CCM_01833	KOG0872	Sterol C5 desaturase	Lipid transport and metabolism	METABOLISM
CCM_01853	KOG1440	CDP-diacylglycerol synthase	Lipid transport and metabolism	METABOLISM
CCM_01902	KOG0137	Very-long-chain acyl-CoA dehydrogenase	Lipid transport and metabolism	METABOLISM
CCM_01915	KOG1202	Animal-type fatty acid synthase and related proteins	Lipid transport and metabolism	METABOLISM
CCM_01940	KOG1202	Animal-type fatty acid synthase and related proteins	Lipid transport and metabolism	METABOLISM
CCM_01941	KOG1202	Animal-type fatty acid synthase and related proteins	Lipid transport and metabolism	METABOLISM
CCM_01967	KOG1212	Amidases	Lipid transport and metabolism	METABOLISM
CCM_02004	KOG1470	Phosphatidylinositol transfer protein PDR16 and related proteins	Lipid transport and metabolism	METABOLISM
CCM_02078	KOG0157	Cytochrome P450 CYP4/CYP19/CYP26 subfamilies	Lipid transport and metabolism	METABOLISM
CCM_02081	KOG3770	Acid sphingomyelinase and PHM5 phosphate metabolism protein	Lipid transport and metabolism	METABOLISM
CCM_02131	KOG1638	Steroid reductase	Lipid transport and metabolism	METABOLISM
CCM_02304	KOG1206	Peroxisomal multifunctional beta-oxidation protein and related enzymes	Lipid transport and metabolism	METABOLISM
CCM_02366	KOG1202	Animal-type fatty acid synthase and related proteins	Lipid transport and metabolism	METABOLISM
CCM_02397	KOG0873	C-4 sterol methyl oxidase	Lipid transport and metabolism	METABOLISM
CCM_02429	KOG1202	Animal-type fatty acid synthase and related proteins	Lipid transport and metabolism	METABOLISM
CCM_02479	KOG1406	Peroxisomal 3-ketoacyl-CoA-thiolase P-44/SCP2	Lipid transport and metabolism	METABOLISM
CCM_02529	KOG1600	Fatty acid desaturase	Lipid transport and metabolism	METABOLISM
CCM_02696	KOG1362	Choline transporter-like protein	Lipid transport and metabolism	METABOLISM
CCM_02743	KOG1435	Sterol reductase/lamin B receptor	Lipid transport and metabolism	METABOLISM
CCM_02747	KOG3750	Inositol phospholipid synthesis protein, Scs3p	Lipid transport and metabolism	METABOLISM
CCM_02779	KOG2848	1-acyl-sn-glycerol-3-phosphate acyltransferase	Lipid transport and metabolism	METABOLISM
CCM_02822	KOG0157	Cytochrome P450 CYP4/CYP19/CYP26 subfamilies	Lipid transport and metabolism	METABOLISM
CCM_02829	KOG1269	SAM-dependent methyltransferases	Lipid transport and metabolism	METABOLISM
CCM_02890	KOG1325	Lysophospholipase	Lipid transport and metabolism	METABOLISM
CCM_02918	KOG3717	Carnitine O-acyltransferase CRAT	Lipid transport and metabolism	METABOLISM
CCM_02934	KOG1118	Lysophosphatidic acid acyltransferase endophilin/SH3GL, involved in synaptic vesicle formation	Lipid transport and metabolism	METABOLISM
CCM_02954	KOG0157	Cytochrome P450 CYP4/CYP19/CYP26 subfamilies	Lipid transport and metabolism	METABOLISM
CCM_02972	KOG1325	Lysophospholipase	Lipid transport and metabolism	METABOLISM
CCM_02980	KOG1329	Phospholipase D1	Lipid transport and metabolism	METABOLISM
CCM_02989	KOG2926	Malonyl-CoA:ACP transacylase	Lipid transport and metabolism	METABOLISM
CCM_02990	KOG1394	3-oxoacyl-(acyl-carrier-protein) synthase (I and II)	Lipid transport and metabolism	METABOLISM
CCM_03015	KOG4569	Predicted lipase	Lipid transport and metabolism	METABOLISM
CCM_03115	KOG1175	Acyl-CoA synthetase	Lipid transport and metabolism	METABOLISM
CCM_03138	KOG0139	Short-chain acyl-CoA dehydrogenase	Lipid transport and metabolism	METABOLISM
CCM_03139	KOG2304	3-hydroxyacyl-CoA dehydrogenase	Lipid transport and metabolism	METABOLISM
CCM_03153	KOG3016	Acyl-CoA thioesterase	Lipid transport and metabolism	METABOLISM
CCM_03154	KOG1737	Oxysterol-binding protein	Lipid transport and metabolism	METABOLISM
CCM_03201	KOG1684	Enoyl-CoA hydratase	Lipid transport and metabolism	METABOLISM
CCM_03222	KOG3770	Acid sphingomyelinase and PHM5 phosphate metabolism protein	Lipid transport and metabolism	METABOLISM
CCM_03241	KOG2877	sn-1,2-diacylglycerol ethanolamine- and cholinephosphotranferases	Lipid transport and metabolism	METABOLISM
CCM_03302	KOG3059	N-acetylglucosaminyltransferase complex, subunit PIG-C/GPI2, required for phosphatidylinositol biosynthesis	Lipid transport and metabolism	METABOLISM
CCM_03330	KOG1202	Animal-type fatty acid synthase and related proteins	Lipid transport and metabolism	METABOLISM
CCM_03332	KOG1269	SAM-dependent methyltransferases	Lipid transport and metabolism	METABOLISM
CCM_03378	KOG1435	Sterol reductase/lamin B receptor	Lipid transport and metabolism	METABOLISM
CCM_03404	KOG2624	Triglyceride lipase-cholesterol esterase	Lipid transport and metabolism	METABOLISM
CCM_03598	KOG0059	Lipid exporter ABCA1 and related proteins, ABC superfamily	Lipid transport and metabolism	METABOLISM
CCM_03653	KOG1202	Animal-type fatty acid synthase and related proteins	Lipid transport and metabolism	METABOLISM
CCM_03709	KOG2898	Predicted phosphate acyltransferase, contains PlsC domain	Lipid transport and metabolism	METABOLISM
CCM_03711	KOG4232	Delta 6-fatty acid desaturase/delta-8 sphingolipid desaturase	Lipid transport and metabolism	METABOLISM
CCM_03740	KOG3071	Fatty acyl-CoA elongase/Polyunsaturated fatty acid specific elongation enzyme	Lipid transport and metabolism	METABOLISM
CCM_03793	KOG0139	Short-chain acyl-CoA dehydrogenase	Lipid transport and metabolism	METABOLISM
CCM_03809	KOG1471	Phosphatidylinositol transfer protein SEC14 and related proteins	Lipid transport and metabolism	METABOLISM
CCM_03826	KOG0157	Cytochrome P450 CYP4/CYP19/CYP26 subfamilies	Lipid transport and metabolism	METABOLISM
[truncated: 2,310 more rows]

## Sheet: Table S2
Supplementary Table S2. KEGG annotation
Gene_ID	KO_Definition	KEGG_pathway level 1	KEGG_pathway level 2
CCM_00020	K00273 D-amino-acid oxidase [EC:1.4.3.3] | (RefSeq) D-amino-acid oxidase	Metabolism	Alanine and aspartate metabolism
CCM_00200	K00830 alanine-glyoxylate transaminase / serine-glyoxylate transaminase / serine-pyruvate transamina	Metabolism	Alanine and aspartate metabolism
CCM_00509	K01953 asparagine synthase (glutamine-hydrolysing) [EC:6.3.5.4] | (RefSeq) asparagine synthetase	Metabolism	Alanine and aspartate metabolism
CCM_01001	K03348 anaphase-promoting complex subunit 1 | (RefSeq) 20S cyclosome subunit (APC1/BimE), putative	Genetic Information Processing	Alanine and aspartate metabolism
CCM_02918	K01424 L-asparaginase [EC:3.5.1.1] | (RefSeq) L-asparaginase precursor	Metabolism	Alanine and aspartate metabolism
CCM_02973	K01092 myo-inositol-1(or 4)-monophosphatase [EC:3.1.3.25] | (RefSeq) myo-inositol-1-monophosphatase	Metabolism	Alanine and aspartate metabolism
CCM_04729	K05349 beta-glucosidase [EC:3.2.1.21] | (RefSeq) beta-glucosidase, putative	Metabolism	Alkaloid biosynthesis I
CCM_00078	K01887 arginyl-tRNA synthetase [EC:6.1.1.19] | (RefSeq) arginyl-tRNA synthetase	Genetic Information Processing	Aminoacyl-tRNA biosynthesis
CCM_00105	K01868 threonyl-tRNA synthetase [EC:6.1.1.3] | (RefSeq) threonyl-tRNA synthetase	Genetic Information Processing	Aminoacyl-tRNA biosynthesis
CCM_01092	K10591 E3 ubiquitin-protein ligase NEDD4 [EC:2.3.2.26] | (RefSeq) ubiquitin ligase (Nedd4/Rsp5p)	Genetic Information Processing	Aminoacyl-tRNA biosynthesis
CCM_01364	K14402 cleavage and polyadenylation specificity factor subunit 2 | (RefSeq) cleavage and polyadenyly	Genetic Information Processing	Aminoacyl-tRNA biosynthesis
CCM_04673	K02908 large subunit ribosomal protein L30e | (RefSeq) 60S ribosomal protein L30	Genetic Information Processing	Aminoacyl-tRNA biosynthesis
CCM_04733	K03506 DNA polymerase epsilon subunit 4 [EC:2.7.7.7] | (RefSeq) CBF/NF-Y family transcription factor	Genetic Information Processing	Aminoacyl-tRNA biosynthesis
CCM_05418	K00088 IMP dehydrogenase [EC:1.1.1.205] | (RefSeq) inosine-5'-monophosphate dehydrogenase IMD2	Metabolism	Aminoacyl-tRNA biosynthesis
CCM_05656	K01886 glutaminyl-tRNA synthetase [EC:6.1.1.18] | (RefSeq) glutaminyl-tRNA synthetase	Genetic Information Processing	Aminoacyl-tRNA biosynthesis
CCM_05841	K09880 enolase-phosphatase E1 [EC:3.1.3.77] | (RefSeq) 2,3-diketo-5-methylthio-1-phosphopentane phos	Metabolism	Aminoacyl-tRNA biosynthesis
CCM_06368	K07151 dolichyl-diphosphooligosaccharide---protein glycosyltransferase [EC:2.4.99.18] | (RefSeq) oli	Metabolism	Aminoacyl-tRNA biosynthesis
CCM_07445	K13830 pentafunctional AROM polypeptide [EC:4.2.3.4 4.2.1.10 1.1.1.25 2.7.1.71 2.5.1.19] | (RefSeq)	Metabolism	Aminoacyl-tRNA biosynthesis
CCM_07954	K13025 ATP-dependent RNA helicase [EC:3.6.4.13] | (RefSeq) eukaryotic initiation factor 4A-12	Genetic Information Processing	Aminoacyl-tRNA biosynthesis
CCM_08749	K03002 DNA-directed RNA polymerase I subunit RPA2 [EC:2.7.7.6] | (RefSeq) DNA-directed RNA polymeras	Genetic Information Processing	Aminoacyl-tRNA biosynthesis
CCM_05344	K06674 structural maintenance of chromosome 2 | (RefSeq) nuclear condensin complex subunit Smc2	Cellular Processes	Aminophosphonate metabolism
CCM_07441	K17908 autophagy-related protein 18 | (RefSeq) protein-vacuolar targeting protein Atg18	Cellular Processes	Aminophosphonate metabolism
CCM_00318	K01183 chitinase [EC:3.2.1.14] | (RefSeq) bacteriodes thetaiotaomicron symbiotic chitinase	Metabolism	Aminosugars metabolism
CCM_00447	K00698 chitin synthase [EC:2.4.1.16] | (RefSeq) chitin synthase A	Metabolism	Aminosugars metabolism
CCM_00485	K01183 chitinase [EC:3.2.1.14] | (RefSeq) endochitinase 1 precursor	Metabolism	Aminosugars metabolism
CCM_01156	K11353 NADH dehydrogenase (ubiquinone) 1 alpha subcomplex subunit 13 | (RefSeq) NADH-ubiquinone oxid	Metabolism	Aminosugars metabolism
CCM_01319	K01426 amidase [EC:3.5.1.4] | (RefSeq) acetamidase	Metabolism	Aminosugars metabolism
CCM_03578	K08681 5'-phosphate synthase pdxT subunit [EC:4.3.3.6] | (RefSeq) pyridoxine	Metabolism	Aminosugars metabolism
CCM_04612	K02992 small subunit ribosomal protein S7 | (RefSeq) ribosomal protein S7	Genetic Information Processing	Aminosugars metabolism
CCM_05672	K01886 glutaminyl-tRNA synthetase [EC:6.1.1.18] | (RefSeq) glutaminyl-tRNA synthetase	Genetic Information Processing	Aminosugars metabolism
CCM_06517	K12819 pre-mRNA-processing factor SLU7 | (RefSeq) mRNA splicing protein, putative	Genetic Information Processing	Aminosugars metabolism
CCM_06548	K01930 folylpolyglutamate synthase [EC:6.3.2.17] | (RefSeq) tetrahydrofolylpolyglutamate synthase, p	Metabolism	Aminosugars metabolism
CCM_07014	K02326 DNA polymerase epsilon subunit 3 [EC:2.7.7.7] | (RefSeq) CBF/NF-Y family transcription factor	Genetic Information Processing	Aminosugars metabolism
CCM_07020	K14538 nuclear GTP-binding protein | (RefSeq) GTP binding protein, putative	Genetic Information Processing	Aminosugars metabolism
CCM_02131	K01501 nitrilase [EC:3.5.5.1] | (RefSeq) hydrolase, carbon-nitrogen family protein	Metabolism	Androgen and estrogen metabolism
CCM_08655	K12872 pre-mRNA-splicing factor RBM22/SLT11 | (RefSeq) pre-mRNA splicing factor slt11	Genetic Information Processing	Androgen and estrogen metabolism
CCM_00464	K01476 arginase [EC:3.5.3.1] | (RefSeq) arginase	Metabolism	Arginine and proline metabolism
CCM_06882	K03012 DNA-directed RNA polymerase II subunit RPB4 | (RefSeq) polymerase (RNA) II (DNA directed) pol	Genetic Information Processing	Arginine and proline metabolism
CCM_08454	K01465 dihydroorotase [EC:3.5.2.3] | (RefSeq) dihydroorotase, homodimeric type	Metabolism	Arginine and proline metabolism
CCM_03481	K12373 hexosaminidase [EC:3.2.1.52] | (RefSeq) beta-hexosaminidase, putative	Metabolism	Ascorbate and aldarate metabolism
CCM_05685	K14307 nucleoporin p58/p45 | (RefSeq) nucleoporin NUP49/NSP49	Genetic Information Processing	Ascorbate and aldarate metabolism
CCM_05696	K01647 citrate synthase [EC:2.3.3.1] | (RefSeq) 2-methylcitrate synthase	Metabolism	Ascorbate and aldarate metabolism
CCM_01238	K14289 exportin-5 | (RefSeq) Armadillo-type fold domain containing protein	Genetic Information Processing	Benzoate degradation via CoA ligation
CCM_03944	K01519 inosine triphosphate pyrophosphatase [EC:3.6.1.-] | (RefSeq) non-canonical purine NTP pyropho	Metabolism	Benzoate degradation via CoA ligation
CCM_04414	K03469 ribonuclease HI [EC:3.1.26.4] | (RefSeq) ribonuclease H, putative	Genetic Information Processing	Benzoate degradation via CoA ligation
CCM_00823	K00450 gentisate 1,2-dioxygenase [EC:1.13.11.4] | (RefSeq) gentisate 1,2-dioxygenase, putative	Metabolism	Benzoate degradation via hydroxylation
CCM_05434	K04567 lysyl-tRNA synthetase, class II [EC:6.1.1.6] | (RefSeq) lysyl-tRNA synthetase, putative	Genetic Information Processing	Benzoate degradation via hydroxylation
CCM_00554	K00797 spermidine synthase [EC:2.5.1.16] | (RefSeq) spermidine synthase	Metabolism	beta-Alanine metabolism
CCM_01642	K00863 triose/dihydroxyacetone kinase / FAD-AMP lyase (cyclizing) [EC:2.7.1.28 2.7.1.29 4.6.1.15] |	Metabolism	beta-Alanine metabolism
CCM_05529	K02216 serine/threonine-protein kinase CHEK1 [EC:2.7.11.1] | (RefSeq) serine/threonine protein kinas	Cellular Processes	beta-Alanine metabolism
CCM_06810	K14570 RNA exonuclease 1 [EC:3.1.-.-] | (RefSeq) exonuclease	Genetic Information Processing	beta-Alanine metabolism
CCM_07276	K03005 DNA-directed RNA polymerase I subunit RPA49 | (RefSeq) RNA polymerase I associated factor	Genetic Information Processing	beta-Alanine metabolism
CCM_00523	K06134 3-demethoxyubiquinol 3-hydroxylase [EC:1.14.99.60] | (RefSeq) catabolite repression protein C	Metabolism	Bile acid biosynthesis
CCM_00129	K03030 26S proteasome regulatory subunit N11 | (RefSeq) 26S proteasome regulatory subunit	Genetic Information Processing	Biotin metabolism
CCM_01725	K09291 nucleoprotein TPR | (RefSeq) filament-forming protein, putative	Genetic Information Processing	Biotin metabolism
CCM_03177	K02922 large subunit ribosomal protein L37e | (RefSeq) 60S ribosomal protein L37	Genetic Information Processing	Biotin metabolism
CCM_08582	K01597 diphosphomevalonate decarboxylase [EC:4.1.1.33] | (RefSeq) diphosphomevalonate decarboxylase	Metabolism	Biotin metabolism
CCM_01796	K06269 serine/threonine-protein phosphatase PP1 catalytic subunit [EC:3.1.3.16] | (RefSeq) serine/th	Genetic Information Processing	Butanoate metabolism
CCM_05394	K02140 F-type H+-transporting ATPase subunit g | (RefSeq) ATP synthase subunit g	Metabolism	Butanoate metabolism
CCM_03826	K01077 alkaline phosphatase [EC:3.1.3.1] | (RefSeq) alkaline phosphatase, putative	Metabolism	C21-Steroid hormone metabolism
CCM_02787	K13509 lysophosphatidate acyltransferase [EC:2.3.1.51] | (RefSeq) AtaAp protein	Metabolism	Caprolactam degradation
CCM_00341	K03841 fructose-1,6-bisphosphatase I [EC:3.1.3.11] | (RefSeq) fructose-1,6-bisphosphatase	Metabolism	Carbon fixation
CCM_00345	K00615 transketolase [EC:2.2.1.1] | (RefSeq) transketolase	Metabolism	Carbon fixation
CCM_00462	K01807 ribose 5-phosphate isomerase A [EC:5.3.1.6] | (RefSeq) ribose 5-phosphate isomerase A	Metabolism	Carbon fixation
CCM_02597	K11097 small nuclear ribonucleoprotein E | (RefSeq) small nuclear ribonucleoprotein E	Genetic Information Processing	Carbon fixation
CCM_04459	K10838 xeroderma pigmentosum group C-complementing protein | (RefSeq) nitrilase	Genetic Information Processing	Carbon fixation
CCM_04511	K00306 sarcosine oxidase / L-pipecolate oxidase [EC:1.5.3.1 1.5.3.7] | (RefSeq) sarcosine oxidase	Metabolism	Carbon fixation
CCM_07470	K12782 meiosis-specific APC/C activator protein AMA1 | (RefSeq) meiosis-specific APC/C activator pro	Cellular Processes	Carbon fixation
CCM_08235	K03941 NADH dehydrogenase (ubiquinone) Fe-S protein 8 [EC:7.1.1.2 1.6.99.3] | (RefSeq) NADH-ubiquino	Metabolism	Carbon fixation
CCM_07411	K12878 THO complex subunit 1 | (RefSeq) THO complex subunit Tho1, putative	Genetic Information Processing	Citrate cycle (TCA cycle)
CCM_06714	K12829 splicing factor 3B subunit 2 | (RefSeq) splicing factor 3b	Genetic Information Processing	Cyanoamino acid metabolism
CCM_03583	K08139 MFS transporter, SP family, sugar:H+ symporter | (RefSeq) high affinity glucose transporter g	Cellular Processes	D-Arginine and D-ornithine metabolism
CCM_03629	K01426 amidase [EC:3.5.1.4] | (RefSeq) amidase family protein	Metabolism	D-Arginine and D-ornithine metabolism
CCM_03199	K02209 DNA replication licensing factor MCM5 [EC:3.6.4.12] | (RefSeq) DNA replication licensing fact	Genetic Information Processing	DNA polymerase
CCM_05148	K08955 ATP-dependent metalloprotease [EC:3.4.24.-] | (RefSeq) intermembrane space AAA protease IAP-1	Cellular Processes	DNA polymerase
CCM_05538	K06662 cell cycle checkpoint protein | (RefSeq) cell cycle checkpoint protein RAD17	Cellular Processes	DNA polymerase
CCM_05908	K02213 cell division control protein 6 | (RefSeq) cell division control protein Cdc6	Cellular Processes	DNA polymerase
CCM_06370	K10415 dynein intermediate chain, cytosolic | (RefSeq) cytoplasmic dynein 1 intermediate chain 2	Cellular Processes	DNA polymerase
CCM_08832	K00915 inositol-polyphosphate multikinase [EC:2.7.1.140 2.7.1.151] | (RefSeq) arginine metabolism re	Metabolism	DNA polymerase
CCM_03391	K10580 ubiquitin-conjugating enzyme E2 N [EC:2.3.2.23] | (RefSeq) ubiquitin-conjugating enzyme E2 13	Genetic Information Processing	Fatty acid biosynthesis (path 1)
CCM_03652	K01183 chitinase [EC:3.2.1.14] | (RefSeq) bacteriodes thetaiotaomicron symbiotic chitinase, putative	Metabolism	Fatty acid biosynthesis (path 1)
CCM_08622	K01952 phosphoribosylformylglycinamidine synthase [EC:6.3.5.3] | (RefSeq) phosphoribosylformylglycin	Metabolism	Fatty acid biosynthesis (path 1)
CCM_09138	K01923 phosphoribosylaminoimidazole-succinocarboxamide synthase [EC:6.3.2.6] | (RefSeq) phosphoribos	Metabolism	Fatty acid biosynthesis (path 1)
CCM_01484	K02731 20S proteasome subunit alpha 4 [EC:3.4.25.1] | (RefSeq) proteasome component PRE6	Genetic Information Processing	Fatty acid metabolism
CCM_06685	K04354 serine/threonine-protein phosphatase 2A regulatory subunit B | (RefSeq) protein phosphatase P	Genetic Information Processing	Fatty acid metabolism
CCM_07390	K00505 tyrosinase [EC:1.14.18.1] | (RefSeq) tyrosinase, putative	Metabolism	Fatty acid metabolism
CCM_07910	K01188 beta-glucosidase [EC:3.2.1.21] | (RefSeq) beta-glucosidase 2 precursor	Metabolism	Fatty acid metabolism
CCM_07911	K02914 large subunit ribosomal protein L34 | (RefSeq) hypothetical protein	Genetic Information Processing	Fatty acid metabolism
CCM_08195	K00129 aldehyde dehydrogenase (NAD(P)+) [EC:1.2.1.5] | (RefSeq) Aldehyde dehydrogenase	Metabolism	Fatty acid metabolism
CCM_00556	K05349 beta-glucosidase [EC:3.2.1.21] | (RefSeq) beta-glucosidase	Metabolism	Flavonoids, stilbene and lignin biosynthesis
CCM_01280	K12600 superkiller protein 3 | (RefSeq) antiviral protein (Ski3), putative	Genetic Information Processing	Flavonoids, stilbene and lignin biosynthesis
CCM_01641	K01808 ribose 5-phosphate isomerase B [EC:5.3.1.6] | (RefSeq) Ribose 5-phosphate isomerase	Metabolism	Flavonoids, stilbene and lignin biosynthesis
CCM_05407	K06269 serine/threonine-protein phosphatase PP1 catalytic subunit [EC:3.1.3.16] | (RefSeq) serine/th	Genetic Information Processing	Flavonoids, stilbene and lignin biosynthesis
CCM_08193	K00276 primary-amine oxidase [EC:1.4.3.21] | (RefSeq) peroxisomal copper amine oxidase	Metabolism	Flavonoids, stilbene and lignin biosynthesis
CCM_01556	K06676 condensin complex subunit 2 | (RefSeq) condensin complex component cnd2	Cellular Processes	Fluorene degradation
CCM_02831	K01081 5'-nucleotidase [EC:3.1.3.5] | (RefSeq) 5'-nucleotidase precursor	Metabolism	Fluorene degradation
CCM_08253	K00863 triose/dihydroxyacetone kinase / FAD-AMP lyase (cyclizing) [EC:2.7.1.28 2.7.1.29 4.6.1.15] |	Metabolism	Fluorene degradation
CCM_09574	K01620 threonine aldolase [EC:4.1.2.48] | (RefSeq) threonine aldolase, putative	Metabolism	Folate biosynthesis
CCM_00884	K00108 choline dehydrogenase [EC:1.1.99.1] | (RefSeq) glucose dehydrogenase, putative	Metabolism	Fructose and mannose metabolism
CCM_00637	K00849 galactokinase [EC:2.7.1.6] | (RefSeq) galactokinase	Metabolism	Galactose metabolism
CCM_00015	K03850 alpha-1,2-glucosyltransferase [EC:2.4.1.256] | (RefSeq) glucosyltransferase, putative	Metabolism	Globoside metabolism
CCM_04609	K13126 polyadenylate-binding protein | (RefSeq) polyadenylate-binding protein	Genetic Information Processing	Globoside metabolism
CCM_08187	K11094 U2 small nuclear ribonucleoprotein B'' | (RefSeq) Nucleotide-binding, alpha-beta plait	Genetic Information Processing	Globoside metabolism
CCM_08970	K10597 ubiquitin conjugation factor E4 B [EC:2.3.2.27] | (RefSeq) ubiquitin conjugation factor E4	Genetic Information Processing	Globoside metabolism
CCM_00539	K11204 glutamate--cysteine ligase catalytic subunit [EC:6.3.2.2] | (RefSeq) glutamate-cysteine ligas	Metabolism	Glutathione metabolism
CCM_03949	K14006 protein transport protein SEC23 | (RefSeq) protein transport protein SEC23	Genetic Information Processing	Glutathione metabolism
CCM_03980	K00750 glycogenin [EC:2.4.1.186] | (RefSeq) glycogenin	Metabolism	Glutathione metabolism
CCM_06526	K03352 anaphase-promoting complex subunit 5 | (RefSeq) anaphase-promoting complex subunit Apc5, puta	Genetic Information Processing	Glutathione metabolism
CCM_06964	K02920 large subunit ribosomal protein L36e | (RefSeq) 60S ribosomal protein L36 (TRP36)	Genetic Information Processing	Glutathione metabolism
CCM_08113	K11429 [histone H4]-N-methyl-L-lysine20 N-methyltransferase [EC:2.1.1.362] | (RefSeq) SET domain pro	Metabolism	Glutathione metabolism
CCM_00008	K10967 alpha 1,2-mannosyltransferase [EC:2.4.1.-] | (RefSeq) alpha-1,2-mannosyltransferase, putative	Metabolism	Glycerolipid metabolism
CCM_00451	K13953 alcohol dehydrogenase, propanol-preferring [EC:1.1.1.1] | (RefSeq) alcohol dehydrogenase	Metabolism	Glycerolipid metabolism
CCM_00456	K01049 acetylcholinesterase [EC:3.1.1.7] | (RefSeq) triacylglycerol lipase, putative	Metabolism	Glycerolipid metabolism
CCM_00521	K18694 phosphatidylglycerol phospholipase C [EC:3.1.4.-] | (RefSeq) glycerophosphoryl diester phosph	Metabolism	Glycerolipid metabolism
CCM_00524	K01115 phospholipase D1/2 [EC:3.1.4.4] | (RefSeq) phospholipase D1	Metabolism	Glycerolipid metabolism
CCM_00551	K08266 target of rapamycin complex subunit LST8 | (RefSeq) WD-repeat protein pop3	Cellular Processes	Glycerolipid metabolism
CCM_01703	K00130 betaine-aldehyde dehydrogenase [EC:1.2.1.8] | (RefSeq) betaine aldehyde dehydrogenase	Metabolism	Glycerolipid metabolism
CCM_01801	K00135 succinate-semialdehyde dehydrogenase / glutarate-semialdehyde dehydrogenase [EC:1.2.1.16 1.2.	Metabolism	Glycerolipid metabolism
CCM_02065	K00681 gamma-glutamyltranspeptidase / glutathione hydrolase [EC:2.3.2.2 3.4.19.13] | (RefSeq) gamma-	Metabolism	Glycerolipid metabolism
CCM_02779	K00784 ribonuclease Z [EC:3.1.26.11] | (RefSeq) tRNA processing endoribonuclease Trz1, putative	Genetic Information Processing	Glycerolipid metabolism
CCM_02980	K16342 cytosolic phospholipase A2 [EC:3.1.1.4] | (RefSeq) cytosolic phospholipase A2 zeta	Metabolism	Glycerolipid metabolism
CCM_03188	K02734 20S proteasome subunit beta 4 [EC:3.4.25.1] | (RefSeq) proteasome component C11	Genetic Information Processing	Glycerolipid metabolism
CCM_03203	K00787 farnesyl diphosphate synthase [EC:2.5.1.1 2.5.1.10] | (RefSeq) farnesyl pyrophosphate synthet	Metabolism	Glycerolipid metabolism
CCM_03428	K11227 mitogen-activated protein kinase kinase [EC:2.7.12.2] | (RefSeq) polymyxin B resistance prote	Environmental Information Processing	Glycerolipid metabolism
CCM_04751	K13354 solute carrier family 25 (peroxisomal adenine nucleotide transporter), member 17 | (RefSeq) p	Cellular Processes	Glycerolipid metabolism
CCM_06631	K17065 dynamin 1-like protein [EC:3.6.5.5] | (RefSeq) dynamin-2	Cellular Processes	Glycerolipid metabolism
CCM_07815	K02725 20S proteasome subunit alpha 6 [EC:3.4.25.1] | (RefSeq) proteasome component PRE5	Genetic Information Processing	Glycerolipid metabolism
CCM_08186	K17888 ubiquitin-like-conjugating enzyme ATG10 | (RefSeq) hypothetical protein	Cellular Processes	Glycerolipid metabolism
CCM_00142	K00274 monoamine oxidase [EC:1.4.3.4] | (RefSeq) mao-B, putative	Metabolism	Glycine, serine and threonine metabolism
CCM_00374	K00306 sarcosine oxidase / L-pipecolate oxidase [EC:1.5.3.1 1.5.3.7] | (RefSeq) FAD dependent oxidor	Metabolism	Glycine, serine and threonine metabolism
CCM_00883	K22966 sulfate adenylyltransferase (ADP) / adenylylsulfatase [EC:2.7.7.5 3.6.2.1] | (RefSeq) Histidi	Metabolism	Glycine, serine and threonine metabolism
CCM_05110	K08504 blocked early in transport 1 | (RefSeq) SNARE protein	Genetic Information Processing	Glycine, serine and threonine metabolism
CCM_06073	K01126 glycerophosphoryl diester phosphodiesterase [EC:3.1.4.46] | (RefSeq) glycerophosphoryl dieste	Metabolism	Glycine, serine and threonine metabolism
CCM_07224	K10610 DNA damage-binding protein 1 | (RefSeq) DNA damage-binding protein 1	Genetic Information Processing	Glycine, serine and threonine metabolism
CCM_00446	K00381 sulfite reductase (NADPH) hemoprotein beta-component [EC:1.8.1.2] | (RefSeq) sulfite reductas	Metabolism	Glycolysis / Gluconeogenesis
CCM_01018	K03860 phosphatidylinositol N-acetylglucosaminyltransferase subunit Q | (RefSeq) N-acetylglucosaminy	Metabolism	Glycolysis / Gluconeogenesis
CCM_06641	K02148 V-type H+-transporting ATPase subunit C | (RefSeq) vacuolar ATP synthase subunit C	Metabolism	Glycolysis / Gluconeogenesis
CCM_09129	K07432 beta-1,4-N-acetylglucosaminyltransferase [EC:2.4.1.141] | (RefSeq) glycosyltransferase family	Metabolism	Glycolysis / Gluconeogenesis
CCM_02193	K19806 tyrosine-protein phosphatase 2/3 [EC:3.1.3.48] | (RefSeq) tyrosine-protein phosphatase non-re	Environmental Information Processing	Glycosaminoglycan degradation
CCM_01016	K15633 2,3-bisphosphoglycerate-independent phosphoglycerate mutase [EC:5.4.2.12] | (RefSeq) phosphog	Metabolism	Glycosylphosphatidylinositol(GPI)-anchor biosynthesis
CCM_05535	K05917 sterol 14alpha-demethylase [EC:1.14.14.154 1.14.15.36] | (RefSeq) cytochrome P450 51	Metabolism	Glyoxylate and dicarboxylate metabolism
CCM_02335	K13800 UMP-CMP kinase [EC:2.7.4.14] | (RefSeq) uridylate kinase	Metabolism	Histidine metabolism
CCM_00280	K03114 mitosis inhibitor protein kinase SWE1 [EC:2.7.11.1] | (RefSeq) Protein kinase-like domain	Environmental Information Processing	Inositol phosphate metabolism
CCM_00628	K00469 inositol oxygenase [EC:1.13.99.1] | (RefSeq) inositol oxygenase	Metabolism	Inositol phosphate metabolism
CCM_01357	K21421 NADPH oxidase 2 [EC:1.-.-.-] | (RefSeq) NADPH oxidase isoform 2	Cellular Processes	Inositol phosphate metabolism
CCM_02888	K05292 GPI-anchor transamidase subunit T | (RefSeq) GPI transamidase component Gpi16, putative	Metabolism	Inositol phosphate metabolism
CCM_02965	K00698 chitin synthase [EC:2.4.1.16] | (RefSeq) chitin synthase 6	Metabolism	Inositol phosphate metabolism
CCM_03106	K18106 D-galacturonate reductase [EC:1.1.1.-] | (RefSeq) NAD binding Rossmann fold oxidoreductase, p	Metabolism	Inositol phosphate metabolism
CCM_06937	K21232 molybdopterin synthase sulfur carrier subunit | (RefSeq) molybdopterin synthase small subunit	Genetic Information Processing	Inositol phosphate metabolism
CCM_07878	K11231 osomolarity two-component system, sensor histidine kinase SLN1 [EC:2.7.13.3] | (RefSeq) senso	Environmental Information Processing	Inositol phosphate metabolism
CCM_00332	K00003 homoserine dehydrogenase [EC:1.1.1.3] | (RefSeq) homoserine dehydrogenase	Metabolism	Lysine biosynthesis
CCM_00396	K00293 saccharopine dehydrogenase (NADP+, L-glutamate forming) [EC:1.5.1.10] | (RefSeq) saccharopine	Metabolism	Lysine biosynthesis
CCM_00809	K03231 elongation factor 1-alpha | (RefSeq) elongation factor 1-alpha	Genetic Information Processing	Lysine biosynthesis
CCM_01700	K01426 amidase [EC:3.5.1.4] | (RefSeq) amidase family protein	Metabolism	Lysine biosynthesis
CCM_08747	K01620 threonine aldolase [EC:4.1.2.48] | (RefSeq) l-allo-threonine aldolase	Metabolism	Lysine biosynthesis
CCM_03105	K18103 L-threo-3-deoxy-hexylosonate aldolase [EC:4.1.2.54] | (RefSeq) dihydrodipicolinate synthase	Metabolism	Lysine degradation
CCM_04571	K03685 ribonuclease III [EC:3.1.26.3] | (RefSeq) nucleolar RNAse III, putative	Genetic Information Processing	Methane metabolism
CCM_00646	K01652 acetolactate synthase I/II/III large subunit [EC:2.2.1.6] | (RefSeq) acetolactate synthase	Metabolism	Mevalonate pathway
CCM_01982	K00053 ketol-acid reductoisomerase [EC:1.1.1.86] | (RefSeq) Ketol-acid reductoisomerase	Metabolism	Mevalonate pathway
CCM_00160	K01192 beta-mannosidase [EC:3.2.1.25] | (RefSeq) beta-mannosidase	Metabolism	N-Glycan degradation
CCM_04910	K00290 saccharopine dehydrogenase (NAD+, L-lysine forming) [EC:1.5.1.7] | (RefSeq) saccharopine dehy	Metabolism	N-Glycan degradation
CCM_00021	K03845 alpha-1,3-mannosyltransferase [EC:2.4.1.258] | (RefSeq) Lethal(2)neighbour of Tid protein	Metabolism	N-Glycans biosynthesis
CCM_00703	K00059 3-oxoacyl-[acyl-carrier protein] reductase [EC:1.1.1.100] | (RefSeq) Short-chain dehydrogenas	Metabolism	N-Glycans biosynthesis
CCM_07164	K01469 5-oxoprolinase (ATP-hydrolysing) [EC:3.5.2.9] | (RefSeq) 5-oxoprolinase	Metabolism	N-Glycans biosynthesis
CCM_09103	K07517 Delta3-Delta2-enoyl-CoA isomerase [EC:5.3.3.8] | (RefSeq) enoyl-CoA hydratase/isomerase	Metabolism	N-Glycans biosynthesis
CCM_00622	K01081 5'-nucleotidase [EC:3.1.3.5] | (RefSeq) 5'-nucleotidase	Metabolism	Nicotinate and nicotinamide metabolism
CCM_01138	K01336 cerevisin [EC:3.4.21.48] | (RefSeq) serine protease	Cellular Processes	Nicotinate and nicotinamide metabolism
CCM_01674	K01803 triosephosphate isomerase (TIM) [EC:5.3.1.1] | (RefSeq) triosephosphate isomerase	Metabolism	Nicotinate and nicotinamide metabolism
CCM_04916	K11883 RNA-binding protein NOB1 | (RefSeq) proteasome maturation ans ribosome synthesis protein Nop1	Genetic Information Processing	Nicotinate and nicotinamide metabolism
CCM_04979	K04564 superoxide dismutase, Fe-Mn family [EC:1.15.1.1] | (RefSeq) superoxide dismutase	Cellular Processes	Nicotinate and nicotinamide metabolism
CCM_06217	K13993 HSP20 family protein | (RefSeq) HSP20-like chaperone	Genetic Information Processing	Nucleotide sugars metabolism
CCM_07363	K05665 ATP-binding cassette, subfamily C (CFTR/MRP), member 1 [EC:7.6.2.3] | (RefSeq) multidrug resi	Environmental Information Processing	Nucleotide sugars metabolism
CCM_08921	K01426 amidase [EC:3.5.1.4] | (RefSeq) amidase, putative	Metabolism	Nucleotide sugars metabolism
CCM_06809	K11426 [histone H3]-lysine4/36 N-trimethyltransferase SMYD [EC:2.1.1.354 2.1.1.357] | (RefSeq) SET d	Metabolism	One carbon pool by folate
CCM_00099	K00237 succinate dehydrogenase (ubiquinone) membrane anchor subunit | (RefSeq) succinate dehydrogena	Metabolism	Oxidative phosphorylation
CCM_05179	K02995 small subunit ribosomal protein S8e | (RefSeq) 40S ribosomal protein S8	Genetic Information Processing	Oxidative phosphorylation
CCM_05256	K13421 uridine monophosphate synthetase [EC:2.4.2.10 4.1.1.23] | (RefSeq) orotidine 5'-phosphate dec	Metabolism	Oxidative phosphorylation
CCM_07404	K03456 serine/threonine-protein phosphatase 2A regulatory subunit A | (RefSeq) protein phosphatase P	Genetic Information Processing	Oxidative phosphorylation
CCM_01602	K12817 pre-mRNA-splicing factor 18 | (RefSeq) potassium channel regulatory factor	Genetic Information Processing	Pantothenate and CoA biosynthesis
CCM_02175	K06013 STE24 endopeptidase [EC:3.4.24.84] | (RefSeq) CaaX prenyl protease Ste24	Metabolism	Pantothenate and CoA biosynthesis
CCM_01102	K12663 Delta3,5-Delta2,4-dienoyl-CoA isomerase [EC:5.3.3.21] | (RefSeq) enoyl-CoA hydratase/isomeras	Cellular Processes	Pentose and glucuronate interconversions
CCM_03107	K00942 guanylate kinase [EC:2.7.4.8] | (RefSeq) guanylate kinase	Metabolism	Pentose and glucuronate interconversions
CCM_04784	K14403 cleavage and polyadenylation specificity factor subunit 3 [EC:3.1.27.-] | (RefSeq) cleavage a	Genetic Information Processing	Pentose and glucuronate interconversions
CCM_05987	K01792 glucose-6-phosphate 1-epimerase [EC:5.1.3.15] | (RefSeq) putative apospory-associated protein	Metabolism	Pentose and glucuronate interconversions
CCM_06544	K00799 glutathione S-transferase [EC:2.5.1.18] | (RefSeq) glutathione S-transferase GstA	Metabolism	Pentose and glucuronate interconversions
CCM_08269	K00927 phosphoglycerate kinase [EC:2.7.2.3] | (RefSeq) phosphoglycerate kinase	Metabolism	Pentose and glucuronate interconversions
CCM_08524	K02146 V-type H+-transporting ATPase subunit d | (RefSeq) vacuolar ATP synthase subunit d	Metabolism	Pentose phosphate pathway
CCM_05681	K18442 brefeldin A-inhibited guanine nucleotide-exchange protein | (RefSeq) guanyl-nucleotide exchan	Cellular Processes	Peptidoglycan biosynthesis
CCM_00270	K00457 4-hydroxyphenylpyruvate dioxygenase [EC:1.13.11.27] | (RefSeq) 4-hydroxyphenylpyruvate dioxyg	Metabolism	Phenylalanine metabolism
CCM_00100	K01866 tyrosyl-tRNA synthetase [EC:6.1.1.1] | (RefSeq) tyrosyl-tRNA synthetase	Genetic Information Processing	Phenylalanine, tyrosine and tryptophan biosynthesis
CCM_07139	K04649 ubiquitin-conjugating enzyme (huntingtin interacting protein 2) [EC:2.3.2.23] | (RefSeq) ubiq	Genetic Information Processing	Phenylalanine, tyrosine and tryptophan biosynthesis
CCM_07467	K06276 3-phosphoinositide dependent protein kinase-1 [EC:2.7.11.1] | (RefSeq) serine/threonine prote	Environmental Information Processing	Phenylalanine, tyrosine and tryptophan biosynthesis
CCM_09440	K02960 small subunit ribosomal protein S16e | (RefSeq) 40S ribosomal protein S16	Genetic Information Processing	Phenylalanine, tyrosine and tryptophan biosynthesis
CCM_04918	K01684 galactonate dehydratase [EC:4.2.1.6] | (RefSeq) galactonate dehydratase	Metabolism	Phospholipid degradation
CCM_00818	K04567 lysyl-tRNA synthetase, class II [EC:6.1.1.6] | (RefSeq) lysyl-tRNA synthetase	Genetic Information Processing	Porphyrin and chlorophyll metabolism
CCM_02996	K01487 guanine deaminase [EC:3.5.4.3] | (RefSeq) guanine deaminase	Metabolism	Porphyrin and chlorophyll metabolism
CCM_06966	K02735 20S proteasome subunit beta 3 [EC:3.4.25.1] | (RefSeq) proteasome component PUP3	Genetic Information Processing	Porphyrin and chlorophyll metabolism
CCM_07464	K01870 isoleucyl-tRNA synthetase [EC:6.1.1.5] | (RefSeq) isoleucyl-tRNA synthetase	Genetic Information Processing	Porphyrin and chlorophyll metabolism
CCM_04885	K11246 SHO1 osmosensor | (RefSeq) high osmolarity signaling protein Sho1, putative	Environmental Information Processing	Prostaglandin and leukotriene metabolism
CCM_06753	K12183 ESCRT-I complex subunit TSG101 | (RefSeq) tumor susceptibility protein	Cellular Processes	Prostaglandin and leukotriene metabolism
CCM_07840	K00637 sterol O-acyltransferase [EC:2.3.1.26] | (RefSeq) sterol o-acyltransferase (APE2), putative	Metabolism	Prostaglandin and leukotriene metabolism
CCM_00010	K14721 DNA-directed RNA polymerase III subunit RPC5 | (RefSeq) sulfite reductase beta subunit	Genetic Information Processing	Purine metabolism
CCM_00088	K00759 adenine phosphoribosyltransferase [EC:2.4.2.7] | (RefSeq) adenine phosphoribosyltransferase 1	Metabolism	Purine metabolism
CCM_00127	K03025 DNA-directed RNA polymerase III subunit RPC6 | (RefSeq) DNA-directed RNA polymerase III subun	Genetic Information Processing	Purine metabolism
CCM_00197	K12820 pre-mRNA-splicing factor ATP-dependent RNA helicase DHX15/PRP43 [EC:3.6.4.13] | (RefSeq) pre-	Genetic Information Processing	Purine metabolism
CCM_00231	K00942 guanylate kinase [EC:2.7.4.8] | (RefSeq) guanylate kinase	Metabolism	Purine metabolism
CCM_00418	K02542 DNA replication licensing factor MCM6 [EC:3.6.4.12] | (RefSeq) DNA replication licensing fact	Genetic Information Processing	Purine metabolism
CCM_00434	K00948 ribose-phosphate pyrophosphokinase [EC:2.7.6.1] | (RefSeq) ribose-phosphate pyrophosphokinase	Metabolism	Purine metabolism
CCM_00497	K01466 allantoinase [EC:3.5.2.5] | (RefSeq) allantoinase	Metabolism	Purine metabolism
CCM_00755	K02864 large subunit ribosomal protein L10 | (RefSeq) hypothetical protein	Genetic Information Processing	Purine metabolism
CCM_00764	K00600 glycine hydroxymethyltransferase [EC:2.1.2.1] | (RefSeq) serine hydroxymethyltransferase	Metabolism	Purine metabolism
CCM_01028	K02969 small subunit ribosomal protein S20e | (RefSeq) 40S ribosomal protein S20	Genetic Information Processing	Purine metabolism
CCM_01185	K00706 1,3-beta-glucan synthase [EC:2.4.1.34] | (RefSeq) 1,3-beta-glucan synthase component GLS1	Metabolism	Purine metabolism
CCM_01224	K03104 signal recognition particle subunit SRP14 | (RefSeq) Signal recognition particle, SRP9/SRP14	Genetic Information Processing	Purine metabolism
CCM_01444	K11215 transcription factor STE12 | (RefSeq) transcription factor steA	Environmental Information Processing	Purine metabolism
CCM_01603	K14324 histone deacetylase complex subunit SAP18 | (RefSeq) Sin3-associated protein, putative	Genetic Information Processing	Purine metabolism
CCM_01811	K09458 3-oxoacyl-[acyl-carrier-protein] synthase II [EC:2.3.1.179] | (RefSeq) 3-oxoacyl-(acyl-carrie	Metabolism	Purine metabolism
CCM_01931	K02908 large subunit ribosomal protein L30e | (RefSeq) 60S ribosomal protein L30-2	Genetic Information Processing	Purine metabolism
CCM_02492	K08493 vesicle transport through interaction with t-SNAREs 1 | (RefSeq) vesicle transport v-SNARE pr	Genetic Information Processing	Purine metabolism
CCM_02769	K08502 regulator of vacuolar morphogenesis | (RefSeq) SNARE complex subunit (Vam7), putative	Genetic Information Processing	Purine metabolism
CCM_02988	K01115 phospholipase D1/2 [EC:3.1.4.4] | (RefSeq) phospholipase PldA, putative	Metabolism	Purine metabolism
CCM_03402	K07408 cytochrome P450 family 1 subfamily A polypeptide 1 [EC:1.14.14.1] | (RefSeq) O-methylsterigma	Metabolism	Purine metabolism
CCM_04474	K14168 cytoplasmic tRNA 2-thiolation protein 1 [EC:2.7.7.-] | (RefSeq) VEG136 protein	Genetic Information Processing	Purine metabolism
CCM_04632	K01210 glucan 1,3-beta-glucosidase [EC:3.2.1.58] | (RefSeq) glucan 1,3-beta-glucosidase precursor	Metabolism	Purine metabolism
CCM_06044	K03032 26S proteasome regulatory subunit N2 | (RefSeq) 26S proteasome regulatory subunit Rpn2, putat	Genetic Information Processing	Purine metabolism
CCM_06309	K05665 ATP-binding cassette, subfamily C (CFTR/MRP), member 1 [EC:7.6.2.3] | (RefSeq) ABC transporte	Environmental Information Processing	Purine metabolism
CCM_06606	K14292 trimethylguanosine synthase [EC:2.1.1.-] | (RefSeq) RNA methylase family protein, putative	Genetic Information Processing	Purine metabolism
CCM_06624	K01515 ADP-ribose pyrophosphatase [EC:3.6.1.13] | (RefSeq) MutT/nudix family protein	Metabolism	Purine metabolism
CCM_07243	K00015 glyoxylate reductase [EC:1.1.1.26] | (RefSeq) glyoxylate reductase	Metabolism	Purine metabolism
CCM_07334	K08764 sterol carrier protein 2 [EC:2.3.1.176] | (RefSeq) nonspecific lipid-transfer protein	Metabolism	Purine metabolism
CCM_07935	K05955 protein farnesyltransferase/geranylgeranyltransferase type-1 subunit alpha [EC:2.5.1.58 2.5.1	Metabolism	Purine metabolism
CCM_08025	K00016 L-lactate dehydrogenase [EC:1.1.1.27] | (RefSeq) L-lactate dehydrogenase A	Metabolism	Purine metabolism
CCM_09079	K01099 inositol polyphosphate 5-phosphatase INPP5B/F [EC:3.1.3.36] | (RefSeq) phosphatase family pro	Metabolism	Purine metabolism
CCM_09155	K17819 beta-apo-4'-carotenal oxygenase [EC:1.2.1.82] | (RefSeq) fatty aldehyde dehydrogenase	Metabolism	Purine metabolism
CCM_09406	K02437 glycine cleavage system H protein | (RefSeq) glycine cleavage system H protein, putative	Metabolism	Purine metabolism
CCM_00248	K10756 replication factor C subunit 3/5 | (RefSeq) activator 1 subunit 3	Genetic Information Processing	Pyrimidine metabolism
CCM_00401	K00876 uridine kinase [EC:2.7.1.48] | (RefSeq) uridine kinase	Metabolism	Pyrimidine metabolism
CCM_00426	K03504 DNA polymerase delta subunit 3 | (RefSeq) DNA polymerase subunit Cdc27	Genetic Information Processing	Pyrimidine metabolism
CCM_02289	K06100 symplekin | (RefSeq) mRNA cleavage and polyadenylation specificity factor complex subunit	Genetic Information Processing	Pyrimidine metabolism
CCM_04064	K08336 ubiquitin-like protein ATG12 | (RefSeq) autophagy protein Apg12, putative	Cellular Processes	Pyrimidine metabolism
CCM_06716	K01179 endoglucanase [EC:3.2.1.4] | (RefSeq) cellulase family protein	Metabolism	Pyrimidine metabolism
CCM_00068	K00102 D-lactate dehydrogenase (cytochrome) [EC:1.1.2.4] | (RefSeq) D-lactate dehydrogenase	Metabolism	Pyruvate metabolism
CCM_05895	K00851 gluconokinase [EC:2.7.1.12] | (RefSeq) glucokinase	Metabolism	Pyruvate metabolism
CCM_08846	K00611 ornithine carbamoyltransferase [EC:2.1.3.3] | (RefSeq) ornithine carbamoyltransferase	Metabolism	Reductive carboxylate cycle (CO2 fixation)
CCM_06867	K11808 phosphoribosylaminoimidazole carboxylase [EC:4.1.1.21] | (RefSeq) phosphoribosylaminoimidazol	Metabolism	Riboflavin metabolism
CCM_00394	K03016 DNA-directed RNA polymerases I, II, and III subunit RPABC3 | (RefSeq) UDP-glucose 4-epimerase	Genetic Information Processing	RNA polymerase
CCM_01896	K00101 L-lactate dehydrogenase (cytochrome) [EC:1.1.2.3] | (RefSeq) cytochrome b2	Metabolism	RNA polymerase
CCM_02349	K02737 20S proteasome subunit beta 5 [EC:3.4.25.1] | (RefSeq) proteasome component PRE2 precursor	Genetic Information Processing	RNA polymerase
CCM_02703	K00988 sulfate adenylyltransferase (ADP) / ATP adenylyltransferase [EC:2.7.7.5 2.7.7.53] | (RefSeq)	Metabolism	RNA polymerase
CCM_05668	K03538 ribonuclease P protein subunit POP4 [EC:3.1.26.5] | (RefSeq) ribonuclease P complex subunit P	Genetic Information Processing	RNA polymerase
CCM_08340	K13280 signal peptidase I [EC:3.4.21.89] | (RefSeq) microsomal signal peptidase 18 kDa subunit	Genetic Information Processing	RNA polymerase
CCM_00011	K01874 methionyl-tRNA synthetase [EC:6.1.1.10] | (RefSeq) methionyl-tRNA synthetase	Metabolism	Selenoamino acid metabolism
CCM_00198	K02516 type II protein arginine methyltransferase [EC:2.1.1.320] | (RefSeq) protein arginine N-methy	Genetic Information Processing	Selenoamino acid metabolism
CCM_00363	K06127 2-methoxy-6-polyprenyl-1,4-benzoquinol methylase [EC:2.1.1.201] | (RefSeq) ubiquinone biosynt	Metabolism	Selenoamino acid metabolism
CCM_03197	K14555 U3 small nucleolar RNA-associated protein 13 | (RefSeq) small nucleolar ribonucleoprotein com	Genetic Information Processing	Selenoamino acid metabolism
CCM_00006	K09478 short/branched chain acyl-CoA dehydrogenase [EC:1.3.99.12] | (RefSeq) acyl-CoA dehydrogenase	Metabolism	Sphingoglycolipid metabolism
CCM_00984	K01736 chorismate synthase [EC:4.2.3.5] | (RefSeq) chorismate synthase	Metabolism	Sphingoglycolipid metabolism
CCM_02178	K20179 vacuolar protein sorting-associated protein 11 | (RefSeq) vacuolar protein sorting protein	Cellular Processes	Sphingoglycolipid metabolism
CCM_02902	K01230 mannosyl-oligosaccharide alpha-1,2-mannosidase [EC:3.2.1.113] | (RefSeq) glycosyl hydrolase f	Metabolism	Sphingoglycolipid metabolism
CCM_00448	K01193 beta-fructofuranosidase [EC:3.2.1.26] | (RefSeq) beta-fructofuranosidase	Metabolism	Starch and sucrose metabolism
CCM_01006	K02128 F-type H+-transporting ATPase subunit c | (RefSeq) ATP synthase protein 9	Metabolism	Starch and sucrose metabolism
CCM_01434	K19786 inositol-pentakisphosphate 2-kinase [EC:2.7.1.158] | (RefSeq) inositol-pentakisphosphate 2-ki	Metabolism	Starch and sucrose metabolism
CCM_01454	K01487 guanine deaminase [EC:3.5.4.3] | (RefSeq) Guanine deaminase	Metabolism	Starch and sucrose metabolism
CCM_02130	K10865 double-strand break repair protein MRE11 | (RefSeq) DNA repair protein rad32	Genetic Information Processing	Starch and sucrose metabolism
CCM_02453	K14571 ribosome biogenesis ATPase | (RefSeq) ribosome biogenesis ATPase RIX7	Genetic Information Processing	Starch and sucrose metabolism
CCM_02941	K00618 amino-acid N-acetyltransferase [EC:2.3.1.1] | (RefSeq) acetylglutamate synthase	Metabolism	Starch and sucrose metabolism
CCM_03292	K12412 pheromone receptor transcription factor | (RefSeq) MADS box transcription factor Mcm1	Environmental Information Processing	Starch and sucrose metabolism
CCM_03311	K03859 phosphatidylinositol N-acetylglucosaminyltransferase subunit C | (RefSeq) phosphatidylinosito	Metabolism	Starch and sucrose metabolism
CCM_03320	K00844 hexokinase [EC:2.7.1.1] | (RefSeq) glucokinase	Metabolism	Starch and sucrose metabolism
CCM_03390	K00143 L-2-aminoadipate reductase [EC:1.2.1.95] | (RefSeq) L-aminoadipate-semialdehyde dehydrogenase	Metabolism	Starch and sucrose metabolism
CCM_03700	K18669 dual specificity tyrosine-phosphorylation-regulated kinase 2/3/4 [EC:2.7.12.1] | (RefSeq) Pro	Cellular Processes	Starch and sucrose metabolism
CCM_04604	K03120 transcription initiation factor TFIID TATA-box-binding protein | (RefSeq) TATA-box binding pr	Genetic Information Processing	Starch and sucrose metabolism
CCM_04620	K00551 phosphatidylethanolamine/phosphatidyl-N-methylethanolamine N-methyltransferase [EC:2.1.1.17 2	Metabolism	Starch and sucrose metabolism
CCM_05326	K04043 molecular chaperone DnaK | (RefSeq) heat shock 70 kDa protein	Genetic Information Processing	Starch and sucrose metabolism
CCM_05420	K00384 thioredoxin reductase (NADPH) [EC:1.8.1.9] | (RefSeq) thioredoxin reductase	Metabolism	Starch and sucrose metabolism
CCM_05610	K06659 G2/mitotic-specific cyclin 3/4 | (RefSeq) G2/mitotic-specific cyclin (Clb3), putative	Cellular Processes	Starch and sucrose metabolism
CCM_05893	K02934 large subunit ribosomal protein L6e | (RefSeq) 60S ribosomal protein L6	Genetic Information Processing	Starch and sucrose metabolism
CCM_06723	K12613 mRNA-decapping enzyme subunit 2 [EC:3.6.1.62] | (RefSeq) decapping enzyme Dcp2, putative	Genetic Information Processing	Starch and sucrose metabolism
CCM_06912	K00276 primary-amine oxidase [EC:1.4.3.21] | (RefSeq) copper amine oxidase	Metabolism	Starch and sucrose metabolism
CCM_06928	K01768 adenylate cyclase [EC:4.6.1.1] | (RefSeq) adenylate cyclase	Metabolism	Starch and sucrose metabolism
CCM_07028	K07342 protein transport protein SEC61 subunit gamma and related proteins | (RefSeq) protein translo	Genetic Information Processing	Starch and sucrose metabolism
CCM_07406	K03264 translation initiation factor 6 | (RefSeq) eukaryotic translation initiation factor 6	Genetic Information Processing	Starch and sucrose metabolism
CCM_08295	K17991 peroxygenase [EC:1.11.2.3] | (RefSeq) caleosin domain containing protein	Metabolism	Starch and sucrose metabolism
CCM_09124	K09051 ATF/CREB family transcription factor | (RefSeq) bZIP transcription factor (AtfA), putative	Environmental Information Processing	Starch and sucrose metabolism
CCM_09428	K01885 glutamyl-tRNA synthetase [EC:6.1.1.17] | (RefSeq) glutamyl-tRNA synthetase	Metabolism	Starch and sucrose metabolism
CCM_00496	K05355 hexaprenyl-diphosphate synthase [EC:2.5.1.82 2.5.1.83] | (RefSeq) decaprenyl-diphosphate synt	Metabolism	Sterol biosynthesis
CCM_05577	K00681 gamma-glutamyltranspeptidase / glutathione hydrolase [EC:2.3.2.2 3.4.19.13] | (RefSeq) acylas	Metabolism	Sterol biosynthesis
CCM_03392	K02138 F-type H+-transporting ATPase subunit d | (RefSeq) ATP synthase D chain	Metabolism	Styrene degradation
CCM_06016	K00486 kynurenine 3-monooxygenase [EC:1.14.13.9] | (RefSeq) kynurenine 3-monooxygenase, putative	Metabolism	Synthesis and degradation of ketone bodies
CCM_09127	K01183 chitinase [EC:3.2.1.14] | (RefSeq) chitinase 1 precursor, putative	Metabolism	Synthesis and degradation of ketone bodies
CCM_09408	K00323 H+-translocating NAD(P) transhydrogenase [EC:1.6.1.2 7.1.1.1] | (RefSeq) NAD(P) transhydrogen	Metabolism	Thiamine metabolism
CCM_06001	K09484 quinate dehydrogenase [EC:1.1.1.24] | (RefSeq) quinate dehydrogenase	Metabolism	Tryptophan metabolism
CCM_08188	K04711 dihydroceramidase [EC:3.5.1.-] | (RefSeq) alkaline ceramidase family protein	Metabolism	Tryptophan metabolism
CCM_00279	K01493 dCMP deaminase [EC:3.5.4.12] | (RefSeq) deoxycytidylate deaminase, putative	Metabolism	Type II secretion system
CCM_03316	K03019 DNA-directed RNA polymerase III subunit RPC11 | (RefSeq) DNA-directed RNA polymerases III 12.	Genetic Information Processing	Type II secretion system
CCM_07859	K17742 sorbose reductase [EC:1.1.1.289] | (RefSeq) L-xylulose reductase	Metabolism	Type II secretion system
CCM_00383	K02149 V-type H+-transporting ATPase subunit D | (RefSeq) vacuolar ATP synthase subunit D	Metabolism	Type III secretion system
CCM_00416	K02139 F-type H+-transporting ATPase subunit f | (RefSeq) mitochondrial F1F0 ATP synthase subunit F	Metabolism	Type III secretion system
CCM_02252	K02739 20S proteasome subunit beta 2 [EC:3.4.25.1] | (RefSeq) proteasome subunit beta type 7 precurs	Genetic Information Processing	Type III secretion system
CCM_04770	K03872 elongin-C | (RefSeq) transcriptional elongation regulator (Elongin C), putative	Genetic Information Processing	Type III secretion system
CCM_06676	K00765 ATP phosphoribosyltransferase [EC:2.4.2.17] | (RefSeq) ATP phosphoribosyltransferase	Metabolism	Type III secretion system
CCM_06808	K14001 nucleotide exchange factor SIL1 | (RefSeq) ER translocation nucleotide exchange factor, putat	Genetic Information Processing	Type III secretion system
CCM_00183	K01800 maleylacetoacetate isomerase [EC:5.2.1.2] | (RefSeq) maleylacetoacetate isomerase MaiA	Metabolism	Tyrosine metabolism
CCM_00367	K10643 CCR4-NOT transcription complex subunit 4 [EC:2.3.2.27] | (RefSeq) CCR4-NOT core complex subun	Genetic Information Processing	Ubiquinone biosynthesis
CCM_00885	K03846 alpha-1,2-mannosyltransferase [EC:2.4.1.259 2.4.1.261] | (RefSeq) alpha-1,2-mannosyltransfera	Metabolism	Ubiquinone biosynthesis
CCM_02198	K04564 superoxide dismutase, Fe-Mn family [EC:1.15.1.1] | (RefSeq) Fe superoxide dismutase	Cellular Processes	Ubiquinone biosynthesis
CCM_02256	K14407 cleavage stimulation factor subunit 2 | (RefSeq) Nucleotide-binding, alpha-beta plait	Genetic Information Processing	Ubiquinone biosynthesis
CCM_02898	K13333 lysophospholipase [EC:3.1.1.5] | (RefSeq) lysophospholipase precursor	Metabolism	Ubiquinone biosynthesis
CCM_03228	K02145 V-type H+-transporting ATPase subunit A [EC:7.1.2.2] | (RefSeq) vacuolar ATP synthase catalyt	Metabolism	Ubiquinone biosynthesis
CCM_04467	K03115 casein kinase II subunit beta | (RefSeq) casein kinase II beta subunit	Genetic Information Processing	Ubiquinone biosynthesis
CCM_05983	K09828 Delta24-sterol reductase [EC:1.3.1.72 1.3.1.-] | (RefSeq) 24-dehydrocholesterol reductase	Metabolism	Ubiquinone biosynthesis
CCM_06695	K00463 indoleamine 2,3-dioxygenase [EC:1.13.11.52] | (RefSeq) indoleamine 2,3-dioxygenase	Metabolism	Ubiquinone biosynthesis
CCM_07759	K18123 4-hydroxy-2-oxoglutarate aldolase [EC:4.1.3.16] | (RefSeq) dihydrodipicolinate synthetase fam	Metabolism	Ubiquinone biosynthesis
CCM_09441	K02912 large subunit ribosomal protein L32e | (RefSeq) 60S ribosomal protein L32	Genetic Information Processing	Ubiquinone biosynthesis
CCM_00096	K01427 urease [EC:3.5.1.5] | (RefSeq) urease	Metabolism	Urea cycle and metabolism of amino groups
CCM_00840	K08963 methylthioribose-1-phosphate isomerase [EC:5.3.1.23] | (RefSeq) methylthioribose-1-phosphate	Metabolism	Urea cycle and metabolism of amino groups
CCM_01983	K01754 threonine dehydratase [EC:4.3.1.19] | (RefSeq) Pyridoxal-phosphate dependent enzyme, putative	Metabolism	Urea cycle and metabolism of amino groups
CCM_02618	K01426 amidase [EC:3.5.1.4] | (RefSeq) amidase, putative	Metabolism	Urea cycle and metabolism of amino groups
CCM_02849	K12199 vacuolar protein sorting-associated protein VTA1 | (RefSeq) hypothetical protein	Cellular Processes	Urea cycle and metabolism of amino groups
CCM_06263	K06639 cell division cycle 14 [EC:3.1.3.16 3.1.3.48] | (RefSeq) tyrosine-protein phosphatase CDC14	Cellular Processes	Urea cycle and metabolism of amino groups
CCM_00227	K01869 leucyl-tRNA synthetase [EC:6.1.1.4] | (RefSeq) leucyl-tRNA synthetase	Genetic Information Processing	Valine, leucine and isoleucine biosynthesis
CCM_00032	K23146 3-hydroxyisobutyrate/3-hydroxypropionate dehydrogenase [EC:1.1.1.31 1.1.1.59] | (RefSeq) 3-hy	Metabolism	Valine, leucine and isoleucine degradation
CCM_00361	K00166 2-oxoisovalerate dehydrogenase E1 component alpha subunit [EC:1.2.4.4] | (RefSeq) 2-oxoisoval	Metabolism	Valine, leucine and isoleucine degradation
CCM_03363	K07512 mitochondrial enoyl-[acyl-carrier protein] reductase / trans-2-enoyl-CoA reductase [EC:1.3.1.	Metabolism	Valine, leucine and isoleucine degradation
CCM_00007	K02950 small subunit ribosomal protein S12 | (RefSeq) 37S ribosomal protein S12	Genetic Information Processing
CCM_00009	K12617 DNA topoisomerase 2-associated protein PAT1 | (RefSeq) topisomerase II associated protein	Genetic Information Processing
CCM_00051	K05293 GPI-anchor transamidase subunit U | (RefSeq) GPI transamidase subunit PIG-U	Metabolism
CCM_00061	K05283 glucosaminylphosphatidylinositol acyltransferase [EC:2.3.-.-] | (RefSeq) GWT1-like protein	Metabolism
CCM_00071	K10866 DNA repair protein RAD50 [EC:3.6.-.-] | (RefSeq) Recombination/repair protein Rad50	Genetic Information Processing
CCM_00077	K00326 cytochrome-b5 reductase [EC:1.6.2.2] | (RefSeq) NADH-cytochrome B5 reductase, putative	Metabolism
CCM_00090	K06664 peroxin-2 | (RefSeq) peroxisomal biogenesis factor 2	Cellular Processes
CCM_00098	K13621 betaine lipid synthase | (RefSeq) Methyltransferase type 11	Metabolism
CCM_00102	K04523 ubiquilin | (RefSeq) ubiquitin-like protein DskB, putative	Genetic Information Processing
CCM_00114	K11099 small nuclear ribonucleoprotein G | (RefSeq) small nuclear ribonucleoprotein SmG	Genetic Information Processing
CCM_00125	K12471 epsin | (RefSeq) epsin-3	Cellular Processes
CCM_00141	K00737 beta-1,4-mannosyl-glycoprotein beta-1,4-N-acetylglucosaminyltransferase [EC:2.4.1.144] | (Ref	Metabolism
CCM_00150	K02971 small subunit ribosomal protein S21e | (RefSeq) 40S ribosomal protein S21	Genetic Information Processing
CCM_00163	K01754 threonine dehydratase [EC:4.3.1.19] | (RefSeq) threonine ammonia-lyase precursor	Metabolism
CCM_00191	K16368 diacylglycerol kinase (CTP) [EC:2.7.1.174] | (RefSeq) phosphatidate cytidylyltransferase, put	Metabolism
CCM_00201	K14290 exportin-1 | (RefSeq) exportin-1	Genetic Information Processing
CCM_00208	K02907 large subunit ribosomal protein L30 | (RefSeq) 50S ribosomal protein L30, putative	Genetic Information Processing
CCM_00209	K01648 ATP citrate (pro-S)-lyase [EC:2.3.3.8] | (RefSeq) ATP-citrate synthase subunit 1	Metabolism
CCM_00210	K01648 ATP citrate (pro-S)-lyase [EC:2.3.3.8] | (RefSeq) ATP citrate lyase, subunit 2	Metabolism
CCM_00217	K12601 superkiller protein 8 | (RefSeq) meiotic recombination protein Ski8/Rec14, putative	Genetic Information Processing
CCM_00218	K03505 DNA polymerase delta subunit 4 | (RefSeq) DNA polymerase delta subunit	Genetic Information Processing
CCM_00220	K10685 ubiquitin-like 1-activating enzyme E1 B [EC:6.2.1.45] | (RefSeq) ubiquitin-like activating en	Genetic Information Processing
CCM_00224	K19054 frataxin [EC:1.16.3.1] | (RefSeq) mitochondrial chaperone Frataxin	Metabolism
CCM_00232	K15628 ATP-binding cassette, subfamily D (ALD), peroxisomal long-chain fatty acid import protein | (	Environmental Information Processing
CCM_00238	K02989 small subunit ribosomal protein S5e | (RefSeq) 40S ribosomal protein S5	Genetic Information Processing
CCM_00239	K02975 small subunit ribosomal protein S25e | (RefSeq) 40S ribosomal protein S25	Genetic Information Processing
CCM_00246	K23451 dihydrosphingosine 1-phosphate phosphatase [EC:3.1.3.-] | (RefSeq) sphingosine-1-phosphate ph	Metabolism
CCM_00252	K14560 U3 small nucleolar ribonucleoprotein protein IMP3 | (RefSeq) U3 small nucleolar ribonucleopro	Genetic Information Processing
CCM_00253	K02963 small subunit ribosomal protein S18 | (RefSeq) 37S ribosomal protein S18	Genetic Information Processing
CCM_00267	K02901 large subunit ribosomal protein L27e | (RefSeq) 60S ribosomal protein L27	Genetic Information Processing
CCM_00271	K03142 transcription initiation factor TFIIH subunit 2 | (RefSeq) TFIIH basal transcription factor c	Genetic Information Processing
CCM_00275	K05287 GPI ethanolamine phosphate transferase 2/3 subunit F | (RefSeq) GPI-anchor biosynthesis prote	Metabolism
CCM_00278	K08337 ubiquitin-like modifier-activating enzyme ATG7 | (RefSeq) E1-like protein-activating enzyme G	Cellular Processes
CCM_00285	K03943 NADH dehydrogenase (ubiquinone) flavoprotein 2 [EC:7.1.1.2 1.6.99.3] | (RefSeq) NADH-ubiquino	Metabolism
CCM_00301	K12845 U4/U6 small nuclear ribonucleoprotein SNU13 | (RefSeq) snRNP and snoRNP protein Snu13, putati	Genetic Information Processing
CCM_00303	K13343 peroxin-14 | (RefSeq) peroxisomal membrane anchor protein Pex14, putative	Cellular Processes
CCM_00310	K01641 hydroxymethylglutaryl-CoA synthase [EC:2.3.3.10] | (RefSeq) hydroxymethylglutaryl-CoA synthas	Metabolism
CCM_00315	K14004 protein transport protein SEC13 | (RefSeq) protein transport protein SEC13	Genetic Information Processing
CCM_00320	K18102 L-galactonate dehydratase [EC:4.2.1.146] | (RefSeq) L-galactonate dehydratase	Metabolism
CCM_00322	K10849 DNA excision repair protein ERCC-1 | (RefSeq) mating-type switching protein swi10	Genetic Information Processing
CCM_00324	K12855 pre-mRNA-processing factor 6 | (RefSeq) pre-mRNA splicing factor	Genetic Information Processing
CCM_00342	K13352 peroxin-11B | (RefSeq) peroxin-11 Pex11-Penicillium chrysogenum	Cellular Processes
CCM_00347	K12606 CCR4-NOT transcription complex subunit 9 | (RefSeq) cell differentiation protein rcd1	Genetic Information Processing
CCM_00350	K07542 GPI mannosyltransferase 2 [EC:2.4.1.-] | (RefSeq) DUF409 domain protein	Metabolism
CCM_00354	K03942 NADH dehydrogenase (ubiquinone) flavoprotein 1 [EC:7.1.1.2 1.6.99.3] | (RefSeq) NADH-ubiquino	Metabolism
CCM_00360	K10590 E3 ubiquitin-protein ligase TRIP12 [EC:2.3.2.26] | (RefSeq) ubiquitin-protein ligase Ufd4, pu	Genetic Information Processing
CCM_00366	K03936 NADH dehydrogenase (ubiquinone) Fe-S protein 3 [EC:7.1.1.2 1.6.99.3] | (RefSeq) NADH:ubiquino	Metabolism
CCM_00382	K11091 U1 small nuclear ribonucleoprotein A | (RefSeq) small nuclear ribonucleoprotein	Genetic Information Processing
CCM_00384	K12867 pre-mRNA-splicing factor SYF1 | (RefSeq) pre-mRNA splicing factor SYF1	Genetic Information Processing
CCM_00386	K00974 tRNA nucleotidyltransferase (CCA-adding enzyme) [EC:2.7.7.72 3.1.3.- 3.1.4.-] | (RefSeq) tRNA	Genetic Information Processing
CCM_00387	K22913 phosphatidylinositol 3,5-bisphosphate 5-phosphatase [EC:3.1.3.-] | (RefSeq) polyphosphoinosit	Metabolism
CCM_00388	K18443 golgi-specific brefeldin A-resistance guanine nucleotide exchange factor 1 | (RefSeq) cytohes	Cellular Processes
CCM_00389	K05533 mannan polymerase II complex ANP1 subunit [EC:2.4.1.-] | (RefSeq) mannan polymerase II comple	Metabolism
CCM_00390	K12587 exosome complex component MTR3 | (RefSeq) 3' exoribonuclease	Genetic Information Processing
CCM_00400	K03885 NADH dehydrogenase [EC:1.6.99.3] | (RefSeq) NADH-ubiquinone oxidoreductase 64 kDa subunit, pu	Metabolism
CCM_00415	K03937 NADH dehydrogenase (ubiquinone) Fe-S protein 4 | (RefSeq) NADH-ubiquinone oxidoreductase 18 k	Metabolism
CCM_00419	K10745 ribonuclease H2 subunit C | (RefSeq) ribonuclease H2 subunit C, putative	Genetic Information Processing
CCM_00424	K15053 charged multivesicular body protein 7 | (RefSeq) Snf7	Cellular Processes
CCM_00431	K03138 transcription initiation factor TFIIF subunit alpha | (RefSeq) Transcription Factor IIF, Rap3	Genetic Information Processing
CCM_00435	K16066 3-hydroxy acid dehydrogenase / malonic semialdehyde reductase [EC:1.1.1.381 1.1.1.-] | (RefSe	Metabolism
CCM_00441	K14642 golgi apyrase [EC:3.6.1.5] | (RefSeq) nucleoside diphosphatase (Ynd1), putative	Metabolism
CCM_00458	K11866 STAM-binding protein [EC:3.4.19.12] | (RefSeq) endosome-associated ubiquitin isopeptidase (Am	Cellular Processes
CCM_00460	K12196 vacuolar protein-sorting-associated protein 4 | (RefSeq) vacuolar protein sorting-associated	Cellular Processes
CCM_00480	K01426 amidase [EC:3.5.1.4] | (RefSeq) glutamyl-tRNA(Gln) amidotransferase subunit A	Metabolism
CCM_00484	K13348 protein Mpv17 | (RefSeq) integral membrane protein, Mpv17/PMP22 family, putative	Cellular Processes
CCM_00486	K14564 nucleolar protein 56 | (RefSeq) protein SIK1	Genetic Information Processing
CCM_00487	K02977 ubiquitin-small subunit ribosomal protein S27Ae | (RefSeq) ubiquitin	Genetic Information Processing
CCM_00488	K02976 small subunit ribosomal protein S26e | (RefSeq) 40S ribosomal protein S26E	Genetic Information Processing
CCM_00489	K06675 structural maintenance of chromosome 4 | (RefSeq) nuclear condensin complex subunit Smc4	Cellular Processes
CCM_00491	K07106 N-acetylmuramic acid 6-phosphate etherase [EC:4.2.1.126] | (RefSeq) glucokinase regulator fam	Metabolism
CCM_00507	K13337 peroxin-19 | (RefSeq) peroxin	Cellular Processes
CCM_00508	K10577 ubiquitin-conjugating enzyme E2 I | (RefSeq) ubiquitin-conjugating enzyme E2-18 kDa	Genetic Information Processing
CCM_00513	K14561 U3 small nucleolar ribonucleoprotein protein IMP4 | (RefSeq) U3 small nucleolar ribonucleopro	Genetic Information Processing
CCM_00517	K02619 4-amino-4-deoxychorismate lyase [EC:4.1.3.38] | (RefSeq) Aminotransferase, class IV	Metabolism
CCM_00519	K08486 syntaxin 1B/2/3 | (RefSeq) t-SNARE	Genetic Information Processing
CCM_00528	K00223 Delta24(24(1))-sterol reductase [EC:1.3.1.71] | (RefSeq) Delta(24(24(1)))-sterol reductase	Metabolism
CCM_00529	K02155 V-type H+-transporting ATPase 16kDa proteolipid subunit | (RefSeq) vacuolar ATP synthase 16 k	Metabolism
CCM_00544	K02730 20S proteasome subunit alpha 1 [EC:3.4.25.1] | (RefSeq) proteasome subunit alpha type 6	Genetic Information Processing
CCM_00553	K13566 omega-amidase [EC:3.5.1.3] | (RefSeq) nitrilase family protein (Nit3)	Metabolism
CCM_00623	K05658 ATP-binding cassette, subfamily B (MDR/TAP), member 1 [EC:7.6.2.2] | (RefSeq) multidrug resis	Environmental Information Processing
CCM_00630	K18468 vacuolar protein sorting-associated protein 35 | (RefSeq) vacuolar sorting protein 35	Cellular Processes
CCM_00667	K00615 transketolase [EC:2.2.1.1] | (RefSeq) bacterial-like transketolase	Metabolism
CCM_00678	K00232 acyl-CoA oxidase [EC:1.3.3.6] | (RefSeq) Acyl-CoA oxidase	Metabolism
CCM_00704	K00721 dolichol-phosphate mannosyltransferase [EC:2.4.1.83] | (RefSeq) mannose phospho-dolichol synt	Metabolism
CCM_00731	K02948 small subunit ribosomal protein S11 | (RefSeq) 37S ribosomal protein S11	Genetic Information Processing
CCM_00739	K04718 sphingosine kinase [EC:2.7.1.91] | (RefSeq) sphingosine kinase	Metabolism
CCM_00743	K01624 fructose-bisphosphate aldolase, class II [EC:4.1.2.13] | (RefSeq) fructose-bisphosphate aldol	Metabolism
CCM_00746	K11419 [histone H3]-lysine9 N-trimethyltransferase SUV39H [EC:2.1.1.355] | (RefSeq) histone-lysine N	Metabolism
CCM_00749	K12877 protein mago nashi | (RefSeq) Mago nashi domain protein	Genetic Information Processing
CCM_00756	K03065 26S proteasome regulatory subunit T5 | (RefSeq) 26S protease regulatory subunit 6A	Genetic Information Processing
CCM_00762	K14649 transcription initiation factor TFIID subunit 8 | (RefSeq) bromodomain associated domain prot	Genetic Information Processing
CCM_00791	K05349 beta-glucosidase [EC:3.2.1.21] | (RefSeq) glycosyl hydrolase, putative	Metabolism
CCM_00806	K12832 splicing factor 3B subunit 5 | (RefSeq) splicing factor, putative	Genetic Information Processing
CCM_00810	K01720 2-methylcitrate dehydratase [EC:4.2.1.79] | (RefSeq) 2-methylcitrate dehydratase	Metabolism
CCM_00814	K00030 isocitrate dehydrogenase (NAD+) [EC:1.1.1.41] | (RefSeq) isocitrate dehydrogenase	Metabolism
CCM_00837	K03964 NADH dehydrogenase (ubiquinone) 1 beta subcomplex subunit 8 | (RefSeq) NADH:ubiquinone oxidor	Metabolism
CCM_00841	K01438 acetylornithine deacetylase [EC:3.5.1.16] | (RefSeq) acetylornithine deacetylase	Metabolism
CCM_00855	K14309 nuclear pore complex protein Nup93 | (RefSeq) nuclear pore protein (Nic96)	Genetic Information Processing
CCM_00856	K06123 1-acylglycerone phosphate reductase [EC:1.1.1.101] | (RefSeq) short chain dehydrogenase/reduc	Metabolism
CCM_00859	K10756 replication factor C subunit 3/5 | (RefSeq) replication factor C subunit 5	Genetic Information Processing
CCM_00861	K10754 replication factor C subunit 1 | (RefSeq) DNA replication factor C subunit Rfc1, putative	Genetic Information Processing
CCM_00864	K03036 26S proteasome regulatory subunit N6 | (RefSeq) 26S proteasome non-ATPase regulatory subunit	Genetic Information Processing
CCM_00875	K02183 calmodulin | (RefSeq) myosin regulatory light chain cdc4	Environmental Information Processing
CCM_00895	K01881 prolyl-tRNA synthetase [EC:6.1.1.15] | (RefSeq) prolyl-tRNA synthetase	Genetic Information Processing
CCM_00897	K00411 ubiquinol-cytochrome c reductase iron-sulfur subunit [EC:7.1.1.8] | (RefSeq) cytochrome c red	Metabolism
CCM_00901	K12603 CCR4-NOT transcription complex subunit 6 [EC:3.1.13.4] | (RefSeq) Endonuclease/exonuclease/ph	Genetic Information Processing
CCM_00910	K08339 autophagy-related protein 5 | (RefSeq) autophagy protein 5	Cellular Processes
CCM_00911	K10570 DNA excision repair protein ERCC-8 | (RefSeq) DNA excision repair protein ERCC-8	Genetic Information Processing
CCM_00916	K08968 L-methionine (R)-S-oxide reductase [EC:1.8.4.14] | (RefSeq) GAF domain nucleotide-binding pro	Metabolism
CCM_00921	K02218 casein kinase 1 [EC:2.7.11.1] | (RefSeq) casein kinase I, putative	Environmental Information Processing
CCM_00927	K12871 coiled-coil domain-containing protein 12 | (RefSeq) cell cycle control protein cwf18, putativ	Genetic Information Processing
CCM_00930	K03249 translation initiation factor 3 subunit F | (RefSeq) eukaryotic translation initiation factor	Genetic Information Processing
CCM_00932	K02879 large subunit ribosomal protein L17 | (RefSeq) 50S ribosomal protein L17	Genetic Information Processing
CCM_00935	K01698 porphobilinogen synthase [EC:4.2.1.24] | (RefSeq) delta-aminolevulinic acid dehydratase	Metabolism
CCM_00946	K14325 RNA-binding protein with serine-rich domain 1 | (RefSeq) Nucleotide-binding, alpha-beta plait	Genetic Information Processing
CCM_00954	K01079 phosphoserine phosphatase [EC:3.1.3.3] | (RefSeq) phosphoserine phosphatase	Metabolism
CCM_00956	K00390 phosphoadenosine phosphosulfate reductase [EC:1.8.4.8 1.8.4.10] | (RefSeq) phosphoadenosine p	Metabolism
CCM_00967	K04709 Acyl-CoA-dependent ceramide synthase [EC:2.3.1.24] | (RefSeq) ceramide synthase membrane comp	Metabolism
CCM_00971	K13525 transitional endoplasmic reticulum ATPase | (RefSeq) cell division control protein Cdc48	Genetic Information Processing
CCM_00974	K00737 beta-1,4-mannosyl-glycoprotein beta-1,4-N-acetylglucosaminyltransferase [EC:2.4.1.144] | (Ref	Metabolism
CCM_00977	K01893 asparaginyl-tRNA synthetase [EC:6.1.1.22] | (RefSeq) asparaginyl-tRNA synthetase	Genetic Information Processing
CCM_00978	K01480 agmatinase [EC:3.5.3.11] | (RefSeq) agmatinase	Metabolism
CCM_00979	K04393 cell division control protein 42 | (RefSeq) Cell division control protein 42	Environmental Information Processing
CCM_00988	K03539 ribonuclease P/MRP protein subunit RPP1 [EC:3.1.26.5] | (RefSeq) ribonuclease P complex subun	Genetic Information Processing
CCM_00994	K09481 protein transport protein SEC61 subunit beta | (RefSeq) Preprotein translocase Sec, Sec61-bet	Genetic Information Processing
CCM_00996	K15628 ATP-binding cassette, subfamily D (ALD), peroxisomal long-chain fatty acid import protein | (	Environmental Information Processing
CCM_01000	K03250 translation initiation factor 3 subunit E | (RefSeq) eukaryotic translation initiation factor	Genetic Information Processing
CCM_01002	K20184 vacuolar protein sorting-associated protein 41 | (RefSeq) vacuolar assembly protein, putative	Cellular Processes
CCM_01003	K02434 aspartyl-tRNA(Asn)/glutamyl-tRNA(Gln) amidotransferase subunit B [EC:6.3.5.6 6.3.5.7] | (RefS	Genetic Information Processing
CCM_01007	K12591 exosome complex exonuclease RRP6 [EC:3.1.13.-] | (RefSeq) exosome complex exonuclease Rrp	Genetic Information Processing
CCM_01008	K00697 trehalose 6-phosphate synthase [EC:2.4.1.15 2.4.1.347] | (RefSeq) alpha,alpha-trehalose-phosp	Metabolism
CCM_01020	K01785 aldose 1-epimerase [EC:5.1.3.3] | (RefSeq) aldose-1-epimerase, putative	Metabolism
CCM_01023	K02324 DNA polymerase epsilon subunit 1 [EC:2.7.7.7] | (RefSeq) DNA polymerase epsilon	Genetic Information Processing
CCM_01024	K14557 U3 small nucleolar RNA-associated protein 6 | (RefSeq) rRNA processing protein Utp6	Genetic Information Processing
CCM_01033	K02882 large subunit ribosomal protein L18Ae | (RefSeq) 60S ribosomal protein L20	Genetic Information Processing
CCM_01041	K03132 transcription initiation factor TFIID subunit 7 | (RefSeq) transcription initiation factor TF	Genetic Information Processing
CCM_01049	K06691 26S proteasome regulatory subunit N13 | (RefSeq) adhesion regulating molecule, putative	Genetic Information Processing
CCM_01054	K10747 DNA ligase 1 [EC:6.5.1.1 6.5.1.6 6.5.1.7] | (RefSeq) DNA ligase (Polydeoxyribonucleotide synt	Genetic Information Processing
CCM_01057	K01634 sphinganine-1-phosphate aldolase [EC:4.1.2.27] | (RefSeq) sphingosine-1-phosphate lyase	Metabolism
CCM_01063	K14522 ribonuclease P/MRP protein subunit POP3 [EC:3.1.26.5] | (RefSeq) hypothetical protein	Genetic Information Processing
CCM_01078	K03361 F-box and WD-40 domain protein CDC4 | (RefSeq) F-box and WD repeat-containing protein	Genetic Information Processing
CCM_01079	K00161 pyruvate dehydrogenase E1 component alpha subunit [EC:1.2.4.1] | (RefSeq) pyruvate dehydrogen	Metabolism
CCM_01084	K02929 large subunit ribosomal protein L44e | (RefSeq) 60S ribosomal protein L44	Genetic Information Processing
CCM_01088	K14411 RNA-binding protein Musashi | (RefSeq) RNA recognition protein, RNP-1	Genetic Information Processing
CCM_01091	K03940 NADH dehydrogenase (ubiquinone) Fe-S protein 7 [EC:7.1.1.2 1.6.99.3] | (RefSeq) mitochondrial	Metabolism
CCM_01093	K14396 polyadenylate-binding protein 2 | (RefSeq) RNP domain-containing protein	Genetic Information Processing
CCM_01094	K01876 aspartyl-tRNA synthetase [EC:6.1.1.12] | (RefSeq) aspartyl-tRNA synthetase	Genetic Information Processing
CCM_01096	K10842 CDK-activating kinase assembly factor MAT1 | (RefSeq) CDK-activating kinase assembly factor M	Genetic Information Processing
CCM_01101	K10845 TFIIH basal transcription factor complex TTD-A subunit | (RefSeq) DNA repair protein Rex1	Genetic Information Processing
CCM_01108	K12844 U4/U6 small nuclear ribonucleoprotein PRP31 | (RefSeq) pre-mRNA splicing factor	Genetic Information Processing
CCM_01109	K12869 crooked neck | (RefSeq) cell cycle control protein (Cwf4), putative	Genetic Information Processing
CCM_01118	K00894 ethanolamine kinase [EC:2.7.1.82] | (RefSeq) ethanolamine kinase, putative	Metabolism
CCM_01126	K12767 serine/threonine-protein kinase RIM15 [EC:2.7.11.1] | (RefSeq) serine threonine protein kinas	Cellular Processes
CCM_01129	K03251 translation initiation factor 3 subunit D | (RefSeq) translation initiation factor eIF3	Genetic Information Processing
CCM_01133	K12870 pre-mRNA-splicing factor ISY1 | (RefSeq) pre-mRNA splicing factor ISY1	Genetic Information Processing
CCM_01134	K12670 oligosaccharyltransferase complex subunit beta | (RefSeq) oligosaccharyl transferase subunit	Metabolism
CCM_01141	K06210 nicotinamide mononucleotide adenylyltransferase [EC:2.7.7.1 2.7.7.18] | (RefSeq) nicotinamide	Metabolism
CCM_01142	K03115 casein kinase II subunit beta | (RefSeq) casein kinase II beta subunit	Genetic Information Processing
CCM_01145	K23469 G2/mitotic-specific cyclin 2 | (RefSeq) G2/mitotic-specific cyclin-B	Environmental Information Processing
CCM_01146	K12880 THO complex subunit 3 | (RefSeq) WD repeat-containing protein	Genetic Information Processing
CCM_01151	K02900 large subunit ribosomal protein L27Ae | (RefSeq) 60S ribosomal protein L27a (L29)	Genetic Information Processing
CCM_01152	K02214 cell division control protein 7 [EC:2.7.11.1] | (RefSeq) cell cycle protein kinase, putative	Cellular Processes
CCM_01153	K06677 condensin complex subunit 1 | (RefSeq) condensin complex subunit 1	Cellular Processes
CCM_01159	K00621 glucosamine-phosphate N-acetyltransferase [EC:2.3.1.4] | (RefSeq) glucosamine 6-phosphate N-a	Metabolism
CCM_01166	K08139 MFS transporter, SP family, sugar:H+ symporter | (RefSeq) siderophore iron transporter mirC	Cellular Processes
CCM_01167	K16055 trehalose 6-phosphate synthase/phosphatase [EC:2.4.1.15 3.1.3.12] | (RefSeq) Glycosyl transfe	Metabolism
CCM_01177	K03031 26S proteasome regulatory subunit N12 | (RefSeq) 26S proteasome non-ATPase regulatory subunit	Genetic Information Processing
CCM_01179	K11718 UDP-glucose:glycoprotein glucosyltransferase [EC:2.4.1.-] | (RefSeq) UDP-glucose:Glycoprotein	Genetic Information Processing
CCM_01184	K00654 serine palmitoyltransferase [EC:2.3.1.50] | (RefSeq) serine palmitoyl CoA transferase subunit	Metabolism
CCM_01190	K02307 DASH complex subunit DAM1 | (RefSeq) DASH complex component Dam1, putative	Cellular Processes
CCM_01191	K01681 aconitate hydratase [EC:4.2.1.3] | (RefSeq) Aconitase-like core	Metabolism
CCM_01193	K03953 NADH dehydrogenase (ubiquinone) 1 alpha subcomplex subunit 9 | (RefSeq) NAD(P)-binding domain	Metabolism
CCM_01194	K03039 26S proteasome regulatory subunit N9 | (RefSeq) Proteasome component region PCI	Genetic Information Processing
CCM_01195	K05289 GPI-anchor transamidase subunit GAA1 | (RefSeq) Glycosylphosphatidylinositol:protein transami	Metabolism
CCM_01200	K10875 DNA repair and recombination protein RAD54 and RAD54-like protein [EC:3.6.4.-] | (RefSeq) DNA	Genetic Information Processing
CCM_01203	K13719 ubiquitin thioesterase OTU1 [EC:3.1.2.-] | (RefSeq) Ovarian tumor, otubain	Genetic Information Processing
CCM_01205	K00658 2-oxoglutarate dehydrogenase E2 component (dihydrolipoamide succinyltransferase) [EC:2.3.1.61	Metabolism
CCM_01206	K03965 NADH dehydrogenase (ubiquinone) 1 beta subcomplex subunit 9 | (RefSeq) Complex 1 LYR protein	Metabolism
CCM_01210	K01739 cystathionine gamma-synthase [EC:2.5.1.48] | (RefSeq) Cys/Met metabolism, pyridoxal phosphate	Metabolism
CCM_01212	K14568 rRNA small subunit pseudouridine methyltransferase Nep1 [EC:2.1.1.260] | (RefSeq) nucleolar e	Genetic Information Processing
CCM_01213	K02961 small subunit ribosomal protein S17 | (RefSeq) ribosomal protein S17	Genetic Information Processing
CCM_01215	K17907 autophagy-related protein 9 | (RefSeq) Autophagy-related protein 9	Cellular Processes
CCM_01217	K09523 DnaJ homolog subfamily C member 3 | (RefSeq) heat shock protein, Hsp40, DnaJ	Genetic Information Processing
CCM_01222	K00382 dihydrolipoamide dehydrogenase [EC:1.8.1.4] | (RefSeq) dihydrolipoyl dehydrogenase	Metabolism
CCM_01231	K01568 pyruvate decarboxylase [EC:4.1.1.1] | (RefSeq) pyruvate decarboxylase	Metabolism
CCM_01233	K01719 uroporphyrinogen-III synthase [EC:4.2.1.75] | (RefSeq) Tetrapyrrole biosynthesis, uroporphyri	Metabolism
CCM_01235	K04371 mitogen-activated protein kinase 1/3 [EC:2.7.11.24] | (RefSeq) mitogen-activated protein kina	Environmental Information Processing
CCM_01236	K14007 protein transport protein SEC24 | (RefSeq) Sec23/Sec24 trunk region	Genetic Information Processing
CCM_01242	K00679 phospholipid:diacylglycerol acyltransferase [EC:2.3.1.158] | (RefSeq) Lecithin:cholesterol ac	Metabolism
CCM_01247	K17103 CDP-diacylglycerol---serine O-phosphatidyltransferase [EC:2.7.8.8] | (RefSeq) phosphatidylser	Metabolism
CCM_01261	K14544 U3 small nucleolar RNA-associated protein 22 | (RefSeq) pre-rRNA processing protein Utp22	Genetic Information Processing
CCM_01275	K01027 3-oxoacid CoA-transferase [EC:2.8.3.5] | (RefSeq) succinyl-CoA:3-ketoacid-coenzyme A transfer	Metabolism
CCM_01277	K01230 mannosyl-oligosaccharide alpha-1,2-mannosidase [EC:3.2.1.113] | (RefSeq) class I alpha-mannos	Metabolism
CCM_01290	K10747 DNA ligase 1 [EC:6.5.1.1 6.5.1.6 6.5.1.7] | (RefSeq) DNA ligase I, putative	Genetic Information Processing
CCM_01295	K02967 small subunit ribosomal protein S2 | (RefSeq) 37S ribosomal protein MRP4	Genetic Information Processing
CCM_01300	K14408 cleavage stimulation factor subunit 3 | (RefSeq) CFIA complex component Rna14, putative	Genetic Information Processing
CCM_01317	K00600 glycine hydroxymethyltransferase [EC:2.1.2.1] | (RefSeq) Serine hydroxymethyltransferase, cyt	Metabolism
CCM_01332	K02831 ser/thr/tyr protein kinase RAD53 [EC:2.7.11.-] | (RefSeq) Serine/threonine-protein kinase	Cellular Processes
CCM_01335	K03240 translation initiation factor eIF-2B subunit epsilon | (RefSeq) eIF4-gamma/eIF5/eIF2-epsilon	Genetic Information Processing
CCM_01337	K02684 DNA primase small subunit [EC:2.7.7.102] | (RefSeq) DNA primase small subunit	Genetic Information Processing
CCM_01340	K08735 DNA mismatch repair protein MSH2 | (RefSeq) DNA mismatch repair protein MSH2	Genetic Information Processing
CCM_01351	K04709 Acyl-CoA-dependent ceramide synthase [EC:2.3.1.24] | (RefSeq) longevity-assurance protein	Metabolism
CCM_01353	K13800 UMP-CMP kinase [EC:2.7.4.14] | (RefSeq) Adenylate kinase	Metabolism
CCM_01358	K06689 ubiquitin-conjugating enzyme E2 D [EC:2.3.2.23] | (RefSeq) Ubiquitin-conjugating enzyme, E2	Genetic Information Processing
CCM_01359	K00252 glutaryl-CoA dehydrogenase [EC:1.3.8.6] | (RefSeq) glutaryl-CoA dehydrogenase	Metabolism
CCM_01361	K00889 1-phosphatidylinositol-4-phosphate 5-kinase [EC:2.7.1.68] | (RefSeq) phosphatidylinositol-4-p	Metabolism
CCM_01368	K01893 asparaginyl-tRNA synthetase [EC:6.1.1.22] | (RefSeq) asparaginyl-tRNA synthetase Slm5, putati	Genetic Information Processing
CCM_01370	K14007 protein transport protein SEC24 | (RefSeq) Sec23/Sec24 family protein	Genetic Information Processing
CCM_01376	K02980 small subunit ribosomal protein S29e | (RefSeq) 40S ribosomal protein S29	Genetic Information Processing
CCM_01377	K09584 protein disulfide-isomerase A6 [EC:5.3.4.1] | (RefSeq) protein disulfide-isomerase tigA precu	Genetic Information Processing
CCM_01383	K02327 DNA polymerase delta subunit 1 [EC:2.7.7.7] | (RefSeq) DNA polymerase delta catalytic subunit	Genetic Information Processing
CCM_01384	K00262 glutamate dehydrogenase (NADP+) [EC:1.4.1.4] | (RefSeq) NADP-specific glutamate dehydrogenase	Metabolism
CCM_01386	K01796 alpha-methylacyl-CoA racemase [EC:5.1.99.4] | (RefSeq) alpha-methylacyl-CoA racemase	Cellular Processes
CCM_01393	K12608 CCR4-NOT complex subunit CAF16 | (RefSeq) ABC transporter	Genetic Information Processing
CCM_01394	K02328 DNA polymerase delta subunit 2 | (RefSeq) DNA polymerase delta subunit 2	Genetic Information Processing
CCM_01396	K17989 L-serine/L-threonine ammonia-lyase [EC:4.3.1.17 4.3.1.19] | (RefSeq) serine family amino acid	Metabolism
CCM_01409	K03257 translation initiation factor 4A | (RefSeq) eIF4A-like protein	Genetic Information Processing
CCM_01420	K12488 Arf-GAP with SH3 domain, ANK repeat and PH domain-containing protein | (RefSeq) ARF GTPase ac	Cellular Processes
CCM_01421	K06641 serine/threonine-protein kinase CHEK2 [EC:2.7.11.1] | (RefSeq) cell-cycle checkpoint protein	Cellular Processes
CCM_01429	K12868 pre-mRNA-splicing factor SYF2 | (RefSeq) pre-mRNA splicing factor syf2	Genetic Information Processing
CCM_01432	K01426 amidase [EC:3.5.1.4] | (RefSeq) fatty-acid amide hydrolase	Metabolism
CCM_01435	K17775 mitochondrial distribution and morphology protein 34 | (RefSeq) mitochondrial distribution an	Cellular Processes
CCM_01437	K01814 phosphoribosylformimino-5-aminoimidazole carboxamide ribotide isomerase [EC:5.3.1.16] | (RefS	Metabolism
CCM_01449	K10703 very-long-chain (3R)-3-hydroxyacyl-CoA dehydratase [EC:4.2.1.134] | (RefSeq) protein tyrosine	Metabolism
CCM_01460	K08294 mitogen-activated protein kinase kinase [EC:2.7.12.2] | (RefSeq) MAP kinase kinase	Environmental Information Processing
CCM_01464	K02951 small subunit ribosomal protein S12e | (RefSeq) 40S ribosomal protein S12	Genetic Information Processing
CCM_01465	K02957 small subunit ribosomal protein S15Ae | (RefSeq) 40S ribosomal protein S22	Genetic Information Processing
CCM_01471	K15174 RNA polymerase II-associated factor 1 | (RefSeq) RNA polymerase II-associated, Paf1	Environmental Information Processing
CCM_01474	K07511 enoyl-CoA hydratase [EC:4.2.1.17] | (RefSeq) enoyl-CoA hydratase	Metabolism
CCM_01476	K01738 cysteine synthase [EC:2.5.1.47] | (RefSeq) Cysteine synthase (O-acetylserine sulfhydrylase)	Metabolism
CCM_01478	K02884 large subunit ribosomal protein L19 | (RefSeq) mitochondrial ribosomal protein, putative	Genetic Information Processing
CCM_01480	K21618 (R)-2-hydroxyglutarate---pyruvate transhydrogenase [EC:1.1.99.40] | (RefSeq) D-lactate dehydr	Metabolism
CCM_01483	K11778 ditrans,polycis-polyprenyl diphosphate synthase [EC:2.5.1.87] | (RefSeq) Di-trans-poly-cis-de	Metabolism
CCM_01490	K00737 beta-1,4-mannosyl-glycoprotein beta-1,4-N-acetylglucosaminyltransferase [EC:2.4.1.144] | (Ref	Metabolism
CCM_01499	K04627 pheromone a factor receptor | (RefSeq) a-pheromone receptor PreA	Environmental Information Processing
CCM_01501	K21456 glutathione synthase [EC:6.3.2.3] | (RefSeq) glutathione synthetase large chain	Metabolism
CCM_01504	K00643 5-aminolevulinate synthase [EC:2.3.1.37] | (RefSeq) 5-aminolevulinate synthase	Metabolism
CCM_01506	K14154 thiamine-phosphate diphosphorylase / hydroxyethylthiazole kinase [EC:2.5.1.3 2.7.1.50] | (Ref	Metabolism
CCM_01508	K14550 U3 small nucleolar RNA-associated protein 10 | (RefSeq) SSU processome component Utp10	Genetic Information Processing
CCM_01512	K14572 midasin | (RefSeq) midasin, putative	Genetic Information Processing
CCM_01513	K02935 large subunit ribosomal protein L7/L12 | (RefSeq) 50S ribosomal protein L12	Genetic Information Processing
CCM_01521	K01953 asparagine synthase (glutamine-hydrolysing) [EC:6.3.5.4] | (RefSeq) asparagine synthase	Metabolism
CCM_01522	K00286 pyrroline-5-carboxylate reductase [EC:1.5.1.2] | (RefSeq) pyrroline-5-carboxylate reductase	Metabolism
CCM_01539	K03014 DNA-directed RNA polymerases I, II, and III subunit RPABC2 | (RefSeq) DNA-directed RNA polyme	Genetic Information Processing
CCM_01542	K01070 S-formylglutathione hydrolase [EC:3.1.2.12] | (RefSeq) esterase, putative	Metabolism
CCM_01558	K17497 phosphomannomutase [EC:5.4.2.8] | (RefSeq) phosphomannomutase	Metabolism
CCM_01566	K20195 vacuolar fusion protein MON1 | (RefSeq) vacuolar fusion protein mon1	Cellular Processes
CCM_01579	K17450 homoaconitase [EC:4.2.1.-] | (RefSeq) aconitate hydratase	Metabolism
CCM_01588	K03849 alpha-1,3-glucosyltransferase [EC:2.4.1.265] | (RefSeq) dolichyl glycosyltransferase	Metabolism
CCM_01589	K10080 lectin, mannose-binding 1 | (RefSeq) lectin family integral membrane protein, putative	Genetic Information Processing
CCM_01605	K12856 pre-mRNA-processing factor 8 | (RefSeq) pre-mRNA processing splicing factor, putative	Genetic Information Processing
CCM_01607	K00077 2-dehydropantoate 2-reductase [EC:1.1.1.169] | (RefSeq) 2-dehydropantoate 2-reductase	Metabolism
CCM_01608	K10841 DNA excision repair protein ERCC-6 | (RefSeq) DNA repair protein Rhp26/Rad26	Genetic Information Processing
CCM_01609	K02955 small subunit ribosomal protein S14e | (RefSeq) 40S ribosomal protein S14	Genetic Information Processing
CCM_01610	K02937 large subunit ribosomal protein L7e | (RefSeq) 60S ribosomal protein L7	Genetic Information Processing
CCM_01612	K03252 translation initiation factor 3 subunit C | (RefSeq) eukaryotic translation initiation factor	Genetic Information Processing
CCM_01615	K00799 glutathione S-transferase [EC:2.5.1.18] | (RefSeq) glutathione S-transferase, putative	Metabolism
CCM_01623	K04713 sphinganine C4-monooxygenase [EC:1.14.18.5] | (RefSeq) sphinganine hydroxylase Sur2, putative	Metabolism
CCM_01627	K07513 acetyl-CoA acyltransferase 1 [EC:2.3.1.16] | (RefSeq) 3-ketoacyl-CoA thiolase	Metabolism
CCM_01639	K03146 cysteine-dependent adenosine diphosphate thiazole synthase [EC:2.4.2.60] | (RefSeq) thiazole	Metabolism
CCM_01645	K20247 hercynylcysteine S-oxide lyase [EC:4.4.1.36] | (RefSeq) cysteine desulfurylase, putative	Metabolism
CCM_01647	K07511 enoyl-CoA hydratase [EC:4.2.1.17] | (RefSeq) enoyl-CoA hydratase/isomerase family protein	Metabolism
CCM_01653	K19708 protein phosphatase PTC6 [EC:3.1.3.16 3.1.3.43] | (RefSeq) protein phosphatase 2C, putative	Cellular Processes
CCM_01658	K12834 PHD finger-like domain-containing protein 5A | (RefSeq) PHF5-like protein	Genetic Information Processing
CCM_01660	K08726 soluble epoxide hydrolase / lipid-phosphate phosphatase [EC:3.3.2.10 3.1.3.76] | (RefSeq) epo	Metabolism
CCM_01666	K04708 3-dehydrosphinganine reductase [EC:1.1.1.102] | (RefSeq) 3-ketodihydrosphingosine reductase	Metabolism
CCM_01676	K11093 U1 small nuclear ribonucleoprotein 70kDa | (RefSeq) U1 small nuclear ribonucleoprotein	Genetic Information Processing
CCM_01682	K18097 glycerol 2-dehydrogenase (NADP+) [EC:1.1.1.156] | (RefSeq) glycerol dehydrogenase	Metabolism
CCM_01686	K00012 UDPglucose 6-dehydrogenase [EC:1.1.1.22] | (RefSeq) UDP-glucose 6-dehydrogenase	Metabolism
CCM_01689	K01455 formamidase [EC:3.5.1.49] | (RefSeq) formamidase	Metabolism
CCM_01692	K00851 gluconokinase [EC:2.7.1.12] | (RefSeq) thermoresistant gluconokinase family protein	Metabolism
CCM_01693	K00059 3-oxoacyl-[acyl-carrier protein] reductase [EC:1.1.1.100] | (RefSeq) Short-chain dehydrogenas	Metabolism
CCM_01696	K08711 ATP-binding cassette, subfamily G (WHITE), member 2, PDR | (RefSeq) ABC multidrug transporter	Environmental Information Processing
CCM_01708	K18693 diacylglycerol diphosphate phosphatase / phosphatidate phosphatase [EC:3.1.3.81 3.1.3.4] | (R	Metabolism
CCM_01709	K02728 20S proteasome subunit alpha 3 [EC:3.4.25.1] | (RefSeq) proteasome component Y13	Genetic Information Processing
CCM_01734	K00111 glycerol-3-phosphate dehydrogenase [EC:1.1.5.3] | (RefSeq) glycerol-3-phosphate dehydrogenase	Metabolism
CCM_01737	K00864 glycerol kinase [EC:2.7.1.30] | (RefSeq) glycerol kinase	Metabolism
CCM_01743	K13333 lysophospholipase [EC:3.1.1.5] | (RefSeq) lysophospholipase Plb1	Metabolism
CCM_01745	K13513 lysocardiolipin and lysophospholipid acyltransferase [EC:2.3.1.- 2.3.1.51] | (RefSeq) acyltra	Metabolism
CCM_01749	K05532 mannan polymerase II complex MNN11 subunit [EC:2.4.1.-] | (RefSeq) alpha-1,6-mannosyltransfer	Metabolism
CCM_01751	K02726 20S proteasome subunit alpha 2 [EC:3.4.25.1] | (RefSeq) proteasome subunit alpha type 2	Genetic Information Processing
CCM_01758	K02895 large subunit ribosomal protein L24 | (RefSeq) KOW domain-containing protein domain-containin	Genetic Information Processing
CCM_01759	K04513 Ras homolog gene family, member A | (RefSeq) GTP-binding protein rho1, putative	Environmental Information Processing
CCM_01773	K14400 pre-mRNA cleavage complex 2 protein Pcf11 | (RefSeq) mRNA cleavage factor complex component P	Genetic Information Processing
CCM_01776	K01875 seryl-tRNA synthetase [EC:6.1.1.11] | (RefSeq) seryl-tRNA synthetase synthetase	Genetic Information Processing
CCM_01778	K04345 protein kinase A [EC:2.7.11.11] | (RefSeq) cAMP-dependent protein kinase type 3	Cellular Processes
CCM_01779	K10082 lectin, mannose-binding 2 | (RefSeq) vesicular integral-membrane protein VIP36 precursor	Genetic Information Processing
CCM_01783	K12830 splicing factor 3B subunit 3 | (RefSeq) pre-mRNA splicing factor RSE1	Genetic Information Processing
CCM_01790	K12345 3-oxo-5-alpha-steroid 4-dehydrogenase 3 / polyprenol reductase [EC:1.3.1.22 1.3.1.94] | (RefS	Metabolism
CCM_01792	K03254 translation initiation factor 3 subunit A | (RefSeq) eukaryotic translation initiation factor	Genetic Information Processing
CCM_01794	K07973 guanine nucleotide-binding protein subunit gamma, other | (RefSeq) guanine nucleotide-binding	Environmental Information Processing
CCM_01804	K02510 4-hydroxy-2-oxoheptanedioate aldolase [EC:4.1.2.52] | (RefSeq) Pyruvate/Phosphoenolpyruvate k	Metabolism
CCM_01805	K00274 monoamine oxidase [EC:1.4.3.4] | (RefSeq) flavin-containing amine oxidase, putative	Metabolism
CCM_01813	K00287 dihydrofolate reductase [EC:1.5.1.3] | (RefSeq) dihydrofolate reductase	Metabolism
CCM_01814	K13299 glutathione S-transferase kappa 1 [EC:2.5.1.18] | (RefSeq) glutathione S-transferase kappa 1	Metabolism
CCM_01823	K09658 dolichol phosphate-mannose biosynthesis regulatory protein | (RefSeq) dolichyl-phosphate mann	Metabolism
CCM_01837	K10885 ATP-dependent DNA helicase 2 subunit 2 | (RefSeq) Ku family DNA helicase, putative	Genetic Information Processing
CCM_01839	K00227 Delta7-sterol 5-desaturase [EC:1.14.19.20] | (RefSeq) lathosterol oxidase	Metabolism
CCM_01843	K03165 DNA topoisomerase III [EC:5.6.2.1] | (RefSeq) DNA topoisomerase III	Genetic Information Processing
CCM_01858	K01673 carbonic anhydrase [EC:4.2.1.1] | (RefSeq) carbonic anhydrase 2	Metabolism
CCM_01859	K00981 phosphatidate cytidylyltransferase [EC:2.7.7.41] | (RefSeq) phosphatidate cytidylyltransferas	Metabolism
CCM_01863	K10807 ribonucleoside-diphosphate reductase subunit M1 [EC:1.17.4.1] | (RefSeq) ribonucleoside-dipho	Metabolism
CCM_01870	K01749 hydroxymethylbilane synthase [EC:2.5.1.61] | (RefSeq) porphobilinogen deaminase	Metabolism
CCM_01887	K06669 structural maintenance of chromosome 3 (chondroitin sulfate proteoglycan 6) | (RefSeq) chromo	Cellular Processes
CCM_01892	K13239 Delta3-Delta2-enoyl-CoA isomerase [EC:5.3.3.8] | (RefSeq) peroxisomal D3,D2-enoyl-CoA isomera	Metabolism
CCM_01895	K01049 acetylcholinesterase [EC:3.1.1.7] | (RefSeq) para-nitrobenzyl esterase	Metabolism
CCM_01912	K03782 catalase-peroxidase [EC:1.11.1.21] | (RefSeq) catalase/peroxidase HPI	Metabolism
CCM_01939	K01885 glutamyl-tRNA synthetase [EC:6.1.1.17] | (RefSeq) glutamyl-tRNA synthetase	Metabolism
CCM_01940	K00108 choline dehydrogenase [EC:1.1.99.1] | (RefSeq) choline dehydrogenase, putative	Metabolism
CCM_01972	K01941 urea carboxylase [EC:6.3.4.6] | (RefSeq) urea amidolyase, putative	Metabolism
CCM_01973	K01426 amidase [EC:3.5.1.4] | (RefSeq) amidase, putative	Metabolism
CCM_01978	K07827 GTPase KRas | (RefSeq) ras-2 protein	Cellular Processes
CCM_01979	K19850 protein OPY2 | (RefSeq) Membrane anchor Opy2	Environmental Information Processing
CCM_01980	K00698 chitin synthase [EC:2.4.1.16] | (RefSeq) chitin synthase 1	Metabolism
CCM_01981	K10579 ubiquitin-conjugating enzyme E2 M | (RefSeq) E2 ubiquitin-conjugating enzyme	Genetic Information Processing
CCM_01989	K00147 glutamate-5-semialdehyde dehydrogenase [EC:1.2.1.41] | (RefSeq) gamma-glutamyl phosphate redu	Metabolism
CCM_01990	K07466 replication factor A1 | (RefSeq) replication factor-A protein 1	Genetic Information Processing
CCM_01999	K01908 propionyl-CoA synthetase [EC:6.2.1.17] | (RefSeq) acetate-CoA ligase	Metabolism
CCM_02003	K18338 L-rhamnono-1,4-lactonase [EC:3.1.1.65] | (RefSeq) amidohydrolase family protein	Metabolism
CCM_02004	K05658 ATP-binding cassette, subfamily B (MDR/TAP), member 1 [EC:7.6.2.2] | (RefSeq) ABC multidrug t	Environmental Information Processing
CCM_02006	K11098 small nuclear ribonucleoprotein F | (RefSeq) small nuclear ribonucleoprotein SmF	Genetic Information Processing
CCM_02028	K11095 U1 small nuclear ribonucleoprotein C | (RefSeq) U1 small nuclear ribonucleoprotein C, putativ	Genetic Information Processing
CCM_02037	K12349 neutral ceramidase [EC:3.5.1.23] | (RefSeq) neutral ceramidase precursor	Metabolism
CCM_02067	K03843 alpha-1,3/alpha-1,6-mannosyltransferase [EC:2.4.1.132 2.4.1.257] | (RefSeq) mannosyltransfera	Metabolism
CCM_02068	K21157 SNF1-activating kinase 1 [EC:2.7.11.1] | (RefSeq) serine/threonine protein kinase, putative	Cellular Processes
CCM_02076	K06965 protein pelota | (RefSeq) translation factor pelota, putative	Genetic Information Processing
CCM_02087	K12350 sphingomyelin phosphodiesterase [EC:3.1.4.12] | (RefSeq) acid sphingomyelinase, putative	Metabolism
CCM_02109	K10882 crossover junction endonuclease EME1 [EC:3.1.22.-] | (RefSeq) alpha-1,2-mannosyltransferase (	Genetic Information Processing
CCM_02111	K12200 programmed cell death 6-interacting protein | (RefSeq) pH-response regulator protein palA/RIM	Cellular Processes
CCM_02117	K00052 3-isopropylmalate dehydrogenase [EC:1.1.1.85] | (RefSeq) 3-isopropylmalate dehydrogenase	Metabolism
CCM_02121	K01736 chorismate synthase [EC:4.2.3.5] | (RefSeq) chorismate synthase	Metabolism
CCM_02127	K01082 3'(2'), 5'-bisphosphate nucleotidase [EC:3.1.3.7] | (RefSeq) myo-inositol-1(or 4)-monophospha	Metabolism
CCM_02134	K03134 transcription initiation factor TFIID subunit 10 | (RefSeq) TFIID and and SAGA complex TAF10	Genetic Information Processing
CCM_02136	K09518 DnaJ homolog subfamily B member 12 | (RefSeq) ER associated DnaJ chaperone (Hlj1), putative	Genetic Information Processing
CCM_02147	K10599 pre-mRNA-processing factor 19 [EC:2.3.2.27] | (RefSeq) cell cycle control protein	Genetic Information Processing
CCM_02155	K02272 cytochrome c oxidase subunit 7c | (RefSeq) cytochrome-c oxidase chain VIIc	Metabolism
CCM_02156	K12598 ATP-dependent RNA helicase DOB1 [EC:3.6.4.13] | (RefSeq) ATP-dependent RNA helicase DOB1	Genetic Information Processing
CCM_02164	K10847 DNA-repair protein complementing XP-A cells | (RefSeq) DNA repair protein Rad14, putative	Genetic Information Processing
CCM_02165	K03800 lipoate---protein ligase [EC:6.3.1.20] | (RefSeq) lipoate-protein ligase A, putative	Metabolism
CCM_02182	K01598 phosphopantothenoylcysteine decarboxylase [EC:4.1.1.36] | (RefSeq) phosphopantothenoylcystein	Metabolism
CCM_02189	K19785 nicotinamide-nucleotide adenylyltransferase [EC:2.7.7.1] | (RefSeq) cytidylyltransferase	Metabolism
CCM_02191	K03066 26S proteasome regulatory subunit T6 | (RefSeq) 26S protease regulatory subunit 8	Genetic Information Processing
CCM_02201	K01205 alpha-N-acetylglucosaminidase [EC:3.2.1.50] | (RefSeq) alpha-N-acetylglucosaminidase, putativ	Metabolism
CCM_02207	K01958 pyruvate carboxylase [EC:6.4.1.1] | (RefSeq) pyruvate carboxylase	Metabolism
CCM_02214	K13346 peroxin-10 | (RefSeq) peroxisome assembly protein 10	Cellular Processes
CCM_02219	K00452 3-hydroxyanthranilate 3,4-dioxygenase [EC:1.13.11.6] | (RefSeq) 3-hydroxyanthranilate 3,4-dio	Metabolism
CCM_02220	K01557 acylpyruvate hydrolase [EC:3.7.1.5] | (RefSeq) 2-keto-4-pentenoate hydratase	Metabolism
CCM_02221	K03869 cullin 3 | (RefSeq) cullin-3	Genetic Information Processing
CCM_02222	K11087 small nuclear ribonucleoprotein D1 | (RefSeq) small nuclear ribonucleoprotein Sm D1	Genetic Information Processing
CCM_02227	K12621 U6 snRNA-associated Sm-like protein LSm2 | (RefSeq) small nuclear ribonucleoprotein LSM2	Genetic Information Processing
CCM_02228	K14556 U3 small nucleolar RNA-associated protein 12 | (RefSeq) WD domain-containing protein	Genetic Information Processing
CCM_02229	K05758 actin related protein 2/3 complex, subunit 2 | (RefSeq) ARP2/3 complex 34 kDa subunit	Cellular Processes
CCM_02233	K12828 splicing factor 3B subunit 1 | (RefSeq) U2 snRNP component prp10	Genetic Information Processing
CCM_02234	K03660 N-glycosylase/DNA lyase [EC:3.2.2.- 4.2.99.18] | (RefSeq) N-glycosylase/DNA lyase	Genetic Information Processing
CCM_02235	K12837 splicing factor U2AF 65 kDa subunit | (RefSeq) splicing factor u2af large subunit	Genetic Information Processing
CCM_02236	K02953 small subunit ribosomal protein S13e | (RefSeq) 40S ribosomal protein S13	Genetic Information Processing
CCM_02249	K10686 ubiquitin-activating enzyme E1 C [EC:6.2.1.45] | (RefSeq) NEDD8-activating enzyme E1 catalyti	Genetic Information Processing
CCM_02250	K03027 DNA-directed RNA polymerases I and III subunit RPAC1 | (RefSeq) DNA-directed RNA polymerases	Genetic Information Processing
CCM_02260	K02127 F-type H+-transporting ATPase subunit b | (RefSeq) ATP synthase subunit 4	Metabolism
CCM_02263	K03935 NADH dehydrogenase (ubiquinone) Fe-S protein 2 [EC:7.1.1.2 1.6.99.3] | (RefSeq) NADH-ubiquino	Metabolism
CCM_02264	K06126 ubiquinone biosynthesis monooxygenase Coq6 [EC:1.14.13.-] | (RefSeq) ubiquinone biosynthesis	Metabolism
CCM_02272	K08330 autophagy-related protein 11 | (RefSeq) Autophagy-related protein 11	Cellular Processes
CCM_02278	K01835 phosphoglucomutase [EC:5.4.2.2] | (RefSeq) phosphoglucomutase 2	Metabolism
CCM_02279	K13288 oligoribonuclease [EC:3.1.-.-] | (RefSeq) RNA exonuclease Rex2, putative	Genetic Information Processing
CCM_02284	K02958 small subunit ribosomal protein S15e | (RefSeq) ribosomal protein S15, eukaryotic/archaeal	Genetic Information Processing
CCM_02285	K07374 tubulin alpha | (RefSeq) tubulin alpha-2 CHAIN	Cellular Processes
CCM_02294	K13237 peroxisomal 2,4-dienoyl-CoA reductase [EC:1.3.1.34] | (RefSeq) sporulation protein SPS19	Cellular Processes
CCM_02296	K11230 mitogen-activated protein kinase kinase kinase [EC:2.7.11.25] | (RefSeq) MAP kinase kinase ki	Environmental Information Processing
CCM_02297	K01489 cytidine deaminase [EC:3.5.4.5] | (RefSeq) mitochondrial ornithine carrier protein AmcA/Ort1,	Metabolism
CCM_02303	K00295 methylenetetrahydrofolate dehydrogenase (NAD+) [EC:1.5.1.15] | (RefSeq) methylenetetrahydrofo	Metabolism
CCM_02308	K00789 S-adenosylmethionine synthetase [EC:2.5.1.6] | (RefSeq) S-adenosylmethionine synthetase	Metabolism
CCM_02309	K01771 1-phosphatidylinositol phosphodiesterase [EC:4.6.1.13] | (RefSeq) phosphatidylinositol phosph	Metabolism
CCM_02320	K12836 splicing factor U2AF 35 kDa subunit | (RefSeq) splicing factor U2AF 35 kDa subunit	Genetic Information Processing
CCM_02321	K05275 pyridoxine 4-dehydrogenase [EC:1.1.1.65] | (RefSeq) aldo/keto reductase, putative	Metabolism
CCM_02338	K02136 F-type H+-transporting ATPase subunit gamma | (RefSeq) ATP synthase subunit gamma precursor	Metabolism
CCM_02340	K10688 ubiquitin-conjugating enzyme E2 W [EC:2.3.2.25] | (RefSeq) ubiquitin conjugating enzyme	Genetic Information Processing
CCM_02343	K01892 histidyl-tRNA synthetase [EC:6.1.1.21] | (RefSeq) histidyl-tRNA synthetase	Genetic Information Processing
CCM_02352	K05531 mannan polymerase II complex MNN10 subunit [EC:2.4.1.-] | (RefSeq) galactosyltransferase	Metabolism
CCM_02357	K03018 DNA-directed RNA polymerase III subunit RPC1 [EC:2.7.7.6] | (RefSeq) DNA-directed RNA polymer	Genetic Information Processing
CCM_02366	K00234 succinate dehydrogenase (ubiquinone) flavoprotein subunit [EC:1.3.5.1] | (RefSeq) succinate d	Metabolism
CCM_02370	K14546 U3 small nucleolar RNA-associated protein 5 | (RefSeq) hypothetical protein	Genetic Information Processing
CCM_02381	K10088 protein OS-9 | (RefSeq) misfolded glycoproteins degradation protein Yos9, putative	Genetic Information Processing
CCM_02386	K05658 ATP-binding cassette, subfamily B (MDR/TAP), member 1 [EC:7.6.2.2] | (RefSeq) ABC multidrug t	Environmental Information Processing
CCM_02397	K05665 ATP-binding cassette, subfamily C (CFTR/MRP), member 1 [EC:7.6.2.3] | (RefSeq) ABC multidrug	Environmental Information Processing
CCM_02400	K01940 argininosuccinate synthase [EC:6.3.4.5] | (RefSeq) argininosuccinate synthase	Metabolism
CCM_02404	K02921 large subunit ribosomal protein L37Ae | (RefSeq) 60S ribosomal protein L43	Genetic Information Processing
CCM_02411	K00799 glutathione S-transferase [EC:2.5.1.18] | (RefSeq) glutathione S-transferase family protein,	Metabolism
CCM_02415	K11240 tyrosine-protein phosphatase MSG5 [EC:3.1.3.48] | (RefSeq) protein-tyrosine phosphatase, puta	Environmental Information Processing
CCM_02424	K19475 WAS/WASL-interacting protein | (RefSeq) hypothetical protein	Cellular Processes
CCM_02430	K01755 argininosuccinate lyase [EC:4.3.2.1] | (RefSeq) argininosuccinate lyase	Metabolism
CCM_02438	K19839 Rho-type GTPase-activating protein 1/2 | (RefSeq) Rho GTPase activator Rga	Environmental Information Processing
CCM_02448	K13711 phosphatidylinositol 4-kinase type 2 [EC:2.7.1.67] | (RefSeq) Phosphatidylinositol 3-/4-kinas	Metabolism
CCM_02450	K12195 charged multivesicular body protein 6 | (RefSeq) SNF7 family protein	Cellular Processes
CCM_02458	K12620 U6 snRNA-associated Sm-like protein LSm1 | (RefSeq) small nuclear ribonucleoprotein (LSM1), p	Genetic Information Processing
CCM_02469	K14315 nucleoporin NDC1 | (RefSeq) nuclear envelope protein	Genetic Information Processing
CCM_02472	K03844 alpha-1,2-mannosyltransferase [EC:2.4.1.131] | (RefSeq) alpha-1,2-mannosyltransferase alg11	Metabolism
CCM_02473	K00681 gamma-glutamyltranspeptidase / glutathione hydrolase [EC:2.3.2.2 3.4.19.13] | (RefSeq) Gamma-	Metabolism
CCM_02481	K03143 transcription initiation factor TFIIH subunit 3 | (RefSeq) transcription factor TFIIH subunit	Genetic Information Processing
CCM_02483	K18584 actin-related protein 3 | (RefSeq) actin-like protein 3	Cellular Processes
CCM_02484	K13953 alcohol dehydrogenase, propanol-preferring [EC:1.1.1.1] | (RefSeq) alcohol dehydrogenase 1	Metabolism
CCM_02487	K08764 sterol carrier protein 2 [EC:2.3.1.176] | (RefSeq) nonspecific lipid-transfer protein	Metabolism
CCM_02494	K02258 cytochrome c oxidase assembly protein subunit 11 | (RefSeq) cytochrome-c oxidase assembly pro	Metabolism
CCM_02495	K02898 large subunit ribosomal protein L26e | (RefSeq) 60S ribosomal protein L26	Genetic Information Processing
CCM_02499	K10582 ubiquitin-conjugating enzyme E2 Q [EC:2.3.2.23] | (RefSeq) ubiquitin-conjugating enzyme E2 Q2	Genetic Information Processing
CCM_02500	K00948 ribose-phosphate pyrophosphokinase [EC:2.7.6.1] | (RefSeq) ribose-phosphate pyrophosphokinase	Metabolism
CCM_02504	K03858 phosphatidylinositol N-acetylglucosaminyltransferase subunit H | (RefSeq) phosphatidylinosito	Metabolism
CCM_02506	K03781 catalase [EC:1.11.1.6] | (RefSeq) catalase A	Metabolism
CCM_02524	K02899 large subunit ribosomal protein L27 | (RefSeq) 50S ribosomal protein L27	Genetic Information Processing
CCM_02533	K10777 DNA ligase 4 [EC:6.5.1.1] | (RefSeq) DNA ligase, putative	Genetic Information Processing
CCM_02534	K00761 uracil phosphoribosyltransferase [EC:2.4.2.9] | (RefSeq) uracil phosphoribosyltransferase	Metabolism
CCM_02537	K00507 stearoyl-CoA desaturase (Delta-9 desaturase) [EC:1.14.19.1] | (RefSeq) acyl-CoA desaturase	Metabolism
CCM_02538	K14299 nucleoporin SEH1 | (RefSeq) nucleoporin seh1	Genetic Information Processing
CCM_02549	K00799 glutathione S-transferase [EC:2.5.1.18] | (RefSeq) Glutathione S-transferase	Metabolism
CCM_02550	K12859 U5 snRNP protein, DIM1 family | (RefSeq) mitosis protein dim1	Genetic Information Processing
CCM_02553	K10437 phenylacetate 2-hydroxylase [EC:1.14.14.54] | (RefSeq) cytochrome P450 phenylacetate 2-hydrox	Metabolism
CCM_02554	K03258 translation initiation factor 4B | (RefSeq) translation initiation factor eIF4B	Genetic Information Processing
CCM_02581	K01426 amidase [EC:3.5.1.4] | (RefSeq) amidase, putative	Metabolism
CCM_02599	K17774 mitochondrial distribution and morphology protein 10 | (RefSeq) hypothetical protein	Cellular Processes
CCM_02602	K02966 small subunit ribosomal protein S19e | (RefSeq) 40S ribosomal protein S19 (S16)	Genetic Information Processing
CCM_02614	K00276 primary-amine oxidase [EC:1.4.3.21] | (RefSeq) copper methylamine oxidase precursor	Metabolism
CCM_02622	K17607 type 2A phosphatase activator TIP41 | (RefSeq) TipA protein	Cellular Processes
CCM_02626	K00931 glutamate 5-kinase [EC:2.7.2.11] | (RefSeq) glutamate 5-kinase	Metabolism
CCM_02628	K01880 glycyl-tRNA synthetase [EC:6.1.1.14] | (RefSeq) glycyl-tRNA synthetase 1	Genetic Information Processing
CCM_02629	K19833 serine/threonine-protein kinase CLA4 [EC:2.7.11.1] | (RefSeq) protein kinase Chm1, putative	Environmental Information Processing
CCM_02639	K00326 cytochrome-b5 reductase [EC:1.6.2.2] | (RefSeq) nitrate reductase	Metabolism
CCM_02643	K07106 N-acetylmuramic acid 6-phosphate etherase [EC:4.2.1.126] | (RefSeq) glucokinase regulator fam	Metabolism
CCM_02647	K19730 autophagy-related protein 101 | (RefSeq) DUF1649 domain protein	Cellular Processes
CCM_02648	K13336 peroxin-3 | (RefSeq) peroxisomal membrane protein Pex3, putative	Cellular Processes
CCM_02651	K03939 NADH dehydrogenase (ubiquinone) Fe-S protein 6 | (RefSeq) NADH:ubiquinone oxidoreductase 18.4	Metabolism
CCM_02658	K14397 cleavage and polyadenylation specificity factor subunit 5 | (RefSeq) cleavage and polyadenyla	Genetic Information Processing
CCM_02668	K02924 large subunit ribosomal protein L39e | (RefSeq) ribosomal protein L39e, putative	Genetic Information Processing
CCM_02669	K03094 S-phase kinase-associated protein 1 | (RefSeq) SCF complex subunit Skp1	Genetic Information Processing
CCM_02670	K08098 GPI mannosyltransferase 4 [EC:2.4.1.-] | (RefSeq) GPI mannosyltransferase 4	Metabolism
CCM_02671	K02865 large subunit ribosomal protein L10Ae | (RefSeq) 60S ribosomal protein L10a	Genetic Information Processing
CCM_02686	K01923 phosphoribosylaminoimidazole-succinocarboxamide synthase [EC:6.3.2.6] | (RefSeq) phosphoribos	Metabolism
CCM_02696	K07178 RIO kinase 1 [EC:2.7.11.1] | (RefSeq) serine/threonine-protein kinase RIO1	Genetic Information Processing
CCM_02711	K03020 DNA-directed RNA polymerases I and III subunit RPAC2 | (RefSeq) DNA-directed RNA polymerase I	Genetic Information Processing
CCM_02712	K03950 NADH dehydrogenase (ubiquinone) 1 alpha subcomplex subunit 6 | (RefSeq) NADH-ubiquinone oxido	Metabolism
CCM_02713	K12873 bud site selection protein 31 | (RefSeq) cell cycle control protein cwf14	Genetic Information Processing
CCM_02715	K14409 protein SMG7 | (RefSeq) Telomerase activating protein Est1	Genetic Information Processing
CCM_02716	K00856 adenosine kinase [EC:2.7.1.20] | (RefSeq) adenosine kinase	Metabolism
CCM_02717	K02938 large subunit ribosomal protein L8e | (RefSeq) 60S ribosomal protein L2	Genetic Information Processing
CCM_02720	K03265 peptide chain release factor subunit 1 | (RefSeq) eukaryotic peptide chain release factor sub	Genetic Information Processing
CCM_02729	K08139 MFS transporter, SP family, sugar:H+ symporter | (RefSeq) sugar transporter, putative	Cellular Processes
CCM_02731	K01951 GMP synthase (glutamine-hydrolysing) [EC:6.3.5.2] | (RefSeq) GMP synthase	Metabolism
CCM_02734	K10259 F-box and WD-40 domain protein MET30 | (RefSeq) sulfur controller-2	Genetic Information Processing
CCM_02738	K02993 small subunit ribosomal protein S7e | (RefSeq) 40S ribosomal protein S7	Genetic Information Processing
CCM_02744	K01230 mannosyl-oligosaccharide alpha-1,2-mannosidase [EC:3.2.1.113] | (RefSeq) class I alpha-mannos	Metabolism
CCM_02750	K05349 beta-glucosidase [EC:3.2.1.21] | (RefSeq) beta-glucosidase 1 precursor	Metabolism
CCM_02751	K00222 Delta14-sterol reductase [EC:1.3.1.70] | (RefSeq) delta(14)-sterol reductase	Metabolism
CCM_02752	K10089 cation-dependent mannose-6-phosphate receptor | (RefSeq) vacuolar sorting receptor (Mrl1), pu	Cellular Processes
CCM_02754	K00988 sulfate adenylyltransferase (ADP) / ATP adenylyltransferase [EC:2.7.7.5 2.7.7.53] | (RefSeq)	Metabolism
CCM_02756	K01210 glucan 1,3-beta-glucosidase [EC:3.2.1.58] | (RefSeq) glucan 1,3-beta-glucosidase	Metabolism
CCM_02758	K03362 F-box and WD-40 domain protein 1/11 | (RefSeq) F-box and WD40 domain protein, putative	Genetic Information Processing
CCM_02761	K00002 alcohol dehydrogenase (NADP+) [EC:1.1.1.2] | (RefSeq) oxidoreductase	Metabolism
CCM_02789	K09540 translocation protein SEC63 | (RefSeq) translocation complex component	Genetic Information Processing
CCM_02798	K02134 F-type H+-transporting ATPase subunit delta | (RefSeq) ATP synthase delta chain, putative	Metabolism
CCM_02804	K14288 exportin-T | (RefSeq) tRNA exportin, putative	Genetic Information Processing
CCM_02830	K09843 (+)-abscisic acid 8'-hydroxylase [EC:1.14.14.137] | (RefSeq) cytochrome P450 6A1	Metabolism
CCM_02833	K00463 indoleamine 2,3-dioxygenase [EC:1.13.11.52] | (RefSeq) indoleamine 2,3-dioxygenase	Metabolism
CCM_02834	K01556 kynureninase [EC:3.7.1.3] | (RefSeq) kynureninase	Metabolism
CCM_02842	K00318 proline dehydrogenase [EC:1.5.5.2] | (RefSeq) proline oxidase PrnD	Metabolism
CCM_02875	K00949 thiamine pyrophosphokinase [EC:2.7.6.2] | (RefSeq) thiamine pyrophosphokinase, putative	Metabolism
CCM_02876	K08496 golgi SNAP receptor complex member 2 | (RefSeq) membrin	Genetic Information Processing
CCM_02881	K00560 thymidylate synthase [EC:2.1.1.45] | (RefSeq) thymidylate synthase	Metabolism
CCM_02883	K01190 beta-galactosidase [EC:3.2.1.23] | (RefSeq) beta-galactosidase	Metabolism
CCM_02911	K19572 adenosine deaminase CECR1 [EC:3.5.4.4] | (RefSeq) adenosine deaminase	Metabolism
CCM_02912	K06699 proteasome activator subunit 4 | (RefSeq) proteasome activator subunit 4, putative	Genetic Information Processing
CCM_02923	K02541 DNA replication licensing factor MCM3 [EC:3.6.4.12] | (RefSeq) DNA replication licensing fact	Genetic Information Processing
CCM_02926	K00624 carnitine O-acetyltransferase [EC:2.3.1.7] | (RefSeq) carnitine O-acetyltransferase	Cellular Processes
CCM_02931	K10858 DNA mismatch repair protein PMS2 | (RefSeq) DNA mismatch repair protein PMS1	Genetic Information Processing
CCM_02932	K05294 GPI inositol-deacylase [EC:3.-.-.-] | (RefSeq) GPI inositol-deacylase	Metabolism
CCM_02937	K05285 GPI ethanolamine phosphate transferase 1 [EC:2.7.-.-] | (RefSeq) ATP release protein	Metabolism
CCM_02943	K03949 NADH dehydrogenase (ubiquinone) 1 alpha subcomplex subunit 5 | (RefSeq) NADH-ubiquinone oxido	Metabolism
CCM_02946	K01760 cysteine-S-conjugate beta-lyase [EC:4.4.1.13] | (RefSeq) cystathionine beta-lyase	Metabolism
CCM_02951	K10534 nitrate reductase (NAD(P)H) [EC:1.7.1.1 1.7.1.2 1.7.1.3] | (RefSeq) nitrate reductase	Metabolism
CCM_02952	K14327 regulator of nonsense transcripts 2 | (RefSeq) nonsense-mediated mRNA decay factor (Upf2)	Genetic Information Processing
CCM_02953	K00698 chitin synthase [EC:2.4.1.16] | (RefSeq) chitin synthase D	Metabolism
CCM_02955	K03243 translation initiation factor 5B | (RefSeq) mitochondrial translation initiation factor IF-2	Genetic Information Processing
CCM_02962	K09831 sterol 22-desaturase [EC:1.14.19.41] | (RefSeq) cytochrome P450 61	Metabolism
CCM_02966	K00698 chitin synthase [EC:2.4.1.16] | (RefSeq) chitin synthase	Metabolism
CCM_02979	K14338 cytochrome P450 / NADPH-cytochrome P450 reductase [EC:1.14.14.1 1.6.2.4] | (RefSeq) Bifunctio	Metabolism
CCM_02981	K01876 aspartyl-tRNA synthetase [EC:6.1.1.12] | (RefSeq) aspartate--tRNA ligase	Genetic Information Processing
CCM_02987	K02831 ser/thr/tyr protein kinase RAD53 [EC:2.7.11.-] | (RefSeq) protein kinase	Cellular Processes
CCM_02991	K00101 L-lactate dehydrogenase (cytochrome) [EC:1.1.2.3] | (RefSeq) mitochondrial cytochrome b2, put	Metabolism
CCM_02997	K00668 fatty acid synthase subunit beta, fungi type [EC:2.3.1.86] | (RefSeq) fatty acid synthase bet	Metabolism
CCM_02998	K00667 fatty acid synthase subunit alpha, fungi type [EC:2.3.1.86] | (RefSeq) fatty acid synthase su	Metabolism
CCM_02999	K12623 U6 snRNA-associated Sm-like protein LSm4 | (RefSeq) U6 snRNA-associated Sm-like protein LSM4,	Genetic Information Processing
CCM_03003	K10884 ATP-dependent DNA helicase 2 subunit 1 | (RefSeq) DSB repair complex subunit Ku70, putative	Genetic Information Processing
CCM_03004	K01772 protoporphyrin/coproporphyrin ferrochelatase [EC:4.99.1.1 4.99.1.9] | (RefSeq) ferrochelatase	Metabolism
CCM_03006	K17969 mitochondrial fission 1 protein | (RefSeq) mitochondrial membrane fission protein	Cellular Processes
CCM_03012	K00275 pyridoxamine 5'-phosphate oxidase [EC:1.4.3.5] | (RefSeq) hypothetical protein	Metabolism
CCM_03014	K08333 phosphoinositide-3-kinase, regulatory subunit 4 [EC:2.7.11.1] | (RefSeq) Armadillo-type fold	Cellular Processes
CCM_03016	K13024 inositol-hexakisphosphate/diphosphoinositol-pentakisphosphate 1-kinase [EC:2.7.4.24] | (RefSe	Environmental Information Processing
CCM_03017	K14554 U3 small nucleolar RNA-associated protein 21 | (RefSeq) WD repeat containing protein 36	Genetic Information Processing
CCM_03021	K03013 DNA-directed RNA polymerases I, II, and III subunit RPABC1 | (RefSeq) DNA-directed RNA polyme	Genetic Information Processing
CCM_03026	K00737 beta-1,4-mannosyl-glycoprotein beta-1,4-N-acetylglucosaminyltransferase [EC:2.4.1.144] | (Ref	Metabolism
CCM_03033	K13345 peroxin-12 | (RefSeq) peroxisome biosynthesis protein (PAS10/Peroxin-12), putative	Cellular Processes
CCM_03045	K00122 formate dehydrogenase [EC:1.17.1.9] | (RefSeq) formate dehydrogenase	Metabolism
CCM_03114	K00010 myo-inositol 2-dehydrogenase / D-chiro-inositol 1-dehydrogenase [EC:1.1.1.18 1.1.1.369] | (Re	Metabolism
CCM_03119	K03680 translation initiation factor eIF-2B subunit delta | (RefSeq) translation initiation factor e	Genetic Information Processing
CCM_03120	K01693 imidazoleglycerol-phosphate dehydratase [EC:4.2.1.19] | (RefSeq) imidazoleglycerol-phosphate	Metabolism
CCM_03122	K03353 anaphase-promoting complex subunit 6 | (RefSeq) anaphase-promoting complex subunit Cut9	Genetic Information Processing
CCM_03123	K01907 acetoacetyl-CoA synthetase [EC:6.2.1.16] | (RefSeq) acetoacetyl-CoA synthase	Metabolism
CCM_03130	K02515 serine/threonine-protein kinase HSL1, negative regulator of Swe1 kinase [EC:2.7.11.-] | (RefS	Environmental Information Processing
CCM_03131	K01638 malate synthase [EC:2.3.3.9] | (RefSeq) Malate synthase, glyoxysomal	Metabolism
CCM_03132	K01647 citrate synthase [EC:2.3.3.1] | (RefSeq) peroxysomal citrate synthase	Metabolism
CCM_03147	K00074 3-hydroxybutyryl-CoA dehydrogenase [EC:1.1.1.157] | (RefSeq) 3-hydroxybutyryl-CoA dehydrogena	Metabolism
CCM_03152	K12624 U6 snRNA-associated Sm-like protein LSm5 | (RefSeq) small nuclear ribonucleoprotein	Genetic Information Processing
CCM_03153	K03008 DNA-directed RNA polymerase II subunit RPB11 | (RefSeq) DNA-directed RNA polymerase II subuni	Genetic Information Processing
CCM_03158	K03635 molybdopterin synthase catalytic subunit [EC:2.8.1.12] | (RefSeq) polysaccharide deacetylase,	Metabolism
CCM_03161	K11992 acyl-CoA thioesterase 8 [EC:3.1.2.27] | (RefSeq) acyl-CoA thioesterase II	Cellular Processes
CCM_03168	K10536 agmatine deiminase [EC:3.5.3.12] | (RefSeq) peptidylarginine deiminase-like enzyme	Metabolism
CCM_03171	K22470 eukaryotic sulfide quinone oxidoreductase [EC:1.8.5.8] | (RefSeq) pyridine nucleotide-disulfi	Metabolism
CCM_03172	K21197 PHO85 cyclin-5 | (RefSeq) G1/S-specific cyclin Pcl5, putative	Cellular Processes
CCM_03173	K12812 ATP-dependent RNA helicase UAP56/SUB2 [EC:3.6.4.13] | (RefSeq) ATP-dependent RNA helicase SUB	Genetic Information Processing
CCM_03184	K12618 5'-3' exoribonuclease 1 [EC:3.1.13.-] | (RefSeq) exonuclease Kem1, putative	Genetic Information Processing
CCM_03195	K03259 translation initiation factor 4E | (RefSeq) eukaryotic translation initiation factor 4E type	Genetic Information Processing
CCM_03196	K12847 U4/U6.U5 tri-snRNP-associated protein 2 | (RefSeq) U4/U6.U5 tri-snRNP-associated protein 2	Genetic Information Processing
CCM_03205	K03355 anaphase-promoting complex subunit 8 | (RefSeq) anaphase-promoting complex subunit CDC23	Genetic Information Processing
CCM_03206	K00789 S-adenosylmethionine synthetase [EC:2.5.1.6] | (RefSeq) NAD dependent epimerase/dehydratase f	Metabolism
CCM_03208	K02321 DNA polymerase alpha subunit B | (RefSeq) DNA polymerase alpha/primase associated subunit	Genetic Information Processing
CCM_03210	K05605 3-hydroxyisobutyryl-CoA hydrolase [EC:3.1.2.4] | (RefSeq) mitochondrial 3-hydroxyisobutyryl-C	Metabolism
CCM_03211	K11096 small nuclear ribonucleoprotein D2 | (RefSeq) small nuclear ribonucleoprotein Sm D2	Genetic Information Processing
CCM_03212	K00863 triose/dihydroxyacetone kinase / FAD-AMP lyase (cyclizing) [EC:2.7.1.28 2.7.1.29 4.6.1.15] |	Metabolism
CCM_03220	K10777 DNA ligase 4 [EC:6.5.1.1] | (RefSeq) ATP dependent DNA ligase domain protein	Genetic Information Processing
CCM_03230	K00620 glutamate N-acetyltransferase / amino-acid N-acetyltransferase [EC:2.3.1.35 2.3.1.1] | (RefSe	Metabolism
CCM_03231	K12350 sphingomyelin phosphodiesterase [EC:3.1.4.12] | (RefSeq) acid sphingomyelinase, putative	Metabolism
CCM_03243	K01958 pyruvate carboxylase [EC:6.4.1.1] | (RefSeq) pyruvate carboxylase	Metabolism
CCM_03247	K07204 regulatory associated protein of mTOR | (RefSeq) TORC1 growth control complex subunit Kog1	Cellular Processes
CCM_03248	K22503 aspartyl-tRNA synthetase [EC:6.1.1.12] | (RefSeq) aspartyl-tRNA synthetase	Genetic Information Processing
CCM_03250	K00993 ethanolaminephosphotransferase [EC:2.7.8.1] | (RefSeq) ethanolaminephosphotransferase	Metabolism
CCM_03253	K05665 ATP-binding cassette, subfamily C (CFTR/MRP), member 1 [EC:7.6.2.3] | (RefSeq) ABC transporte	Environmental Information Processing
CCM_03260	K02987 small subunit ribosomal protein S4e | (RefSeq) ribosomal protein S4	Genetic Information Processing
CCM_03261	K00102 D-lactate dehydrogenase (cytochrome) [EC:1.1.2.4] | (RefSeq) D-lactate dehydrogenase	Metabolism
CCM_03264	K01082 3'(2'), 5'-bisphosphate nucleotidase [EC:3.1.3.7] | (RefSeq) myo-inositol-1(or 4)-monophospha	Metabolism
CCM_03267	K09680 type II pantothenate kinase [EC:2.7.1.33] | (RefSeq) pantothenate kinase, putative	Metabolism
CCM_03275	K14171 alkyl hydroperoxide reductase 1 [EC:1.11.1.24] | (RefSeq) peroxiredoxin-5, putative	Genetic Information Processing
CCM_03276	K02896 large subunit ribosomal protein L24e | (RefSeq) 60S ribosomal protein L24	Genetic Information Processing
CCM_03279	K01183 chitinase [EC:3.2.1.14] | (RefSeq) glycosyl hydrolase, family 18, putative	Metabolism
CCM_03282	K05665 ATP-binding cassette, subfamily C (CFTR/MRP), member 1 [EC:7.6.2.3] | (RefSeq) ABC multidrug	Environmental Information Processing
CCM_03295	K02150 V-type H+-transporting ATPase subunit E | (RefSeq) ATP synthase subunit E, putative	Metabolism
CCM_03310	K00133 aspartate-semialdehyde dehydrogenase [EC:1.2.1.11] | (RefSeq) aspartate semialdehyde dehydrog	Metabolism
CCM_03323	K12733 peptidyl-prolyl cis-trans isomerase-like 1 [EC:5.2.1.8] | (RefSeq) peptidyl prolyl cis-trans	Genetic Information Processing
CCM_03324	K00616 transaldolase [EC:2.2.1.2] | (RefSeq) transaldolase	Metabolism
CCM_03328	K05857 phosphatidylinositol phospholipase C, delta [EC:3.1.4.11] | (RefSeq) phospholipase C	Metabolism
CCM_03334	K13431 signal recognition particle receptor subunit alpha | (RefSeq) signal sequence receptor alpha	Genetic Information Processing
CCM_03349	K14758 casein kinase I homolog HRR25 [EC:2.7.11.1] | (RefSeq) casein kinase I, putative	Genetic Information Processing
CCM_03352	K04345 protein kinase A [EC:2.7.11.11] | (RefSeq) serine/threonine-protein kinase PRKX	Cellular Processes
CCM_03356	K19842 RHO1 GDP-GTP exchange protein 1/2 | (RefSeq) Rho guanyl nucleotide exchange factor (Rom2), pu	Environmental Information Processing
CCM_03357	K02155 V-type H+-transporting ATPase 16kDa proteolipid subunit | (RefSeq) vacuolar ATP synthase 16 k	Metabolism
CCM_03362	K00914 phosphatidylinositol 3-kinase [EC:2.7.1.137] | (RefSeq) phosphoinositide 3-kinase, putative	Metabolism
CCM_03371	K17738 D-arabinitol 2-dehydrogenase [EC:1.1.1.250] | (RefSeq) D-arabinitol dehydrogenase ArbD, putat	Metabolism
CCM_03372	K00253 isovaleryl-CoA dehydrogenase [EC:1.3.8.4] | (RefSeq) isovaleryl-CoA dehydrogenase IvdA, putat	Metabolism
CCM_03373	K01969 3-methylcrotonyl-CoA carboxylase beta subunit [EC:6.4.1.4] | (RefSeq) methylcrotonoyl-CoA car	Metabolism
CCM_03387	K00222 Delta14-sterol reductase [EC:1.3.1.70] | (RefSeq) c-14 sterol reductase	Metabolism
CCM_03394	K02875 large subunit ribosomal protein L14e | (RefSeq) ribosomal protein L14	Genetic Information Processing
CCM_03397	K03946 NADH dehydrogenase (ubiquinone) 1 alpha subcomplex subunit 2 | (RefSeq) NADH-ubiquinone oxido	Metabolism
CCM_03401	K00451 homogentisate 1,2-dioxygenase [EC:1.13.11.5] | (RefSeq) homogentisate 1,2-dioxygenase, putati	Metabolism
CCM_03403	K04565 superoxide dismutase, Cu-Zn family [EC:1.15.1.1] | (RefSeq) superoxide dismutase	Cellular Processes
CCM_03411	K01525 bis(5'-nucleosyl)-tetraphosphatase (symmetrical) [EC:3.6.1.41] | (RefSeq) Ser/Thr protein pho	Metabolism
CCM_03413	K01052 lysosomal acid lipase/cholesteryl ester hydrolase [EC:3.1.1.13] | (RefSeq) alpha/beta hydrola	Metabolism
CCM_03425	K23735 lipoyl(octanoyl) transferase 2 [EC:2.3.1.181] | (RefSeq) Lipoyltransferase, putative	Metabolism
CCM_03431	K01968 3-methylcrotonyl-CoA carboxylase alpha subunit [EC:6.4.1.4] | (RefSeq) methylcrotonoyl-CoA ca	Metabolism
CCM_03445	K05665 ATP-binding cassette, subfamily C (CFTR/MRP), member 1 [EC:7.6.2.3] | (RefSeq) multidrug resi	Environmental Information Processing
CCM_03447	K03681 exosome complex component RRP40 | (RefSeq) exosome complex exonuclease RRP40	Genetic Information Processing
CCM_03450	K01679 fumarate hydratase, class II [EC:4.2.1.2] | (RefSeq) fumarate hydratase	Metabolism
CCM_03453	K13524 4-aminobutyrate aminotransferase / (S)-3-amino-2-methylpropionate transaminase [EC:2.6.1.19 2	Metabolism
CCM_03456	K01164 ribonuclease P/MRP protein subunit POP1 [EC:3.1.26.5] | (RefSeq) ribonuclease P complex subun	Genetic Information Processing
CCM_03495	K00264 glutamate synthase (NADH) [EC:1.4.1.14] | (RefSeq) glutamate synthase precursor	Metabolism
CCM_03500	K08504 blocked early in transport 1 | (RefSeq) ER-golgi SNARE complex subunit Bet1, putative	Genetic Information Processing
CCM_03522	K01196 glycogen debranching enzyme [EC:2.4.1.25 3.2.1.33] | (RefSeq) glycogen debranching enzyme	Metabolism
CCM_03540	K00006 glycerol-3-phosphate dehydrogenase (NAD+) [EC:1.1.1.8] | (RefSeq) glycerol-3-phosphate dehydr	Metabolism
CCM_03549	K11996 adenylyltransferase and sulfurtransferase [EC:2.7.7.80 2.8.1.11] | (RefSeq) molybdenum cofact	Genetic Information Processing
CCM_03579	K06215 pyridoxal 5'-phosphate synthase pdxS subunit [EC:4.3.3.6] | (RefSeq) pyridoxine biosynthesis	Metabolism
CCM_03587	K01183 chitinase [EC:3.2.1.14] | (RefSeq) chitinase 3 precursor, putative	Metabolism
CCM_03592	K03372 MFS transporter, PAT family, solute carrier family 33 (acetyl-CoA transportor), member 1 [EC:	Metabolism
CCM_03600	K06684 cell cycle protein kinase DBF2 [EC:2.7.11.-] | (RefSeq) serine/threonine-protein kinase cot-1	Cellular Processes
CCM_03602	K02979 small subunit ribosomal protein S28e | (RefSeq) 40S ribosomal protein S28	Genetic Information Processing
CCM_03607	K05643 ATP-binding cassette, subfamily A (ABC1), member 3 | (RefSeq) ABC transporter, putative	Environmental Information Processing
CCM_03609	K00558 DNA (cytosine-5)-methyltransferase 1 [EC:2.1.1.37] | (RefSeq) C-5 cytosine methyltransferase	Metabolism
CCM_03635	K14002 DnaJ-related protein SCJ1 | (RefSeq) DnaJ domain-containing protein	Genetic Information Processing
CCM_03636	K03754 translation initiation factor eIF-2B subunit beta | (RefSeq) translation regulator GCD7	Genetic Information Processing
CCM_03647	K00417 ubiquinol-cytochrome c reductase subunit 7 | (RefSeq) ubiquinol-cytochrome C reductase-like p	Metabolism
CCM_03648	K11841 ubiquitin carboxyl-terminal hydrolase 10 [EC:3.4.19.12] | (RefSeq) ubiquitin C-terminal hydro	Cellular Processes
CCM_03662	K00059 3-oxoacyl-[acyl-carrier protein] reductase [EC:1.1.1.100] | (RefSeq) versicolorin reductase,	Metabolism
CCM_03686	K01937 CTP synthase [EC:6.3.4.2] | (RefSeq) CTP synthase	Metabolism
CCM_03688	K00463 indoleamine 2,3-dioxygenase [EC:1.13.11.52] | (RefSeq) indoleamine 2,3-dioxygenase family pro	Metabolism
CCM_03697	K00804 geranylgeranyl diphosphate synthase, type III [EC:2.5.1.1 2.5.1.10 2.5.1.29] | (RefSeq) geran	Metabolism
CCM_03705	K12194 charged multivesicular body protein 4 | (RefSeq) vacuolar sorting protein 32	Cellular Processes
CCM_03708	K01247 DNA-3-methyladenine glycosylase II [EC:3.2.2.21] | (RefSeq) DNA-3-methyladenine glycosylase,	Genetic Information Processing
CCM_03710	K12840 splicing factor 45 | (RefSeq) G-patch DNA repair protein (Drt111), putative	Genetic Information Processing
CCM_03713	K02891 large subunit ribosomal protein L22e | (RefSeq) 60S ribosomal protein L22	Genetic Information Processing
CCM_03718	K01687 dihydroxy-acid dehydratase [EC:4.2.1.9] | (RefSeq) dihydroxy-acid dehydratase, putative	Metabolism
CCM_03720	K22831 1-acylglycerol-3-phosphate O-acyltransferase [EC:2.3.1.51] | (RefSeq) Phospholipid/glycerol a	Metabolism
CCM_03725	K00850 6-phosphofructokinase 1 [EC:2.7.1.11] | (RefSeq) 6-phosphofructokinase	Metabolism
CCM_03729	K14293 importin subunit beta-1 | (RefSeq) importin beta-1 subunit	Genetic Information Processing
CCM_03734	K12586 exosome complex component RRP43 | (RefSeq) ribosomal protein S5 domain 2-type fold domain con	Genetic Information Processing
CCM_03736	K00693 glycogen synthase [EC:2.4.1.11] | (RefSeq) glycogen synthase	Metabolism
CCM_03746	K02831 ser/thr/tyr protein kinase RAD53 [EC:2.7.11.-] | (RefSeq) Protein kinase domain containing pr	Cellular Processes
CCM_03749	K00290 saccharopine dehydrogenase (NAD+, L-lysine forming) [EC:1.5.1.7] | (RefSeq) saccharopine dehy	Metabolism
CCM_03752	K10246 fatty acid elongase 3 [EC:2.3.1.199] | (RefSeq) elongation of fatty acids protein 3	Metabolism
CCM_03753	K02264 cytochrome c oxidase subunit 5a | (RefSeq) cytochrome c oxidase polypeptide VI	Metabolism
CCM_03758	K12831 splicing factor 3B subunit 4 | (RefSeq) splicing factor 3b subunit 4	Genetic Information Processing
CCM_03762	K05665 ATP-binding cassette, subfamily C (CFTR/MRP), member 1 [EC:7.6.2.3] | (RefSeq) ABC multidrug	Environmental Information Processing
CCM_03780	K12161 ubiquitin related modifier 1 | (RefSeq) ubiquitin-related modifier 1	Genetic Information Processing
CCM_03788	K09562 hsp70-interacting protein | (RefSeq) Hsp70 nucleotide exchange factor (Fes1), putative	Genetic Information Processing
CCM_03791	K19030 6-phosphofructo-2-kinase / fructose-2,6-biphosphatase 4 [EC:2.7.1.105 3.1.3.46] | (RefSeq) 6-	Metabolism
CCM_03796	K12882 nuclear cap-binding protein subunit 1 | (RefSeq) cap binding protein	Genetic Information Processing
CCM_03802	K02930 large subunit ribosomal protein L4e | (RefSeq) 60S ribosomal protein L4	Genetic Information Processing
CCM_03806	K04799 flap endonuclease-1 [EC:3.-.-.-] | (RefSeq) DNA-repair protein rad2	Genetic Information Processing
CCM_03809	K11244 cell wall integrity and stress response component | (RefSeq) WSC domain-containing protein	Environmental Information Processing
CCM_03813	K01381 saccharopepsin [EC:3.4.23.25] | (RefSeq) vacuolar protease A precursor	Cellular Processes
CCM_03817	K01190 beta-galactosidase [EC:3.2.1.23] | (RefSeq) Glycoside hydrolase family 2, TIM barrel	Metabolism
CCM_03828	K03063 26S proteasome regulatory subunit T3 | (RefSeq) 26S protease regulatory subunit 6B	Genetic Information Processing
CCM_03831	K00558 DNA (cytosine-5)-methyltransferase 1 [EC:2.1.1.37] | (RefSeq) DNA methyltransferase Dim-2	Metabolism
CCM_03837	K03126 transcription initiation factor TFIID subunit 12 | (RefSeq) transcription initiation factor T	Genetic Information Processing
CCM_03839	K03033 26S proteasome regulatory subunit N3 | (RefSeq) 26S proteasome non-ATPase regulatory subunit	Genetic Information Processing
CCM_03842	K05607 methylglutaconyl-CoA hydratase [EC:4.2.1.18] | (RefSeq) methylglutaconyl-CoA hydratase, putat	Metabolism
CCM_03860	K00766 anthranilate phosphoribosyltransferase [EC:2.4.2.18] | (RefSeq) anthranilate phosphoribosyltr	Metabolism
CCM_03861	K03124 transcription initiation factor TFIIB | (RefSeq) transcription initiation protein	Genetic Information Processing
CCM_03873	K02996 small subunit ribosomal protein S9 | (RefSeq) 37S ribosomal protein S9	Genetic Information Processing
CCM_03879	K14528 ribonuclease P/MRP protein subunit POP8 [EC:3.1.26.5] | (RefSeq) hypothetical protein	Genetic Information Processing
CCM_03895	K09175 regulatory factor X, other | (RefSeq) cephalosporin C regulator 1	Cellular Processes
CCM_03898	K00928 aspartate kinase [EC:2.7.2.4] | (RefSeq) aspartokinase	Metabolism
CCM_03900	K02202 cyclin-dependent kinase 7 [EC:2.7.11.22 2.7.11.23] | (RefSeq) serine/threonine-protein kinase	Genetic Information Processing
CCM_03912	K02952 small subunit ribosomal protein S13 | (RefSeq) 30S ribosomal protein S13	Genetic Information Processing
CCM_03919	K11422 [histone H3]-lysine4 N-trimethyltransferase SETD1 [EC:2.1.1.354] | (RefSeq) histone-lysine N-	Metabolism
CCM_03934	K10578 ubiquitin-conjugating enzyme E2 J1 [EC:2.3.2.23] | (RefSeq) ubiquitin-conjugating enzyme E2 6	Genetic Information Processing
CCM_03938	K00058 D-3-phosphoglycerate dehydrogenase / 2-oxoglutarate reductase [EC:1.1.1.95 1.1.1.399] | (RefS	Metabolism
CCM_03940	K18532 adenylate kinase [EC:2.7.4.3] | (RefSeq) POS9-activating factor FAP7	Metabolism
CCM_03943	K01875 seryl-tRNA synthetase [EC:6.1.1.11] | (RefSeq) seryl-tRNA synthetase	Genetic Information Processing
CCM_03945	K00761 uracil phosphoribosyltransferase [EC:2.4.2.9] | (RefSeq) uracil phosphoribosyltransferase	Metabolism
CCM_03950	K02870 large subunit ribosomal protein L12e | (RefSeq) 60S ribosomal protein L12	Genetic Information Processing
CCM_03953	K03938 NADH dehydrogenase (ubiquinone) Fe-S protein 5 | (RefSeq) NADH:ubiquinone oxidoreductase 11.5	Metabolism
CCM_03958	K03364 cell division cycle 20-like protein 1, cofactor of APC complex | (RefSeq) cell cycle regulato	Genetic Information Processing
CCM_03960	K06636 structural maintenance of chromosome 1 | (RefSeq) cohesin complex subunit (Psm1), putative	Cellular Processes
CCM_03961	K00799 glutathione S-transferase [EC:2.5.1.18] | (RefSeq) microsomal glutathione S-transferase 3, pu	Metabolism
CCM_03964	K03108 signal recognition particle subunit SRP72 | (RefSeq) signal recognition particle protein	Genetic Information Processing
CCM_03968	K02183 calmodulin | (RefSeq) calmodulin	Environmental Information Processing
CCM_03969	K08489 syntaxin 16 | (RefSeq) SNARE complex subunit Tlg2	Genetic Information Processing
CCM_03975	K01054 acylglycerol lipase [EC:3.1.1.23] | (RefSeq) alpha/beta hydrolase, putative	Metabolism
CCM_03981	K10601 E3 ubiquitin-protein ligase synoviolin [EC:2.3.2.27] | (RefSeq) RING finger protein	Genetic Information Processing
CCM_03987	K20177 vacuolar protein sorting-associated protein 3 | (RefSeq) TGF beta receptor associated protein	Cellular Processes
CCM_03992	K00799 glutathione S-transferase [EC:2.5.1.18] | (RefSeq) Glutathione S-transferase	Metabolism
CCM_04008	K11415 NAD+-dependent protein deacetylase sirtuin 5 [EC:2.3.1.286] | (RefSeq) SIR2 family histone de	Metabolism
CCM_04017	K01823 isopentenyl-diphosphate Delta-isomerase [EC:5.3.3.2] | (RefSeq) isopentenyl-diphosphate delta	Metabolism
CCM_04030	K12493 ADP-ribosylation factor GTPase-activating protein 2/3 | (RefSeq) GTPase-activating protein	Cellular Processes
CCM_04032	K13941 2-amino-4-hydroxy-6-hydroxymethyldihydropteridine diphosphokinase / dihydropteroate synthase	Metabolism
CCM_04034	K12769 meiosis-specific transcription factor NDT80 | (RefSeq) NDT80 / PhoG like DNA-binding family p	Cellular Processes
CCM_04055	K07375 tubulin beta | (RefSeq) tubulin beta chain	Cellular Processes
CCM_04056	K01082 3'(2'), 5'-bisphosphate nucleotidase [EC:3.1.3.7] | (RefSeq) 3'(2'),5'-bisphosphate nucleotid	Metabolism
CCM_04057	K18191 ATP synthase assembly factor FMC1, mitochondrial | (RefSeq) Ras guanyl-nucleotide exchange fa	Cellular Processes
CCM_04062	K10576 ubiquitin-conjugating enzyme E2 H [EC:2.3.2.23] | (RefSeq) Ubiquitin-conjugating enzyme	Genetic Information Processing
CCM_04063	K00606 3-methyl-2-oxobutanoate hydroxymethyltransferase [EC:2.1.2.11] | (RefSeq) 3-methyl-2-oxobutan	Metabolism
CCM_04065	K02309 regulatory subunit for Cdc7p protein kinase | (RefSeq) G1/S regulator NimO, putative	Cellular Processes
CCM_04086	K08734 DNA mismatch repair protein MLH1 | (RefSeq) DNA mismatch repair protein Mlh1, putative	Genetic Information Processing
CCM_04090	K01205 alpha-N-acetylglucosaminidase [EC:3.2.1.50] | (RefSeq) alpha-N-acetylglucosaminidase, putativ	Metabolism
CCM_04093	K11599 proteasome maturation protein | (RefSeq) 20S proteasome maturation protein Ump1	Genetic Information Processing
CCM_04095	K11825 AP-2 complex subunit beta-1 | (RefSeq) AP-2 complex subunit beta	Cellular Processes
CCM_04101	K08334 beclin | (RefSeq) autophagy protein Apg6, putative	Cellular Processes
CCM_04103	K03097 casein kinase II subunit alpha [EC:2.7.11.1] | (RefSeq) Casein kinase II, alpha chain (CK II	Genetic Information Processing
CCM_04111	K01930 folylpolyglutamate synthase [EC:6.3.2.17] | (RefSeq) dihydrofolate synthase/folylpolyglutamat	Metabolism
CCM_04112	K01930 folylpolyglutamate synthase [EC:6.3.2.17] | (RefSeq) folylpolyglutamate synthase	Metabolism
CCM_04114	K07889 Ras-related protein Rab-5C | (RefSeq) Rab5-like protein ypt5	Cellular Processes
CCM_04116	K21797 phosphatidylinositol 4-phosphatase [EC:3.1.3.-] | (RefSeq) phosphoinositide phosphatase (Sac1	Metabolism
CCM_04122	K01199 glucan endo-1,3-beta-D-glucosidase [EC:3.2.1.39] | (RefSeq) GPI-anchored cell wall beta-1,3-e	Metabolism
CCM_04127	K01956 carbamoyl-phosphate synthase small subunit [EC:6.3.5.5] | (RefSeq) Carbamoyl-phosphate syntha	Metabolism
CCM_04128	K11541 carbamoyl-phosphate synthase / aspartate carbamoyltransferase [EC:6.3.5.5 2.1.3.2] | (RefSeq)	Metabolism
CCM_04130	K12492 ADP-ribosylation factor GTPase-activating protein 1 | (RefSeq) zinc finger protein gcs1	Cellular Processes
CCM_04152	K22470 eukaryotic sulfide quinone oxidoreductase [EC:1.8.5.8] | (RefSeq) pyridine nucleotide-disulfi	Metabolism
CCM_04157	K00297 methylenetetrahydrofolate reductase (NADPH) [EC:1.5.1.20] | (RefSeq) methylenetetrahydrofolat	Metabolism
CCM_04171	K00030 isocitrate dehydrogenase (NAD+) [EC:1.1.1.41] | (RefSeq) isocitrate dehydrogenase subunit 2	Metabolism
CCM_04175	K01001 UDP-N-acetylglucosamine--dolichyl-phosphate N-acetylglucosaminephosphotransferase [EC:2.7.8.1	Metabolism
CCM_04179	K02151 V-type H+-transporting ATPase subunit F | (RefSeq) vacuolar ATP synthase subunit F	Metabolism
CCM_04181	K01702 3-isopropylmalate dehydratase [EC:4.2.1.33] | (RefSeq) 3-isopropylmalate dehydratase	Metabolism
CCM_04185	K01850 chorismate mutase [EC:5.4.99.5] | (RefSeq) Chorismate mutase, AroQ class, eukaryotic type	Metabolism
CCM_04193	K06628 cell division control protein 45 | (RefSeq) CDC45-like protein	Cellular Processes
CCM_04198	K00688 glycogen phosphorylase [EC:2.4.1.1] | (RefSeq) glycogen phosphorylase	Metabolism
CCM_04200	K04441 p38 MAP kinase [EC:2.7.11.24] | (RefSeq) mitogen-activated protein kinase sty1	Environmental Information Processing
CCM_04203	K10413 dynein heavy chain 1, cytosolic | (RefSeq) dynein heavy chain, cytosolic (DYHC)	Cellular Processes
CCM_04208	K12848 U4/U6.U5 tri-snRNP component SNU23 | (RefSeq) hypothetical protein	Genetic Information Processing
CCM_04209	K10575 ubiquitin-conjugating enzyme E2 G1 [EC:2.3.2.23] | (RefSeq) ubiquitin-conjugating enzyme E2	Genetic Information Processing
CCM_04210	K03842 beta-1,4-mannosyltransferase [EC:2.4.1.142] | (RefSeq) beta-1,4-mannosyltransferase, putative	Metabolism
CCM_04213	K03347 cullin 1 | (RefSeq) cullin-2	Genetic Information Processing
CCM_04216	K15918 D-glycerate 3-kinase [EC:2.7.1.31] | (RefSeq) Uridine/cytidine kinase, putative	Metabolism
CCM_04217	K14729 multifunctional beta-oxidation protein [EC:4.2.1.- 1.1.1.-] | (RefSeq) peroxisomal hydratase-	Metabolism
CCM_04222	K05290 GPI-anchor transamidase subunit K | (RefSeq) GPI-anchor transamidase precursor	Metabolism
CCM_04235	K00275 pyridoxamine 5'-phosphate oxidase [EC:1.4.3.5] | (RefSeq) pyridoxamine 5'-phosphate oxidase	Metabolism
CCM_04239	K00817 histidinol-phosphate aminotransferase [EC:2.6.1.9] | (RefSeq) histidinol-phosphate aminotrans	Metabolism
CCM_04252	K10251 17beta-estradiol 17-dehydrogenase / very-long-chain 3-oxoacyl-CoA reductase [EC:1.1.1.62 1.1.	Metabolism
CCM_04254	K08516 synaptobrevin homolog YKT6 | (RefSeq) SNARE protein, putative	Genetic Information Processing
CCM_04264	K01724 4a-hydroxytetrahydrobiopterin dehydratase [EC:4.2.1.96] | (RefSeq) pterin-4-alpha-carbinolami	Metabolism
CCM_04265	K07750 methylsterol monooxygenase [EC:1.14.18.9] | (RefSeq) C-4 methylsterol oxidase, variant	Metabolism
CCM_04268	K00456 cysteine dioxygenase [EC:1.13.11.20] | (RefSeq) cysteine dioxygenase	Metabolism
CCM_04272	K04382 serine/threonine-protein phosphatase 2A catalytic subunit [EC:3.1.3.16] | (RefSeq) serine/thr	Genetic Information Processing
CCM_04280	K12860 pre-mRNA-splicing factor CDC5/CEF1 | (RefSeq) pre-mRNA splicing factor CEF1	Genetic Information Processing
CCM_04282	K01522 bis(5'-adenosyl)-triphosphatase [EC:3.6.1.29] | (RefSeq) Bis(5'-adenosyl)-triphosphatase	Metabolism
CCM_04289	K17606 immunoglobulin-binding protein 1 | (RefSeq) TOR signaling pathway regulator (TapA), putative	Cellular Processes
CCM_04295	K14569 ribosome biogenesis protein BMS1 | (RefSeq) ribosome biogenesis protein (Bms1), putative	Genetic Information Processing
CCM_04317	K18551 pyrimidine and pyridine-specific 5'-nucleotidase [EC:3.1.3.-] | (RefSeq) pyrimidine 5'-nucleo	Metabolism
CCM_04319	K12275 translocation protein SEC62 | (RefSeq) translocation protein SEC62	Genetic Information Processing
CCM_04322	K01115 phospholipase D1/2 [EC:3.1.4.4] | (RefSeq) phospholipase D	Metabolism
CCM_04323	K13996 protein disulfide-isomerase [EC:5.3.4.1] | (RefSeq) disulfide isomerase, putative	Genetic Information Processing
CCM_04337	K06943 nucleolar GTP-binding protein | (RefSeq) nucleolar GTP-binding protein	Genetic Information Processing
CCM_04338	K00762 orotate phosphoribosyltransferase [EC:2.4.2.10] | (RefSeq) Orotate phosphoribosyltransferase	Metabolism
CCM_04342	K02729 20S proteasome subunit alpha 5 [EC:3.4.25.1] | (RefSeq) proteasome component PUP2	Genetic Information Processing
CCM_04364	K03144 transcription initiation factor TFIIH subunit 4 | (RefSeq) TFIIH and nucleotide excision repa	Genetic Information Processing
CCM_04392	K04554 ubiquitin-conjugating enzyme E2 J2 [EC:2.3.2.23] | (RefSeq) ubiquitin-conjugating enzyme	Genetic Information Processing
CCM_04397	K00451 homogentisate 1,2-dioxygenase [EC:1.13.11.5] | (RefSeq) homogentisate 1,2-dioxygenase	Metabolism
CCM_04416	K00900 6-phosphofructo-2-kinase [EC:2.7.1.105] | (RefSeq) 6-phosphofructo-2-kinase 1	Metabolism
CCM_04418	K03011 DNA-directed RNA polymerase II subunit RPB3 | (RefSeq) RNA polymerase II subunit 3	Genetic Information Processing
CCM_04421	K01889 phenylalanyl-tRNA synthetase alpha chain [EC:6.1.1.20] | (RefSeq) phenylalanyl-tRNA synthetas	Genetic Information Processing
CCM_04445	K17989 L-serine/L-threonine ammonia-lyase [EC:4.3.1.17 4.3.1.19] | (RefSeq) serine family amino acid	Metabolism
CCM_04447	K01950 NAD+ synthase (glutamine-hydrolysing) [EC:6.3.5.1] | (RefSeq) glutamine-dependent NAD(+) synt	Metabolism
CCM_04449	K01555 fumarylacetoacetase [EC:3.7.1.2] | (RefSeq) fumarylacetoacetase	Metabolism
CCM_04452	K12839 survival of motor neuron-related-splicing factor 30 | (RefSeq) Tudor domain	Genetic Information Processing
CCM_04455	K01764 cytochrome c heme-lyase [EC:4.4.1.17] | (RefSeq) cytochrome c heme lyase	Metabolism
CCM_04460	K05643 ATP-binding cassette, subfamily A (ABC1), member 3 | (RefSeq) ABC transporter	Environmental Information Processing
CCM_04466	K12571 PAB-dependent poly(A)-specific ribonuclease subunit 2 [EC:3.1.13.4] | (RefSeq) PAB-dependent	Genetic Information Processing
CCM_04469	K03267 peptide chain release factor subunit 3 | (RefSeq) eukaryotic peptide chain release factor GTP	Genetic Information Processing
CCM_04470	K01610 phosphoenolpyruvate carboxykinase (ATP) [EC:4.1.1.49] | (RefSeq) phosphoenolpyruvate carboxyk	Metabolism
CCM_04473	K02936 large subunit ribosomal protein L7Ae | (RefSeq) 60S ribosomal protein L8	Genetic Information Processing
CCM_04479	K12471 epsin | (RefSeq) Epsin-like protein ent1/2	Cellular Processes
CCM_04481	K14297 nuclear pore complex protein Nup98-Nup96 | (RefSeq) nucleoporin SONB	Genetic Information Processing
CCM_04483	K08331 autophagy-related protein 13 | (RefSeq) autophagy protein Atg13, putative	Cellular Processes
CCM_04484	K04705 signal transducing adaptor molecule | (RefSeq) SH3 domain protein	Cellular Processes
CCM_04489	K12604 CCR4-NOT transcription complex subunit 1 | (RefSeq) Ccr4-Not transcription complex subunit (N	Genetic Information Processing
CCM_04495	K04563 cyclin-dependent kinase [EC:2.7.11.22] | (RefSeq) Cell division control protein 2 (Cyclin-dep	Environmental Information Processing
CCM_04499	K06656 PHO85 cyclin-1 | (RefSeq) cyclin	Cellular Processes
CCM_04502	K00568 2-polyprenyl-6-hydroxyphenyl methylase / 3-demethylubiquinone-9 3-methyltransferase [EC:2.1.1	Metabolism
CCM_04503	K02858 3,4-dihydroxy 2-butanone 4-phosphate synthase [EC:4.1.99.12] | (RefSeq) 3,4-dihydroxy-2-butan	Metabolism
CCM_04505	K00772 5'-methylthioadenosine phosphorylase [EC:2.4.2.28] | (RefSeq) Purine nucleoside phosphorylase	Metabolism
CCM_04512	K00380 sulfite reductase (NADPH) flavoprotein alpha-component [EC:1.8.1.2] | (RefSeq) sulfite reduct	Metabolism
CCM_04515	K10563 formamidopyrimidine-DNA glycosylase [EC:3.2.2.23 4.2.99.18] | (RefSeq) formamidopyrimidine-DN	Genetic Information Processing
CCM_04520	K00565 mRNA (guanine-N7-)-methyltransferase [EC:2.1.1.56] | (RefSeq) mRNA cap methyltransferase	Genetic Information Processing
CCM_04521	K03037 26S proteasome regulatory subunit N7 | (RefSeq) proteasome regulatory particle, non-ATPase-li	Genetic Information Processing
CCM_04522	K00814 alanine transaminase [EC:2.6.1.2] | (RefSeq) alanine aminotransferase, putative	Metabolism
CCM_04523	K02913 large subunit ribosomal protein L33 | (RefSeq) 50S ribosomal protein L33	Genetic Information Processing
CCM_04534	K15296 alpha-soluble NSF attachment protein | (RefSeq) vesicular-fusion protein sec17	Cellular Processes
CCM_04539	K02947 small subunit ribosomal protein S10e | (RefSeq) 40S ribosomal protein S10	Genetic Information Processing
CCM_04541	K02267 cytochrome c oxidase subunit 6b | (RefSeq) cytochrome c oxidase polypeptide VIb	Metabolism
CCM_04544	K14005 protein transport protein SEC31 | (RefSeq) protein transport protein (SEC31), putative	Genetic Information Processing
CCM_04549	K00134 glyceraldehyde 3-phosphate dehydrogenase [EC:1.2.1.12] | (RefSeq) glyceraldehyde 3-phosphate	Metabolism
CCM_04552	K14016 ubiquitin fusion degradation protein 1 | (RefSeq) ubiquitin fusion degradation protein	Genetic Information Processing
CCM_04562	K04077 chaperonin GroEL | (RefSeq) heat shock protein 60 (Antigen HIS-62)	Genetic Information Processing
CCM_04569	K03934 NADH dehydrogenase (ubiquinone) Fe-S protein 1 [EC:7.1.1.2 1.6.99.3] | (RefSeq) NADH-ubiquino	Metabolism
CCM_04584	K03127 transcription initiation factor TFIID subunit 13 | (RefSeq) transcription initiation factor T	Genetic Information Processing
CCM_04588	K03105 signal recognition particle subunit SRP19 | (RefSeq) signal recognition particle protein Sec6	Genetic Information Processing
CCM_04602	K12842 U2-associated protein SR140 | (RefSeq) RNA polymerase II, large subunit, CTD	Genetic Information Processing
CCM_04603	K00306 sarcosine oxidase / L-pipecolate oxidase [EC:1.5.3.1 1.5.3.7] | (RefSeq) sarcosine oxidase	Metabolism
CCM_04614	K12349 neutral ceramidase [EC:3.5.1.23] | (RefSeq) neutral ceramidase precursor	Metabolism
CCM_04615	K03657 DNA helicase II / ATP-dependent DNA helicase PcrA [EC:3.6.4.12] | (RefSeq) ATP-dependent DNA	Genetic Information Processing
CCM_04621	K01207 beta-N-acetylhexosaminidase [EC:3.2.1.52] | (RefSeq) beta-N-acetylglucosaminidase, putative	Metabolism
CCM_04622	K01443 N-acetylglucosamine-6-phosphate deacetylase [EC:3.5.1.25] | (RefSeq) n-acetylglucosamine-6-ph	Metabolism
CCM_04624	K02564 glucosamine-6-phosphate deaminase [EC:3.5.99.6] | (RefSeq) glucosamine-6-phosphate deaminase	Metabolism
CCM_04625	K00844 hexokinase [EC:2.7.1.1] | (RefSeq) hexokinase-1	Metabolism
CCM_04629	K03137 transcription initiation factor TFIIE subunit beta | (RefSeq) transcription initiation factor	Genetic Information Processing
CCM_04631	K00167 2-oxoisovalerate dehydrogenase E1 component beta subunit [EC:1.2.4.4] | (RefSeq) 2-oxoisovale	Metabolism
CCM_04637	K02831 ser/thr/tyr protein kinase RAD53 [EC:2.7.11.-] | (RefSeq) protein kinase, putative	Cellular Processes
CCM_04648	K02304 precorrin-2 dehydrogenase / sirohydrochlorin ferrochelatase [EC:1.3.1.76 4.99.1.4] | (RefSeq)	Metabolism
CCM_04649	K12481 rabenosyn-5 | (RefSeq) vacuolar segregation protein (Pep7), putative	Cellular Processes
CCM_04650	K06648 regulatory protein SWI6 | (RefSeq) start control protein cdc10	Environmental Information Processing
CCM_04662	K08866 serine/threonine-protein kinase TTK/MPS1 [EC:2.7.12.1] | (RefSeq) checkpoint protein kinase	Cellular Processes
CCM_04665	K00948 ribose-phosphate pyrophosphokinase [EC:2.7.6.1] | (RefSeq) ribose-phosphate pyrophosphokinase	Metabolism
CCM_04674	K02866 large subunit ribosomal protein L10e | (RefSeq) 60S ribosomal protein L10	Genetic Information Processing
CCM_04678	K01663 imidazole glycerol-phosphate synthase [EC:4.3.2.10] | (RefSeq) imidazole glycerol phosphate s	Metabolism
CCM_04684	K00559 sterol 24-C-methyltransferase [EC:2.1.1.41] | (RefSeq) sterol 24-c-methyltransferase, putativ	Metabolism
CCM_04685	K01880 glycyl-tRNA synthetase [EC:6.1.1.14] | (RefSeq) glycyl-tRNA synthetase	Genetic Information Processing
CCM_04686	K10742 DNA replication ATP-dependent helicase Dna2 [EC:3.6.4.12] | (RefSeq) DNA replication helicase	Genetic Information Processing
CCM_04689	K00826 branched-chain amino acid aminotransferase [EC:2.6.1.42] | (RefSeq) branched-chain amino acid	Metabolism
CCM_04691	K11121 NAD+-dependent protein deacetylase SIR2 [EC:2.3.1.286] | (RefSeq) histone deacetylase SIR2, p	Metabolism
CCM_04700	K13535 cardiolipin-specific phospholipase [EC:3.1.1.-] | (RefSeq) alpha/beta hydrolase, putative	Metabolism
CCM_04703	K03248 translation initiation factor 3 subunit G | (RefSeq) eukaryotic translation initiation factor	Genetic Information Processing
CCM_04704	K16369 phosphatidylethanolamine N-methyltransferase [EC:2.1.1.17] | (RefSeq) Phosphatidylethanolamin	Metabolism
CCM_04718	K01230 mannosyl-oligosaccharide alpha-1,2-mannosidase [EC:3.2.1.113] | (RefSeq) glycosyl hydrolase f	Metabolism
CCM_04728	K13525 transitional endoplasmic reticulum ATPase | (RefSeq) ATP-dependent Zn protease	Genetic Information Processing
CCM_04732	K11092 U2 small nuclear ribonucleoprotein A' | (RefSeq) U2 small nuclear ribonucleoprotein A'	Genetic Information Processing
CCM_04736	K03123 transcription initiation factor TFIIA small subunit | (RefSeq) transcription initiation facto	Genetic Information Processing
CCM_04737	K03661 V-type H+-transporting ATPase 21kDa proteolipid subunit | (RefSeq) vacuolar ATP synthase 20 k	Metabolism
CCM_04738	K15376 gephyrin [EC:2.10.1.1 2.7.7.75] | (RefSeq) gephyrin	Metabolism
CCM_04741	K14676 lysophospholipid hydrolase [EC:3.1.1.5] | (RefSeq) Patatin-like serine hydrolase	Metabolism
CCM_04742	K01593 aromatic-L-amino-acid/L-tryptophan decarboxylase [EC:4.1.1.28 4.1.1.105] | (RefSeq) aromatic-	Metabolism
CCM_04746	K01870 isoleucyl-tRNA synthetase [EC:6.1.1.5] | (RefSeq) isoleucyl-tRNA synthetase, putative	Genetic Information Processing
CCM_04753	K02135 F-type H+-transporting ATPase subunit epsilon | (RefSeq) mitochondrial ATP synthase epsilon c	Metabolism
CCM_04768	K04513 Ras homolog gene family, member A | (RefSeq) Rho GTPase Rho4, putative	Environmental Information Processing
CCM_04774	K06685 MOB kinase activator 1 | (RefSeq) Mob1/phocein family protein	Cellular Processes
CCM_04775	K02137 F-type H+-transporting ATPase subunit O | (RefSeq) ATP synthase F1 delta subunit	Metabolism
CCM_04777	K11778 ditrans,polycis-polyprenyl diphosphate synthase [EC:2.5.1.87] | (RefSeq) dehydrodolichyl diph	Metabolism
CCM_04779	K02896 large subunit ribosomal protein L24e | (RefSeq) 60S ribosomal protein L24	Genetic Information Processing
CCM_04783	K02154 V-type H+-transporting ATPase subunit a | (RefSeq) vacuolar ATP synthase 98 kDa subunit	Metabolism
CCM_04789	K05754 actin related protein 2/3 complex, subunit 5 | (RefSeq) Arp2/3 complex subunit Arc16, putativ	Cellular Processes
CCM_04791	K11824 AP-2 complex subunit alpha | (RefSeq) AP-2 adaptor complex subunit alpha, putative	Cellular Processes
CCM_04804	K03283 heat shock 70kDa protein 1/2/6/8 | (RefSeq) heat shock 70 kDa protein	Genetic Information Processing
CCM_04809	K10743 ribonuclease H2 subunit A [EC:3.1.26.4] | (RefSeq) ribonuclease HI large subunit	Genetic Information Processing
CCM_04812	K00624 carnitine O-acetyltransferase [EC:2.3.1.7] | (RefSeq) carnitine acetyl transferase	Cellular Processes
CCM_04821	K10958 DNA repair protein RAD57 | (RefSeq) DNA repair protein rhp57	Genetic Information Processing
CCM_04826	K01114 phospholipase C [EC:3.1.4.3] | (RefSeq) phosphoesterase superfamily protein	Metabolism
CCM_04828	K02877 large subunit ribosomal protein L15e | (RefSeq) 60S ribosomal protein L15	Genetic Information Processing
CCM_04857	K00866 choline kinase [EC:2.7.1.32] | (RefSeq) choline kinase	Metabolism
CCM_04861	K00281 glycine dehydrogenase [EC:1.4.4.2] | (RefSeq) glycine dehydrogenase	Metabolism
CCM_04863	K14308 nuclear pore complex protein Nup54 | (RefSeq) nucleoporin Nup44	Genetic Information Processing
CCM_04864	K03952 NADH dehydrogenase (ubiquinone) 1 alpha subcomplex subunit 8 | (RefSeq) NADH:ubiquinone oxido	Metabolism
CCM_04877	K14526 ribonuclease P/MRP protein subunit POP7 [EC:3.1.26.5] | (RefSeq) Ribonuclease P/MRP, subunit	Genetic Information Processing
CCM_04880	K02142 F-type H+-transporting ATPase subunit j | (RefSeq) ATPase, F0 complex, subunit J	Metabolism
CCM_04881	K03035 26S proteasome regulatory subunit N5 | (RefSeq) 26S proteasome non-ATPase regulatory subunit	Genetic Information Processing
CCM_04882	K01866 tyrosyl-tRNA synthetase [EC:6.1.1.1] | (RefSeq) tyrosyl-tRNA synthetase	Genetic Information Processing
CCM_04889	K03644 lipoyl synthase [EC:2.8.1.8] | (RefSeq) lipoic acid synthetase	Metabolism
CCM_04894	K02959 small subunit ribosomal protein S16 | (RefSeq) mitochondrial ribosomal protein S16	Genetic Information Processing
CCM_04900	K07203 serine/threonine-protein kinase mTOR [EC:2.7.11.1] | (RefSeq) phosphatidylinositol 3-kinase t	Cellular Processes
CCM_04914	K01611 S-adenosylmethionine decarboxylase [EC:4.1.1.50] | (RefSeq) S-adenosylmethionine decarboxylas	Metabolism
CCM_04915	K11130 H/ACA ribonucleoprotein complex subunit 3 | (RefSeq) H/ACA ribonucleoprotein complex subunit	Genetic Information Processing
CCM_04923	K15855 exo-1,4-beta-D-glucosaminidase [EC:3.2.1.165] | (RefSeq) Glycoside hydrolase	Metabolism
CCM_04953	K08288 protein kinase C substrate 80K-H | (RefSeq) glucosidase 2 subunit beta precursor	Genetic Information Processing
CCM_04974	K00306 sarcosine oxidase / L-pipecolate oxidase [EC:1.5.3.1 1.5.3.7] | (RefSeq) sarcosine oxidase	Metabolism
CCM_04983	K00939 adenylate kinase [EC:2.7.4.3] | (RefSeq) adenylate kinase	Metabolism
CCM_04985	K05665 ATP-binding cassette, subfamily C (CFTR/MRP), member 1 [EC:7.6.2.3] | (RefSeq) ABC multidrug	Environmental Information Processing
CCM_04987	K00613 glycine amidinotransferase [EC:2.1.4.1] | (RefSeq) amidinotransferase	Metabolism
CCM_04988	K17800 LETM1 and EF-hand domain-containing protein 1, mitochondrial | (RefSeq) LETM1-like protein	Cellular Processes
CCM_04989	K17919 sorting nexin-4 | (RefSeq) vacuolar targeting protein Atg24	Cellular Processes
CCM_04994	K00021 hydroxymethylglutaryl-CoA reductase (NADPH) [EC:1.1.1.34] | (RefSeq) 3-hydroxy-3-methylglutar	Metabolism
CCM_04998	K01254 leukotriene-A4 hydrolase [EC:3.3.2.6] | (RefSeq) leukotriene A4 hydrolase	Metabolism
CCM_05020	K11232 osomolarity two-component system, phosphorelay intermediate protein YPD1 | (RefSeq) phosphotr	Environmental Information Processing
CCM_05023	K15542 polyadenylation factor subunit 2 | (RefSeq) protein PFS2	Genetic Information Processing
CCM_05029	K11155 diacylglycerol O-acyltransferase 1 [EC:2.3.1.20 2.3.1.75 2.3.1.76] | (RefSeq) diacylglycerol	Metabolism
CCM_05030	K00587 protein-S-isoprenylcysteine O-methyltransferase [EC:2.1.1.100] | (RefSeq) protein-S-isoprenyl	Metabolism
CCM_05035	K18278 pyrimidine precursor biosynthesis enzyme | (RefSeq) nmt1 protein	Metabolism
CCM_05056	K14567 U3 small nucleolar RNA-associated protein 14 | (RefSeq) small nucleolar ribonucleoprotein com	Genetic Information Processing
CCM_05057	K02259 cytochrome c oxidase assembly protein subunit 15 | (RefSeq) cytochrome c oxidase assembly pro	Metabolism
CCM_05062	K13507 glycerol-3-phosphate O-acyltransferase / dihydroxyacetone phosphate acyltransferase [EC:2.3.1	Metabolism
CCM_05066	K05954 protein farnesyltransferase subunit beta [EC:2.5.1.58] | (RefSeq) Terpenoid cylases/protein p	Metabolism
CCM_05070	K12182 hepatocyte growth factor-regulated tyrosine kinase substrate | (RefSeq) vacuolar sorting-asso	Cellular Processes
CCM_05072	K01897 long-chain acyl-CoA synthetase [EC:6.2.1.3] | (RefSeq) acyl-CoA synthetase	Metabolism
CCM_05085	K14416 elongation factor 1 alpha-like protein | (RefSeq) elongation factor Tu GTP binding domain pro	Genetic Information Processing
CCM_05087	K09490 endoplasmic reticulum chaperone BiP [EC:3.6.4.10] | (RefSeq) glucose-regulated protein	Genetic Information Processing
CCM_05095	K01759 lactoylglutathione lyase [EC:4.4.1.5] | (RefSeq) lactoylglutathione lyase	Metabolism
CCM_05096	K00058 D-3-phosphoglycerate dehydrogenase / 2-oxoglutarate reductase [EC:1.1.1.95 1.1.1.399] | (RefS	Metabolism
CCM_05103	K00416 ubiquinol-cytochrome c reductase subunit 6 | (RefSeq) hypothetical protein	Metabolism
CCM_05105	K09827 3-keto steroid reductase [EC:1.1.1.270] | (RefSeq) 3-ketosteroid reductase	Metabolism
CCM_05107	K04409 p21-activated kinase 1 [EC:2.7.11.1] | (RefSeq) sexual development serine/threonine kinase Pa	Environmental Information Processing
CCM_05109	K12486 stromal membrane-associated protein | (RefSeq) stromal membrane-associated protein	Cellular Processes
CCM_05124	K00108 choline dehydrogenase [EC:1.1.99.1] | (RefSeq) glucose-methanol-choline (gmc) oxidoreductase,	Metabolism
CCM_05126	K00128 aldehyde dehydrogenase (NAD+) [EC:1.2.1.3] | (RefSeq) aldehyde dehydrogenase	Metabolism
CCM_05129	K03857 phosphatidylinositol N-acetylglucosaminyltransferase subunit A [EC:2.4.1.198] | (RefSeq) phos	Metabolism
CCM_05136	K18696 glycerophosphodiester phosphodiesterase [EC:3.1.4.46] | (RefSeq) glycerophosphodiester phosph	Metabolism
CCM_05144	K02608 origin recognition complex subunit 6 | (RefSeq) Origin recognition complex, subunit 6	Cellular Processes
CCM_05155	K14328 regulator of nonsense transcripts 3 | (RefSeq) nonsense-mediated mRNA decay protein Upf3, put	Genetic Information Processing
CCM_05164	K01505 1-aminocyclopropane-1-carboxylate deaminase [EC:3.5.99.7] | (RefSeq) 1-aminocyclopropane-1-ca	Metabolism
CCM_05167	K05349 beta-glucosidase [EC:3.2.1.21] | (RefSeq) beta-glucosidase, putative	Metabolism
CCM_05168	K02954 small subunit ribosomal protein S14 | (RefSeq) mitochondrial 40S ribosomal protein MRP2	Genetic Information Processing
CCM_05177	K10258 very-long-chain enoyl-CoA reductase [EC:1.3.1.93] | (RefSeq) 3-oxo-5-alpha-steroid 4-dehydrog	Metabolism
CCM_05181	K10592 E3 ubiquitin-protein ligase HUWE1 [EC:2.3.2.26] | (RefSeq) HECT protein	Genetic Information Processing
CCM_05182	K02991 small subunit ribosomal protein S6e | (RefSeq) 40S ribosomal protein S6	Genetic Information Processing
CCM_05186	K01785 aldose 1-epimerase [EC:5.1.3.3] | (RefSeq) aldose 1-epimerase	Metabolism
CCM_05187	K02147 V-type H+-transporting ATPase subunit B | (RefSeq) vacuolar ATP synthase subunit B	Metabolism
CCM_05188	K01640 hydroxymethylglutaryl-CoA lyase [EC:4.1.3.4] | (RefSeq) hydroxymethylglutaryl-CoA lyase	Metabolism
CCM_05189	K07374 tubulin alpha | (RefSeq) tubulin alpha chain	Cellular Processes
CCM_05194	K00415 ubiquinol-cytochrome c reductase core subunit 2 | (RefSeq) ubiquinol-cytochrome-c reductase c	Metabolism
CCM_05195	K03023 DNA-directed RNA polymerase III subunit RPC3 | (RefSeq) RNA polymerase III Rpc82, C -terminal	Genetic Information Processing
CCM_05199	K02988 small subunit ribosomal protein S5 | (RefSeq) 37S ribosomal protein S5	Genetic Information Processing
CCM_05207	K10416 dynein light intermediate chain 1, cytosolic | (RefSeq) dynein light intermediate chain	Cellular Processes
CCM_05212	K00953 FAD synthetase [EC:2.7.7.2] | (RefSeq) FAD synthetase, putative	Metabolism
CCM_05215	K04709 Acyl-CoA-dependent ceramide synthase [EC:2.3.1.24] | (RefSeq) sphingosine N-acyltransferase l	Metabolism
CCM_05217	K05528 alpha 1,6-mannosyltransferase [EC:2.4.1.232] | (RefSeq) initiation-specific alpha-1,6-mannosy	Metabolism
CCM_05218	K00276 primary-amine oxidase [EC:1.4.3.21] | (RefSeq) copper amine oxidase 1	Metabolism
CCM_05219	K00767 nicotinate-nucleotide pyrophosphorylase (carboxylating) [EC:2.4.2.19] | (RefSeq) nicotinate-n	Metabolism
CCM_05238	K02978 small subunit ribosomal protein S27e | (RefSeq) 40S ribosomal protein S27	Genetic Information Processing
CCM_05240	K02433 aspartyl-tRNA(Asn)/glutamyl-tRNA(Gln) amidotransferase subunit A [EC:6.3.5.6 6.3.5.7] | (RefS	Genetic Information Processing
CCM_05241	K12849 pre-mRNA-splicing factor 38A | (RefSeq) RNA binding protein, putative	Genetic Information Processing
CCM_05249	K11121 NAD+-dependent protein deacetylase SIR2 [EC:2.3.1.286] | (RefSeq) SIR2 family histone deacety	Metabolism
CCM_05252	K00547 homocysteine S-methyltransferase [EC:2.1.1.10] | (RefSeq) homocysteine S-methyltransferase	Metabolism
CCM_05258	K00999 CDP-diacylglycerol--inositol 3-phosphatidyltransferase [EC:2.7.8.11] | (RefSeq) CDP-diacylgly	Metabolism
CCM_05260	K00026 malate dehydrogenase [EC:1.1.1.37] | (RefSeq) malate dehydrogenase	Metabolism
CCM_05267	K03361 F-box and WD-40 domain protein CDC4 | (RefSeq) WD repeat containing protein pop1	Genetic Information Processing
CCM_05275	K03106 signal recognition particle subunit SRP54 [EC:3.6.5.4] | (RefSeq) signal recognition particle	Genetic Information Processing
CCM_05284	K03514 non-canonical poly(A) RNA polymerase PAPD5/7 [EC:2.7.7.19] | (RefSeq) PAP/25A-associated	Genetic Information Processing
CCM_05289	K18123 4-hydroxy-2-oxoglutarate aldolase [EC:4.1.3.16] | (RefSeq) dihydrodipicolinate synthase	Metabolism
CCM_05293	K00249 acyl-CoA dehydrogenase [EC:1.3.8.7] | (RefSeq) acyl-CoA dehydrogenase, putative	Metabolism
CCM_05300	K09659 dolichol-phosphate mannosyltransferase subunit 3 | (RefSeq) dolichyl-phosphate mannosyltransf	Metabolism
CCM_05313	K01626 3-deoxy-7-phosphoheptulonate synthase [EC:2.5.1.54] | (RefSeq) phospho-2-dehydro-3-deoxyhepto	Metabolism
CCM_05316	K02873 large subunit ribosomal protein L13e | (RefSeq) 60S ribosomal protein L13	Genetic Information Processing
CCM_05319	K01942 biotin---protein ligase [EC:6.3.4.9 6.3.4.10 6.3.4.11 6.3.4.15] | (RefSeq) biotin apo-protein	Metabolism
CCM_05324	K03107 signal recognition particle subunit SRP68 | (RefSeq) signal recognition particle, putative	Genetic Information Processing
CCM_05333	K13341 peroxin-7 | (RefSeq) peroxisomal targeting signal 2 receptor	Cellular Processes
CCM_05336	K14654 2,5-diamino-6-(ribosylamino)-4(3H)-pyrimidinone 5'-phosphate reductase [EC:1.1.1.302] | (RefS	Metabolism
CCM_05337	K00852 ribokinase [EC:2.7.1.15] | (RefSeq) ribokinase	Metabolism
CCM_05349	K12605 CCR4-NOT transcription complex subunit 2 | (RefSeq) NOT2 family protein	Genetic Information Processing
CCM_05350	K14022 coupling of ubiquitin conjugation to ER degradation protein 1 | (RefSeq) AMFR protein	Genetic Information Processing
CCM_05356	K19476 vacuolar protein sorting-associated protein IST1 | (RefSeq) hypothetical protein	Cellular Processes
CCM_05361	K01469 5-oxoprolinase (ATP-hydrolysing) [EC:3.5.2.9] | (RefSeq) 5-oxoprolinase	Metabolism
CCM_05365	K10396 kinesin family member 5 | (RefSeq) kinesin heavy chain	Cellular Processes
CCM_05366	K10573 ubiquitin-conjugating enzyme E2 A [EC:2.3.2.23] | (RefSeq) ubiquitin-conjugating enzyme E2 2	Genetic Information Processing
CCM_05367	K00626 acetyl-CoA C-acetyltransferase [EC:2.3.1.9] | (RefSeq) acetyl-CoA acetyltransferase	Metabolism
CCM_05380	K00938 phosphomevalonate kinase [EC:2.7.4.2] | (RefSeq) phosphomevalonate kinase	Metabolism
CCM_05388	K14454 aspartate aminotransferase, cytoplasmic [EC:2.6.1.1] | (RefSeq) aspartate aminotransferase	Metabolism
CCM_05392	K13344 peroxin-13 | (RefSeq) peroxisomal membrane protein (Pex13), putative	Cellular Processes
CCM_05393	K00008 L-iditol 2-dehydrogenase [EC:1.1.1.14] | (RefSeq) xylitol dehydrogenase XdhB, putative	Metabolism
CCM_05396	K03122 transcription initiation factor TFIIA large subunit | (RefSeq) transcription factor TFIIA com	Genetic Information Processing
CCM_05397	K03363 cell division cycle 20, cofactor of APC complex | (RefSeq) WD-repeat containing protein slp1	Genetic Information Processing
CCM_05410	K00135 succinate-semialdehyde dehydrogenase / glutarate-semialdehyde dehydrogenase [EC:1.2.1.16 1.2.	Metabolism
CCM_05415	K02919 large subunit ribosomal protein L36 | (RefSeq) ribosomal protein L36	Genetic Information Processing
CCM_05424	K03133 transcription initiation factor TFIID subunit 9B | (RefSeq) transcription initiation factor T	Genetic Information Processing
CCM_05425	K14152 phosphoribosyl-ATP pyrophosphohydrolase / phosphoribosyl-AMP cyclohydrolase / histidinol dehy	Metabolism
CCM_05427	K15728 phosphatidate phosphatase LPIN [EC:3.1.3.4] | (RefSeq) nuclear elongation and deformation pro	Metabolism
CCM_05430	K00972 UDP-N-acetylglucosamine/UDP-N-acetylgalactosamine diphosphorylase [EC:2.7.7.23 2.7.7.83] | (R	Metabolism
CCM_05432	K20813 thymine-DNA glycosylase [EC:3.2.2.29] | (RefSeq) mismatch-specific thymine-DNA glycosylase, p	Genetic Information Processing
CCM_05437	K03861 phosphatidylinositol N-acetylglucosaminyltransferase subunit P | (RefSeq) subunit P of phosph	Metabolism
CCM_05438	K20178 vacuolar protein sorting-associated protein 8 | (RefSeq) golgi complex component	Cellular Processes
CCM_05442	K09567 peptidyl-prolyl isomerase H (cyclophilin H) [EC:5.2.1.8] | (RefSeq) peptidyl-prolyl cis-trans	Genetic Information Processing
CCM_05444	K09448 transcriptional enhancer factor | (RefSeq) transcription factor AbaA	Environmental Information Processing
CCM_05455	K03007 DNA-directed RNA polymerases I, II, and III subunit RPABC5 | (RefSeq) DNA-directed RNA polyme	Genetic Information Processing
CCM_05456	K14552 NET1-associated nuclear protein 1 (U3 small nucleolar RNA-associated protein 17) | (RefSeq) W	Genetic Information Processing
CCM_05462	K19200 isopenicillin-N N-acyltransferase like protein | (RefSeq) Acyl-coenzyme A:6-aminopenicillanic	Metabolism
CCM_05465	K14009 B-cell receptor-associated protein 31 | (RefSeq) BAP31 domain protein, putative	Genetic Information Processing
CCM_05471	K10846 DNA excision repair protein ERCC-5 | (RefSeq) DNA excision repair protein Rad2	Genetic Information Processing
CCM_05473	K01738 cysteine synthase [EC:2.5.1.47] | (RefSeq) cysteine synthase 2	Metabolism
CCM_05475	K01872 alanyl-tRNA synthetase [EC:6.1.1.7] | (RefSeq) alanyl-tRNA synthetase	Genetic Information Processing
[truncated: 761 more rows]
