# Supplementary material for: Metabolic Responses of Carotenoid and Cordycepin Biosynthetic Pathways in Cordyceps militaris under Light-Programming Exposure through Genome-Wide Transcriptional Analysis
Source: Biology (Basel). 2020 Aug 21;9(9):242. doi: 10.3390/biology9090242 (PMC7576481; doi:10.3390/biology9090242)
Supplement: Supplementary file 1 [file biology-09-00242-s001.zip › Supplementary_File4.xlsx]

## Sheet: Index
Supplementary Information
Metabolic responses of carotenoid and cordycepin biosynthetic pathways in Cordyceps militaris under light-programming exposure through genome-wide transcriptional analysis
Roypim Thananusak1, Kobkul Laoteng2,*, Nachon Raethong3, Yu Zhang4, Wanwipa Vongsangnak1,3,5,*
1Interdisciplinary Graduate Program in Bioscience, Faculty of Science, Kasetsart University, Bangkok, Thailand 2Functional Ingredients and Food Innovation Research Group, National Center for Genetic Engineering and Biotechnology (BIOTEC), National Science and Technology Development Agency (NSTDA), Pathum Thani, Thailand 3Department of Zoology, Faculty of Science, Kasetsart University, Bangkok, Th…
Supplementary File 4: List of differentially expressed genes (DEGs) between light-programming and dark conditions of the glucose or sucrose cultures.
This file includes Supplementary Tables S1 and S2
	Supplementary Table S1. List of DEGs between light-programming and dark conditions of the glucose culture.
	Supplementary Table S2. List of DEGs between light-programming and dark conditions of the sucrose culture.

## Sheet: Table S1
Supplementary Table S1. List of DEGs between light-programming and dark conditions of the glucose culture.
Gene_ID	Light_Expression	Dark_Expression	log2FoldChange(Light/Dark)	Probability(q)	Up/Down_Regulation(Light/Dark)
CCM_00009	153.279	64.3439	1.25229	0.825855	UP
CCM_00062	11.3293	166.07	-3.87366	0.993631	DOWN
CCM_00072	105.648	44.0858	1.26087	0.805558	UP
CCM_00080	137.258	46.6124	1.55811	0.868598	UP
CCM_00095	153.776	46.7471	1.71788	0.893384	UP
CCM_00116	313.465	696.605	-1.15204	0.821903	DOWN
CCM_00132	158.189	61.5915	1.36084	0.843625	UP
CCM_00138	192.655	36.6958	2.39234	0.961916	UP
CCM_00145	299.478	127.279	1.23446	0.840594	UP
CCM_00151	6.54725	129.496	-4.30587	0.989651	DOWN
CCM_00162	1556.04	379.069	2.03735	0.943088	UP
CCM_00167	15.2048	54.0875	-1.83077	0.810321	DOWN
CCM_00212	538.25	127.932	2.0729	0.948717	UP
CCM_00214	44.8011	671.304	-3.90536	0.999326	DOWN
CCM_00268	79.6047	24.9493	1.67385	0.844568	UP
CCM_00274	5.32795	214.169	-5.32903	0.997539	DOWN
CCM_00275	38.0063	244.597	-2.6861	0.97933	DOWN
CCM_00277	914.715	3561.19	-1.96096	0.935343	DOWN
CCM_00280	101.411	35.5628	1.51178	0.841482	UP
CCM_00290	2926.62	1199.44	1.28687	0.85296	UP
CCM_00307	2.221	80.3342	-5.17673	0.971201	DOWN
CCM_00319	5.68605	36.0151	-2.6631	0.815709	DOWN
CCM_00323	192.177	655.589	-1.77036	0.911034	DOWN
CCM_00328	10.5359	82.063	-2.96142	0.955421	DOWN
CCM_00330	70.5587	20.8049	1.7619	0.842074	UP
CCM_00340	61.2435	306.592	-2.32369	0.962475	DOWN
CCM_00420	13.9591	221.763	-3.98974	0.997133	DOWN
CCM_00437	33.7455	90.415	-1.42187	0.817672	DOWN
CCM_00446	53.2452	14.5728	1.86937	0.813341	UP
CCM_00473	5.83445	577.174	-6.62827	0.999841	DOWN
CCM_00486	107.926	37.2568	1.53446	0.851557	UP
CCM_00501	37.8725	5.69548	2.73326	0.832345	UP
CCM_00509	134.671	53.5177	1.33135	0.83172	UP
CCM_00596	381.407	123.64	1.62518	0.895971	UP
CCM_00601	597.482	192.726	1.63235	0.896815	UP
CCM_00607	6.28285	82.0754	-3.70746	0.968176	DOWN
CCM_00619	162.745	39.6289	2.03799	0.932855	UP
CCM_00620	1246.97	149.334	3.06181	0.992107	UP
CCM_00621	253.857	35.5537	2.83595	0.984718	UP
CCM_00622	171.684	65.5487	1.38912	0.852034	UP
CCM_00623	316.327	49.6109	2.67269	0.980235	UP
CCM_00646	98.0003	32.3755	1.59788	0.855295	UP
CCM_00662	80.9964	28.2149	1.5214	0.822934	UP
CCM_00677	30.6713	182.588	-2.57363	0.970007	DOWN
CCM_00711	49.987	7.56334	2.72446	0.886741	UP
CCM_00741	56.4435	134.78	-1.25573	0.821613	DOWN
CCM_00761	1266.03	531.499	1.25217	0.846607	UP
CCM_00769	5.29497	827.269	-7.28759	0.999945	DOWN
CCM_00774	37.3688	158.346	-2.08317	0.938462	DOWN
CCM_00779	71.5935	22.2806	1.68404	0.832844	UP
CCM_00810	321.298	131.726	1.28637	0.849627	UP
CCM_00813	94.9573	28.9818	1.71213	0.867014	UP
CCM_00858	53.4409	172.456	-1.69021	0.89277	DOWN
CCM_00903	90.778	31.9097	1.50835	0.831556	UP
CCM_00904	230.193	75.4988	1.60832	0.889564	UP
CCM_00905	11.6432	55.9662	-2.26507	0.875143	DOWN
CCM_00906	119.849	298.427	-1.31616	0.851738	DOWN
CCM_00907	421.437	1637.8	-1.95837	0.935327	DOWN
CCM_00908	177.71	518.417	-1.54459	0.888062	DOWN
CCM_00909	81.7495	2.2123	5.20759	0.972325	UP
CCM_00921	115.371	49.0608	1.23363	0.807455	UP
CCM_00929	84.8401	31.5761	1.42591	0.812908	UP
CCM_00930	161.827	68.4937	1.24041	0.827209	UP
CCM_00938	14.4338	397.845	-4.78468	0.999529	DOWN
CCM_00947	270.706	124.622	1.11917	0.807361	UP
CCM_00948	250.893	72.2099	1.7968	0.910979	UP
CCM_00949	290.116	104.87	1.46803	0.874742	UP
CCM_00951	87.6085	28.7047	1.60978	0.845741	UP
CCM_00956	141.294	46.9473	1.58958	0.875767	UP
CCM_00962	140.775	37.7005	1.90073	0.911675	UP
CCM_00968	106.35	10.4293	3.3501	0.97819	UP
CCM_00990	15.0254	453.079	-4.91428	0.999671	DOWN
CCM_01004	20.685	67.5904	-1.70824	0.829045	DOWN
CCM_01006	420.157	148.43	1.50114	0.879462	UP
CCM_01014	19.3432	172.604	-3.15756	0.988106	DOWN
CCM_01015	6.66807	368.738	-5.78918	0.999485	DOWN
CCM_01026	134.584	44.2415	1.60504	0.874825	UP
CCM_01038	155.11	37.3488	2.05415	0.933836	UP
CCM_01057	86.6748	23.2474	1.89854	0.883781	UP
CCM_01113	130.552	46.2725	1.4964	0.856599	UP
CCM_01167	113.441	39.8158	1.51053	0.849172	UP
CCM_01176	86.201	31.5946	1.44802	0.818159	UP
CCM_01185	261.309	118.704	1.13838	0.811012	UP
CCM_01231	52.1444	359.509	-2.78544	0.984642	DOWN
CCM_01256	136.578	27.148	2.33081	0.950948	UP
CCM_01263	108.599	44.2789	1.29433	0.812799	UP
CCM_01282	28.6863	86.5722	-1.59354	0.843302	DOWN
CCM_01283	33.3198	189.244	-2.5058	0.966915	DOWN
CCM_01284	127.959	783.109	-2.61353	0.978338	DOWN
CCM_01285	11.0257	66.6787	-2.59636	0.921108	DOWN
CCM_01294	114.723	41.5092	1.46665	0.846481	UP
CCM_01308	42.9515	126.37	-1.55687	0.86435	DOWN
CCM_01343	354.656	151.203	1.22994	0.842315	UP
CCM_01349	347.346	136.511	1.34735	0.856939	UP
CCM_01351	84.6698	28.6245	1.56459	0.834735	UP
CCM_01355	262.069	758.494	-1.53319	0.885617	DOWN
CCM_01371	221.154	79.8136	1.47034	0.87113	UP
CCM_01390	93.5264	34.2601	1.44884	0.826305	UP
CCM_01405	84.376	209.609	-1.3128	0.845664	DOWN
CCM_01410	1630.01	377.103	2.11185	0.952598	UP
CCM_01422	117.373	37.0044	1.66533	0.875597	UP
CCM_01430	42.5169	111.017	-1.38468	0.828914	DOWN
CCM_01433	70.8944	25.3518	1.48358	0.801107	UP
CCM_01438	82.7376	23.2972	1.82839	0.86856	UP
CCM_01439	105.054	37.2336	1.49645	0.843422	UP
CCM_01482	81.7894	258.637	-1.66094	0.897818	DOWN
CCM_01490	119.305	25.9223	2.20239	0.939876	UP
CCM_01493	247.003	111.518	1.14725	0.814328	UP
CCM_01529	9.56881	51.8262	-2.43727	0.87266	DOWN
CCM_01530	48.2263	227.432	-2.23754	0.957624	DOWN
CCM_01555	23.5169	68.6313	-1.54517	0.807718	DOWN
CCM_01586	53.2576	142.237	-1.41724	0.84892	DOWN
CCM_01609	1142.71	449.366	1.34649	0.859236	UP
CCM_01612	163.451	62.6454	1.38358	0.848953	UP
CCM_01633	40.6343	140.478	-1.78958	0.897566	DOWN
CCM_01635	67.1888	187.463	-1.48032	0.869234	DOWN
CCM_01638	44.8499	149.762	-1.73949	0.894064	DOWN
CCM_01644	44.8475	115.228	-1.36139	0.827121	DOWN
CCM_01662	318.819	122.385	1.38131	0.861922	UP
CCM_01678	167.708	74.165	1.17714	0.814164	UP
CCM_01681	241.449	81.3682	1.56918	0.884784	UP
CCM_01686	173.857	36.0022	2.27174	0.955235	UP
CCM_01693	21.2141	74.47	-1.81163	0.854643	DOWN
CCM_01695	174.184	74.7012	1.2214	0.827982	UP
CCM_01697	40.9959	443.814	-3.4364	0.996783	DOWN
CCM_01704	220.494	61.6089	1.83953	0.913654	UP
CCM_01706	181.453	635.622	-1.80857	0.915704	DOWN
CCM_01739	2.85636	65.3999	-4.51704	0.954599	DOWN
CCM_01761	220.307	100.647	1.13022	0.806852	UP
CCM_01792	169.01	71.7822	1.23541	0.828683	UP
CCM_01809	79.3252	23.6512	1.74586	0.854105	UP
CCM_01847	94.5386	33.6193	1.49161	0.83468	UP
CCM_01849	71.7317	23.6191	1.60266	0.822205	UP
CCM_01852	101.869	41.8638	1.28293	0.805953	UP
CCM_01874	1409.96	613.37	1.20082	0.835042	UP
CCM_01880	141.964	60.9659	1.21945	0.81879	UP
CCM_01882	244.88	101.594	1.26926	0.843718	UP
CCM_01909	43.3722	129.302	-1.5759	0.869069	DOWN
CCM_01910	157.934	57.427	1.45952	0.859631	UP
CCM_01926	307.039	77.5308	1.98558	0.936505	UP
CCM_01927	655.466	254.674	1.36387	0.860798	UP
CCM_01955	17.1723	129.489	-2.91468	0.975828	DOWN
CCM_01962	240.437	44.7318	2.42629	0.966405	UP
CCM_01979	563.172	179.601	1.64878	0.901436	UP
CCM_01980	303.418	113.253	1.42176	0.866696	UP
CCM_01998	6770.16	2241.28	1.59487	0.894354	UP
CCM_02031	161.768	69.8354	1.2119	0.821256	UP
CCM_02036	322.529	116.271	1.47194	0.875784	UP
CCM_02038	13.2959	67.3822	-2.34139	0.904193	DOWN
CCM_02081	17.8835	59.0719	-1.72384	0.810354	DOWN
CCM_02083	810.913	278.448	1.54214	0.888473	UP
CCM_02084	227.58	95.1257	1.25847	0.840572	UP
CCM_02088	0.00109907	38.2575	-15.0872	0.882729	DOWN
CCM_02092	397.276	141.729	1.48701	0.879133	UP
CCM_02093	16.5147	165.3	-3.32326	0.989673	DOWN
CCM_02124	136.734	30.8155	2.14964	0.941433	UP
CCM_02144	77.1938	26.692	1.53208	0.820116	UP
CCM_02183	1761.7	733.058	1.26497	0.849035	UP
CCM_02232	153.152	54.8624	1.48108	0.862963	UP
CCM_02278	351.606	159.65	1.13905	0.81486	UP
CCM_02312	221.54	588.519	-1.40952	0.867836	DOWN
CCM_02348	127.281	49.6696	1.35758	0.832975	UP
CCM_02359	76.5934	27.6398	1.47047	0.809214	UP
CCM_02372	71.0048	21.1128	1.7498	0.841422	UP
CCM_02383	367.348	118.887	1.62755	0.895774	UP
CCM_02395	71.0851	20.2752	1.80983	0.849353	UP
CCM_02439	64.0501	18.9639	1.75594	0.828037	UP
CCM_02444	19.3822	83.7813	-2.11189	0.910469	DOWN
CCM_02457	132.919	37.2848	1.83388	0.899753	UP
CCM_02484	75.771	328.264	-2.11514	0.952302	DOWN
CCM_02489	75.4584	22.8818	1.72148	0.844963	UP
CCM_02497	321.991	106.521	1.59588	0.892891	UP
CCM_02531	126.391	44.8571	1.49449	0.854692	UP
CCM_02540	161.203	1.76191	6.51559	0.99465	UP
CCM_02549	205.122	485.195	-1.24209	0.84499	DOWN
CCM_02559	54.0358	185.95	-1.78293	0.903947	DOWN
CCM_02561	112.654	322.647	-1.51806	0.881408	DOWN
CCM_02562	25.5581	80.1511	-1.64894	0.844223	DOWN
CCM_02564	45.4922	137.257	-1.59319	0.874529	DOWN
CCM_02566	122.175	293.691	-1.26535	0.846191	DOWN
CCM_02567	1859.35	12739.4	-2.77643	0.985157	DOWN
CCM_02573	60.3052	393.192	-2.70488	0.982049	DOWN
CCM_02585	112.764	634.274	-2.4918	0.972303	DOWN
CCM_02589	83.4847	11.3857	2.87429	0.953859	UP
CCM_02609	228.448	77.1432	1.56626	0.884006	UP
CCM_02626	308.255	139.188	1.14709	0.817721	UP
CCM_02639	238.032	97.7184	1.28446	0.844727	UP
CCM_02646	100.019	29.0935	1.7815	0.878119	UP
CCM_02700	55.9167	11.6703	2.26044	0.874572	UP
CCM_02710	127.938	41.0304	1.64068	0.87665	UP
CCM_02750	106.429	39.3824	1.43427	0.83434	UP
CCM_02756	172.565	73.9915	1.22171	0.827593	UP
CCM_02764	34.0399	96.3062	-1.5004	0.836708	DOWN
CCM_02790	143.22	48.186	1.57155	0.871783	UP
CCM_02805	5819.41	2174.1	1.42046	0.86999	UP
CCM_02806	1277.73	251.527	2.3448	0.964728	UP
CCM_02839	96.1125	25.639	1.90638	0.892008	UP
CCM_02850	86.9407	7.06149	3.62199	0.970922	UP
CCM_02856	225.146	96.289	1.22542	0.835902	UP
CCM_02865	23.1977	100.986	-2.1221	0.924775	DOWN
CCM_02873	54.8098	246.367	-2.1683	0.955147	DOWN
CCM_02893	798.987	357.1	1.16184	0.827154	UP
CCM_02946	142.453	49.1431	1.53542	0.869645	UP
CCM_02966	107.182	43.444	1.30284	0.81281	UP
CCM_02974	103.484	3.0916	5.06491	0.983699	UP
CCM_02988	17.127	63.3217	-1.88642	0.846508	DOWN
CCM_02989	75.6375	256.773	-1.76332	0.907224	DOWN
CCM_02996	69.2476	15.5179	2.15783	0.895993	UP
CCM_03004	86.8074	212.834	-1.29384	0.843307	DOWN
CCM_03011	15.1501	78.8266	-2.37935	0.923849	DOWN
CCM_03045	614.028	1561.34	-1.34641	0.859291	DOWN
CCM_03111	646.508	128.967	2.32567	0.964213	UP
CCM_03131	143.328	50.5207	1.50437	0.861253	UP
CCM_03135	121.626	51.328	1.24463	0.812201	UP
CCM_03159	57.5392	189.901	-1.72263	0.898898	DOWN
CCM_03176	162.692	60.4564	1.42818	0.856605	UP
CCM_03201	5747.21	2523.29	1.18756	0.833765	UP
CCM_03203	217.891	97.8001	1.1557	0.8168	UP
CCM_03204	380.215	10.1024	5.23404	0.999512	UP
CCM_03213	359.165	104.186	1.78548	0.912684	UP
CCM_03214	427.355	36.3425	3.55571	0.997577	UP
CCM_03225	10.5208	123.04	-3.54782	0.985491	DOWN
CCM_03236	78.4449	26.3266	1.57516	0.829445	UP
CCM_03244	19.5291	72.7475	-1.89727	0.865161	DOWN
CCM_03254	66.8722	7.51913	3.15277	0.943055	UP
CCM_03257	75.9171	27.9724	1.44042	0.801036	UP
CCM_03269	514.505	133.528	1.94604	0.933622	UP
CCM_03270	509.836	61.3466	3.05498	0.991405	UP
CCM_03271	765.79	72.1048	3.40878	0.996837	UP
CCM_03281	211.4	15.4338	3.77581	0.996097	UP
CCM_03282	39.6371	8.19997	2.27316	0.808282	UP
CCM_03289	275.447	103.19	1.41647	0.865567	UP
CCM_03290	344.099	153.773	1.16203	0.824189	UP
CCM_03291	98.5656	226.491	-1.2003	0.825811	DOWN
CCM_03293	31.0695	267.81	-3.10764	0.991411	DOWN
CCM_03313	5071.21	1908.58	1.40983	0.868324	UP
CCM_03348	104.648	35.2369	1.57039	0.854511	UP
CCM_03378	163.308	70.4952	1.212	0.821645	UP
CCM_03409	18.6247	60.6018	-1.70215	0.811664	DOWN
CCM_03442	4003.95	1805.45	1.14906	0.822374	UP
CCM_03449	100.742	29.5494	1.76946	0.877132	UP
CCM_03451	129.369	45.8511	1.49646	0.856018	UP
CCM_03466	829.346	312.973	1.40593	0.868099	UP
CCM_03479	125.72	17.1812	2.87131	0.973871	UP
CCM_03483	149.191	32.2065	2.21174	0.949167	UP
CCM_03515	45.8281	383.661	-3.06553	0.991778	DOWN
CCM_03516	50.3584	284.177	-2.49648	0.970763	DOWN
CCM_03517	96.5211	912.212	-3.24045	0.995089	DOWN
CCM_03518	852.697	261.715	1.70403	0.905585	UP
CCM_03521	228.829	74.1148	1.62644	0.891455	UP
CCM_03537	66.809	1049.48	-3.97349	0.999578	DOWN
CCM_03595	1.92621	33.724	-4.12994	0.841915	DOWN
CCM_03632	49.421	182.828	-1.88729	0.918521	DOWN
CCM_03634	47.894	113.106	-1.23976	0.807087	DOWN
CCM_03669	43.9768	104.686	-1.25126	0.80216	DOWN
CCM_03707	194.343	69.1405	1.491	0.870577	UP
CCM_03715	29.6945	214.591	-2.85332	0.983463	DOWN
CCM_03729	183.452	68.8945	1.41295	0.85643	UP
CCM_03777	251.983	90.9148	1.47074	0.87312	UP
CCM_03788	51.139	133.308	-1.38227	0.839783	DOWN
CCM_03790	118.132	47.0693	1.32754	0.823887	UP
CCM_03794	285.456	71.3711	1.99986	0.936204	UP
CCM_03795	272.673	105.479	1.37021	0.858765	UP
CCM_03802	765.543	306.883	1.31879	0.855481	UP
CCM_03832	13129.1	34433.9	-1.39106	0.866219	DOWN
CCM_03833	11.2747	89.3695	-2.9867	0.961768	DOWN
CCM_03863	114.798	269.629	-1.23187	0.839273	DOWN
CCM_03900	72.1566	193.349	-1.42201	0.859428	DOWN
CCM_03920	19.9173	101.928	-2.35546	0.939843	DOWN
CCM_03986	320.327	74.5128	2.10398	0.948093	UP
CCM_04048	55.0491	15.1846	1.8581	0.817189	UP
CCM_04098	80.9895	25.4528	1.66991	0.846487	UP
CCM_04122	1879.82	635.347	1.56498	0.888911	UP
CCM_04125	757.713	1696.98	-1.16324	0.827439	DOWN
CCM_04134	74.9415	21.8646	1.77717	0.85102	UP
CCM_04164	994.096	435.335	1.19126	0.833595	UP
CCM_04200	284.433	128.653	1.14461	0.812399	UP
CCM_04220	96.3468	31.7274	1.60251	0.854105	UP
CCM_04228	94.9755	341.109	-1.84461	0.917589	DOWN
CCM_04233	19.7395	115.566	-2.54956	0.95752	DOWN
CCM_04235	29.2484	146.545	-2.32492	0.952653	DOWN
CCM_04240	218.243	39.4839	2.46659	0.967633	UP
CCM_04241	125.284	49.6073	1.33658	0.828519	UP
CCM_04245	5.26757	43.7498	-3.05407	0.877406	DOWN
CCM_04298	94.9629	24.5151	1.9537	0.899002	UP
CCM_04300	496.496	209.747	1.24313	0.845039	UP
CCM_04329	233.943	79.7116	1.55329	0.88309	UP
CCM_04337	86.4106	23.2731	1.89254	0.883381	UP
CCM_04366	129.8	55.5274	1.22501	0.814761	UP
CCM_04385	184.366	715.15	-1.95567	0.935151	DOWN
CCM_04400	162.575	47.2906	1.78148	0.9008	UP
CCM_04404	506.39	1111.21	-1.1338	0.817458	DOWN
CCM_04426	106.848	29.1462	1.87418	0.893483	UP
CCM_04438	863.563	196.431	2.13628	0.954445	UP
CCM_04443	629.919	148.877	2.08105	0.948854	UP
CCM_04444	351.485	152.308	1.20647	0.837722	UP
CCM_04446	23.619	968.169	-5.35724	0.999956	DOWN
CCM_04473	717.344	299.2	1.26155	0.848695	UP
CCM_04501	136.731	60.4438	1.17767	0.804034	UP
CCM_04502	33.6893	93.0933	-1.46639	0.830163	DOWN
CCM_04503	82.5087	508.326	-2.62314	0.978113	DOWN
CCM_04506	103.548	344.555	-1.73443	0.905986	DOWN
CCM_04508	70.7724	263.818	-1.89828	0.923871	DOWN
CCM_04511	137.719	389.576	-1.50017	0.879166	DOWN
CCM_04516	68.3457	315.51	-2.20676	0.959093	DOWN
CCM_04531	64.4354	14.5684	2.14501	0.885732	UP
CCM_04593	77.4304	303.087	-1.96876	0.933414	DOWN
CCM_04598	93.3877	261.044	-1.48299	0.875203	DOWN
CCM_04606	42.5536	8.57738	2.31067	0.826513	UP
CCM_04656	52.2819	129.35	-1.30689	0.826979	DOWN
CCM_04671	1050.74	314.692	1.73939	0.908649	UP
CCM_04700	128.895	50.8447	1.34203	0.830306	UP
CCM_04757	4190.12	1478.47	1.50288	0.880509	UP
CCM_04768	72.8034	23.657	1.62174	0.825762	UP
CCM_04857	110.605	41.2556	1.42275	0.834729	UP
CCM_04885	97.1661	32.1363	1.59625	0.854599	UP
CCM_04893	96.1922	12.7318	2.91749	0.963583	UP
CCM_04896	961.413	439.47	1.12939	0.817381	UP
CCM_04914	208.469	79.2714	1.39496	0.857148	UP
CCM_04921	40.2916	132.793	-1.72063	0.887958	DOWN
CCM_04946	2299.66	710.584	1.69434	0.903766	UP
CCM_04959	3.39619	55.5868	-4.03275	0.933841	DOWN
CCM_04960	0.00109907	31.1047	-14.7886	0.836083	DOWN
CCM_04962	253.591	115.423	1.13557	0.810475	UP
CCM_04977	131.506	445.219	-1.75939	0.910414	DOWN
CCM_04980	42.8239	6.03871	2.8261	0.863193	UP
CCM_04987	583.599	182.982	1.67327	0.901814	UP
CCM_05020	309.036	716.093	-1.21237	0.840189	DOWN
CCM_05039	393.941	2522.58	-2.67885	0.981462	DOWN
CCM_05040	10.9725	63.8013	-2.53969	0.911746	DOWN
CCM_05064	256.283	95.5461	1.42347	0.864739	UP
CCM_05075	10.6848	127.399	-3.57573	0.986702	DOWN
CCM_05092	26.8026	162.703	-2.60179	0.970418	DOWN
CCM_05096	26.7434	95.1728	-1.83137	0.880876	DOWN
CCM_05119	2.18899	67.0947	-4.93786	0.957959	DOWN
CCM_05131	20.2592	92.3552	-2.18862	0.92523	DOWN
CCM_05132	23.6128	379.286	-4.00565	0.999107	DOWN
CCM_05161	109.229	45.8854	1.25125	0.805613	UP
CCM_05164	88.5523	28.5122	1.63495	0.849435	UP
CCM_05183	65.2694	22.4225	1.54146	0.80023	UP
CCM_05224	87.1319	673.589	-2.9506	0.989465	DOWN
CCM_05238	1992.29	723.409	1.46155	0.875718	UP
CCM_05280	1190.46	4816.2	-2.01637	0.941784	DOWN
CCM_05313	175.396	73.7922	1.24908	0.831112	UP
CCM_05323	184.467	15.4524	3.57746	0.993466	UP
CCM_05329	89.7286	305.107	-1.76568	0.909071	DOWN
CCM_05331	134.322	323.206	-1.26675	0.847287	DOWN
CCM_05377	25.4714	73.5669	-1.53018	0.813599	DOWN
CCM_05430	145.212	60.7117	1.25812	0.825724	UP
CCM_05446	238.754	78.5694	1.60349	0.889849	UP
CCM_05450	26.5927	177.042	-2.73499	0.977253	DOWN
CCM_05467	7.43217	54.8111	-2.88261	0.908107	DOWN
CCM_05469	138.341	359.928	-1.37948	0.862804	DOWN
CCM_05489	639.959	271.164	1.23881	0.845412	UP
CCM_05507	554.388	102.151	2.44019	0.969234	UP
CCM_05551	27.8913	195.478	-2.80912	0.98155	DOWN
CCM_05556	44.1785	129.407	-1.5505	0.865578	DOWN
CCM_05560	140.413	353.216	-1.33088	0.854982	DOWN
CCM_05564	1518.1	32124.1	-4.40331	0.999951	DOWN
CCM_05594	157.985	508.54	-1.68658	0.903196	DOWN
CCM_05618	101.351	17.7511	2.51338	0.947747	UP
CCM_05631	230.954	100.488	1.20058	0.82625	UP
CCM_05651	197.782	67.3448	1.55427	0.879977	UP
CCM_05664	283.607	84.792	1.74189	0.905859	UP
CCM_05676	2247.21	884.002	1.34601	0.859329	UP
CCM_05685	92.58	37.0954	1.31946	0.802132	UP
CCM_05692	51.034	12.2512	2.05853	0.837289	UP
CCM_05698	46.9969	9.84826	2.25463	0.841811	UP
CCM_05701	25.1136	150.771	-2.58582	0.968307	DOWN
CCM_05702	34.9307	707.304	-4.33976	0.99983	DOWN
CCM_05703	14.6372	205.127	-3.80881	0.995895	DOWN
CCM_05712	140.103	337.707	-1.26928	0.847758	DOWN
CCM_05734	0.00109907	968.196	-19.7487	0.999956	DOWN
CCM_05735	20.065	266.069	-3.72905	0.997331	DOWN
CCM_05759	30.0309	103.332	-1.78277	0.88035	DOWN
CCM_05761	432.767	198.833	1.12203	0.812179	UP
CCM_05793	16.4498	55.2661	-1.74833	0.802894	DOWN
CCM_05818	158.237	70.5373	1.16563	0.810442	UP
CCM_05828	99.7328	30.8182	1.69428	0.867491	UP
CCM_05842	558.759	216.962	1.36478	0.860606	UP
CCM_05850	255.992	60.4413	2.08249	0.946147	UP
CCM_05853	111.261	41.1001	1.43673	0.838424	UP
CCM_05860	374.012	84.7115	2.14245	0.953727	UP
CCM_05861	252.823	100.014	1.33792	0.852209	UP
CCM_05863	118.12	43.3146	1.44733	0.844075	UP
CCM_05902	134.931	1996.02	-3.88683	0.999435	DOWN
CCM_05973	95.7376	35.1481	1.44564	0.828667	UP
CCM_06014	61.5887	18.9263	1.70227	0.814799	UP
CCM_06020	717.857	279.429	1.36121	0.860875	UP
CCM_06024	100.66	39.522	1.34876	0.814575	UP
CCM_06027	16.3605	57.1863	-1.80546	0.816663	DOWN
CCM_06037	113.621	41.237	1.46222	0.843181	UP
CCM_06052	97.7905	421.207	-2.10676	0.951924	DOWN
CCM_06060	18.4374	97.6443	-2.4049	0.939761	DOWN
CCM_06065	41.0613	103.112	-1.32836	0.814081	DOWN
CCM_06066	33.2808	91.3611	-1.45689	0.82557	DOWN
CCM_06069	102.469	28.3478	1.85388	0.888879	UP
CCM_06082	70.3676	164.986	-1.22936	0.82688	DOWN
CCM_06087	111.167	44.9887	1.3051	0.817348	UP
CCM_06100	162.948	54.1619	1.58906	0.880772	UP
CCM_06103	1316.21	392.358	1.74614	0.909844	UP
CCM_06110	3.67406	35.2687	-3.26294	0.837629	DOWN
CCM_06117	287.781	1177.59	-2.0328	0.941882	DOWN
CCM_06133	39.6081	216.704	-2.45186	0.966109	DOWN
CCM_06134	46.7903	136.372	-1.54327	0.867792	DOWN
CCM_06175	183.403	53.5085	1.77718	0.903557	UP
CCM_06182	538.581	159.084	1.75938	0.910656	UP
CCM_06183	13.6757	74.1295	-2.43844	0.921289	DOWN
CCM_06234	753.225	221.382	1.76654	0.911138	UP
CCM_06254	49.3463	148.808	-1.59244	0.877845	DOWN
CCM_06272	535.301	202.744	1.40069	0.86595	UP
CCM_06283	57.3249	151.691	-1.4039	0.848191	DOWN
CCM_06293	418.187	171.976	1.28194	0.850576	UP
CCM_06304	86.0603	297.001	-1.78705	0.911571	DOWN
CCM_06306	533.242	1640.79	-1.62153	0.895456	DOWN
CCM_06307	513.164	2038.98	-1.99035	0.93838	DOWN
CCM_06308	3819.06	17465.8	-2.19324	0.958775	DOWN
CCM_06332	140.517	500.086	-1.83143	0.917387	DOWN
CCM_06372	416.843	1028.1	-1.30241	0.853568	DOWN
CCM_06379	150.629	64.8624	1.21555	0.821739	UP
CCM_06395	171.556	369.543	-1.10707	0.807405	DOWN
CCM_06429	60.9859	233.089	-1.93433	0.925153	DOWN
CCM_06441	473.459	192.593	1.29768	0.852801	UP
CCM_06443	27.0104	0.000895767	14.88	0.800367	UP
CCM_06468	65.0212	302.839	-2.21957	0.959784	DOWN
CCM_06472	19.6433	663.992	-5.07906	0.99989	DOWN
CCM_06481	217.693	75.749	1.52299	0.876677	UP
CCM_06498	527.636	1168.27	-1.14676	0.822265	DOWN
CCM_06502	166.862	71.4958	1.22273	0.826359	UP
CCM_06509	314.277	130.228	1.271	0.846985	UP
CCM_06530	316.998	55.2484	2.52047	0.972588	UP
CCM_06535	413.22	67.8055	2.60743	0.977861	UP
CCM_06553	127.848	49.8084	1.35997	0.833315	UP
CCM_06583	483.313	149.209	1.69562	0.905103	UP
CCM_06610	77.6052	200.416	-1.36877	0.853311	DOWN
CCM_06611	160.807	349.998	-1.12202	0.81059	DOWN
CCM_06614	1.78887	39.5103	-4.46511	0.879659	DOWN
CCM_06634	12.9936	50.7525	-1.96567	0.82113	DOWN
CCM_06639	119.258	37.7046	1.66127	0.876168	UP
CCM_06653	193.957	76.3202	1.3456	0.848164	UP
CCM_06697	9.92308	55.006	-2.47073	0.885694	DOWN
CCM_06700	23.3786	558.797	-4.57907	0.999803	DOWN
CCM_06702	4.49357	203.207	-5.49894	0.997111	DOWN
CCM_06769	29.7301	95.6699	-1.68614	0.864191	DOWN
CCM_06778	154.156	61.6329	1.32262	0.836598	UP
CCM_06797	264.888	92.5328	1.51735	0.879396	UP
CCM_06798	172.928	40.6569	2.0886	0.940567	UP
CCM_06801	414.597	142.238	1.54341	0.887612	UP
CCM_06815	106.615	40.0197	1.41363	0.830218	UP
CCM_06821	26.485	370.836	-3.80753	0.998591	DOWN
CCM_06831	75.5656	24.9995	1.59583	0.829062	UP
CCM_06842	33.1562	89.2708	-1.42891	0.818642	DOWN
CCM_06844	41.9501	6.57412	2.6738	0.849616	UP
CCM_06854	51.7124	3.13499	4.04398	0.923586	UP
CCM_06862	185.752	31.3499	2.56684	0.970231	UP
CCM_06866	262.364	62.6834	2.06542	0.946273	UP
CCM_06888	171.789	73.1359	1.23199	0.828404	UP
CCM_06889	120.308	50.7899	1.24411	0.811505	UP
CCM_06895	44.6366	10.639	2.06886	0.813572	UP
CCM_06908	18.4054	60.9349	-1.72714	0.815923	DOWN
CCM_06911	11.213	86.8795	-2.95384	0.958929	DOWN
CCM_06945	132.382	55.4978	1.25421	0.818242	UP
CCM_06948	82.4492	185.2	-1.16751	0.816723	DOWN
CCM_06954	185.345	454.924	-1.29541	0.852631	DOWN
CCM_06957	69.399	203.611	-1.55283	0.880596	DOWN
CCM_06969	654.223	5180.16	-2.98514	0.990517	DOWN
CCM_06974	204.829	89.5631	1.19344	0.822117	UP
CCM_06990	467.009	1048.53	-1.16685	0.831682	DOWN
CCM_06991	5.93788	58.1873	-3.29269	0.930333	DOWN
CCM_06992	4.53444	54.7135	-3.5929	0.927812	DOWN
CCM_07005	88.2343	27.2292	1.69619	0.859428	UP
CCM_07023	135.224	58.0826	1.21918	0.816109	UP
CCM_07055	60.4613	18.4358	1.7135	0.812733	UP
CCM_07083	1.19159	32.5785	-4.77296	0.838703	DOWN
CCM_07084	3.44443	46.1187	-3.74301	0.902165	DOWN
CCM_07099	179.064	72.4373	1.30567	0.841438	UP
CCM_07116	334.451	1224.55	-1.87239	0.922281	DOWN
CCM_07122	108.088	42.7121	1.33949	0.818894	UP
CCM_07132	203.458	82.4523	1.3031	0.843121	UP
CCM_07141	6.38103	126.624	-4.31062	0.989147	DOWN
CCM_07149	10.2674	69.2587	-2.75392	0.933233	DOWN
CCM_07168	47.4474	154.106	-1.69952	0.891553	DOWN
CCM_07174	162.56	406.07	-1.32076	0.854242	DOWN
CCM_07182	192.247	58.8451	1.70796	0.898169	UP
CCM_07202	87.4356	8.40268	3.3793	0.968724	UP
CCM_07210	69.6711	186.416	-1.41989	0.858622	DOWN
CCM_07226	32.6767	109.161	-1.74012	0.879111	DOWN
CCM_07236	92.2334	35.9298	1.36011	0.808699	UP
CCM_07284	4.94585	45.2916	-3.19495	0.888298	DOWN
CCM_07295	201.572	74.274	1.44037	0.863539	UP
CCM_07299	41.0186	158.548	-1.95057	0.922829	DOWN
CCM_07300	15.5061	103.741	-2.74208	0.961894	DOWN
CCM_07327	38.555	166.135	-2.10737	0.943154	DOWN
CCM_07353	38.6814	122.373	-1.66158	0.877532	DOWN
CCM_07365	114.079	40.8518	1.48157	0.848093	UP
CCM_07403	164.795	58.2962	1.4992	0.866351	UP
CCM_07407	173.723	73.6884	1.23728	0.829845	UP
CCM_07418	102.149	36.5891	1.48118	0.84038	UP
CCM_07430	239.909	99.8102	1.26523	0.843313	UP
CCM_07446	34.5626	114.376	-1.7265	0.880498	DOWN
CCM_07483	65.8906	181.948	-1.46538	0.866816	DOWN
CCM_07508	86.6427	200.136	-1.20783	0.828459	DOWN
CCM_07510	613.875	197.986	1.63255	0.896848	UP
CCM_07557	71.9486	23.4583	1.61687	0.823761	UP
CCM_07575	78.2566	28.289	1.46797	0.811998	UP
CCM_07602	327.428	116.213	1.49441	0.878015	UP
CCM_07642	736.601	1673.48	-1.1839	0.832646	DOWN
CCM_07653	167.72	630.071	-1.90946	0.926738	DOWN
CCM_07654	44.2772	169.243	-1.93446	0.919722	DOWN
CCM_07702	11.3071	46.5981	-2.04304	0.81458	DOWN
CCM_07717	2.26927	42.5375	-4.22843	0.892507	DOWN
CCM_07767	126.438	33.396	1.92069	0.908118	UP
CCM_07823	72.4127	170.829	-1.23824	0.829199	DOWN
CCM_07843	454.657	173.281	1.39166	0.865337	UP
CCM_07847	190.63	65.398	1.54345	0.878837	UP
CCM_07855	2650.36	376.449	2.81566	0.986439	UP
CCM_07874	64.9084	707.463	-3.44618	0.997216	DOWN
CCM_07883	90.9814	207.817	-1.19167	0.822468	DOWN
CCM_07885	46.8826	613.364	-3.70962	0.998619	DOWN
CCM_07891	117.876	258.239	-1.13144	0.810277	DOWN
CCM_07901	217.1	90.6123	1.26058	0.839536	UP
CCM_07906	527.129	216.153	1.2861	0.85222	UP
CCM_07934	602.582	2080.23	-1.78752	0.913955	DOWN
CCM_07948	42.6122	190.766	-2.16247	0.950882	DOWN
CCM_07961	27.3897	122.202	-2.15757	0.938752	DOWN
CCM_07964	68.0576	168.095	-1.30445	0.837596	DOWN
CCM_08019	4.67042	54.5303	-3.54543	0.926606	DOWN
CCM_08021	105.604	1688.55	-3.99904	0.999649	DOWN
CCM_08025	1.5352	774.867	-8.97938	0.999923	DOWN
CCM_08044	204.073	73.9028	1.46538	0.869393	UP
CCM_08058	164.288	371.343	-1.17652	0.830141	DOWN
CCM_08063	41.0864	122.162	-1.57207	0.864027	DOWN
CCM_08075	194.893	38.9078	2.32455	0.958353	UP
CCM_08083	162.891	51.1022	1.67245	0.889487	UP
CCM_08103	12.6362	97.0851	-2.94168	0.965052	DOWN
CCM_08104	28.6983	137.499	-2.26038	0.948871	DOWN
CCM_08106	13.817	82.0591	-2.57022	0.93827	DOWN
CCM_08127	63.5226	1888.38	-4.89373	0.999995	DOWN
CCM_08138	202.073	87.3526	1.20996	0.828777	UP
CCM_08172	73.5239	164.878	-1.16511	0.8123	DOWN
CCM_08183	103.962	38.8527	1.41997	0.830119	UP
CCM_08189	5.83629	43.3496	-2.8929	0.868938	DOWN
CCM_08197	40.6374	142.025	-1.80526	0.90011	DOWN
CCM_08212	30.4477	150.485	-2.30522	0.953135	DOWN
CCM_08264	222.5	80.0824	1.47425	0.871278	UP
CCM_08268	34.1258	123.296	-1.85319	0.899189	DOWN
CCM_08276	9.5132	80.1165	-3.0741	0.957027	DOWN
CCM_08292	57.323	16.1375	1.8287	0.819541	UP
CCM_08294	78.7218	22.3473	1.81666	0.861746	UP
CCM_08296	437.428	17.5275	4.64136	0.999633	UP
CCM_08306	86.2958	33.22	1.37724	0.805827	UP
CCM_08309	60.5457	152.668	-1.3343	0.837952	DOWN
CCM_08338	15.8063	106.291	-2.74945	0.963714	DOWN
CCM_08377	545.312	3644.78	-2.74068	0.983874	DOWN
CCM_08418	111.7	45.6736	1.2902	0.814739	UP
CCM_08420	62.6604	16.1044	1.9601	0.855553	UP
CCM_08422	303.488	2400.2	-2.98345	0.990167	DOWN
CCM_08439	4.20918	549.487	-7.0284	0.999819	DOWN
CCM_08453	66.1107	19.9499	1.7285	0.828037	UP
CCM_08460	10.5439	75.8241	-2.84625	0.945692	DOWN
CCM_08506	161.735	43.3377	1.89994	0.915874	UP
CCM_08522	555.655	229.944	1.27291	0.850005	UP
CCM_08525	103.898	40.0145	1.37658	0.823695	UP
CCM_08526	373.664	1678	-2.16693	0.958342	DOWN
CCM_08538	157.612	55.4303	1.50763	0.86521	UP
CCM_08584	64.7878	187.495	-1.53306	0.875565	DOWN
CCM_08585	142.778	969.529	-2.76351	0.984795	DOWN
CCM_08609	353.786	108.822	1.70091	0.90421	UP
CCM_08619	63.1539	18.5243	1.76945	0.826842	UP
CCM_08670	95.5368	30.397	1.65213	0.861401	UP
CCM_08671	83.619	208.361	-1.31718	0.845916	DOWN
CCM_08684	8737.2	3106.74	1.49177	0.880399	UP
CCM_08715	196.99	63.1485	1.6413	0.890781	UP
CCM_08716	354.099	100.008	1.82404	0.915123	UP
CCM_08733	122.907	43.7959	1.4887	0.853004	UP
CCM_08741	114.707	25.9536	2.14394	0.932964	UP
CCM_08782	408.435	113.682	1.8451	0.919601	UP
CCM_08788	149.873	28.964	2.3714	0.956002	UP
CCM_08793	33.1678	95.6199	-1.52753	0.842195	DOWN
CCM_08804	15.708	59.2354	-1.91497	0.837569	DOWN
CCM_08807	393.384	53.6122	2.8753	0.987157	UP
CCM_08808	24.5893	332.414	-3.75688	0.998251	DOWN
CCM_08839	29512.1	91789.1	-1.63702	0.899112	DOWN
CCM_08858	139.58	53.0342	1.3961	0.844217	UP
CCM_08862	107.673	42.3928	1.34476	0.818806	UP
CCM_08895	339.514	150.864	1.17022	0.82842	UP
CCM_08941	78.6445	21.982	1.83902	0.864898	UP
CCM_08945	1116.28	169.746	2.71725	0.983364	UP
CCM_08989	103.038	26.1593	1.97777	0.906945	UP
CCM_08994	683.864	287.823	1.24853	0.846295	UP
CCM_08999	325.782	128.734	1.33951	0.855196	UP
CCM_09000	114.935	49.0726	1.22783	0.806939	UP
CCM_09010	66.1951	16.1049	2.03923	0.873948	UP
CCM_09011	43.7293	10.8097	2.01628	0.80091	UP
CCM_09018	2.45433	254.734	-6.69752	0.998663	DOWN
CCM_09067	120.338	260.639	-1.11497	0.803009	DOWN
CCM_09070	708.074	270.629	1.38758	0.86589	UP
CCM_09080	67.9062	21.8098	1.63857	0.820187	UP
CCM_09112	132.572	47.1765	1.49064	0.857219	UP
CCM_09114	38.563	135.303	-1.8109	0.898273	DOWN
CCM_09127	24.0894	73.9878	-1.61889	0.827872	DOWN
CCM_09153	11.4349	50.59	-2.1454	0.847216	DOWN
CCM_09160	298.338	121.942	1.29075	0.84875	UP
CCM_09162	56.7207	131.136	-1.20912	0.810508	DOWN
CCM_09188	120.512	42.1072	1.51703	0.855816	UP
CCM_09198	6.09819	717.816	-6.87909	0.999901	DOWN
CCM_09199	4.13954	56.3783	-3.7676	0.933315	DOWN
CCM_09200	9.00937	586.648	-6.02493	0.999847	DOWN
CCM_09213	1004.67	327.134	1.61877	0.895368	UP
CCM_09223	153.239	66.292	1.20888	0.818697	UP
CCM_09243	117.172	28.7374	2.02763	0.920122	UP
CCM_09250	13.6657	91.2971	-2.74001	0.954736	DOWN
CCM_09287	479.347	1048.13	-1.12867	0.81743	DOWN
CCM_09318	146.649	63.0115	1.21868	0.820346	UP
CCM_09387	65.128	145.659	-1.16124	0.801984	DOWN
CCM_09391	454.276	1832.11	-2.01187	0.940572	DOWN
CCM_09392	29.6923	342.835	-3.52935	0.99715	DOWN
CCM_09418	93.8927	365.376	-1.9603	0.934296	DOWN
CCM_09424	15.6509	53.9243	-1.78469	0.802757	DOWN
CCM_09441	1054.62	429.518	1.29594	0.853585	UP
CCM_09444	85.3747	21.6401	1.9801	0.893625	UP
CCM_09479	6.25656	280.303	-5.48548	0.999002	DOWN
CCM_09488	38.5678	100.602	-1.38319	0.821284	DOWN
CCM_09494	85.5781	19.901	2.1044	0.909055	UP
CCM_09541	132.406	58.8498	1.16986	0.801206	UP
CCM_09557	1558.29	230.252	2.75868	0.984844	UP
CCM_09567	660.091	171.259	1.94649	0.933825	UP
CCM_09573	11.0553	88.1918	-2.9959	0.961061	DOWN
CCM_09587	313.684	110.664	1.50313	0.877779	UP
CCM_09589	351.135	148.255	1.24395	0.843165	UP
CCM_09602	848.153	3203.42	-1.91722	0.927401	DOWN
CCM_09634	157.16	522.587	-1.73344	0.907076	DOWN
CCM_09641	134.092	59.6547	1.16851	0.801935	UP
CCM_09660	408.831	1324.27	-1.69563	0.905679	DOWN
CCM_09678	8.01614	46.8824	-2.54807	0.864054	DOWN

## Sheet: Table S2
Supplementary Table S2. List of DEGs between light-programming and dark conditions of the sucrose culture.
Gene_ID	Light_Expression	Dark_Expression	log2FoldChange(Light/Dark)	Probability(q)	Up/Down_Regulation(Light/Dark)
CCM_00062	17.8742	108.912	-2.60722	0.957603	DOWN
CCM_00080	126.903	54.1834	1.22781	0.811289	UP
CCM_00095	133.439	54.4686	1.29269	0.82379	UP
CCM_00122	313.909	122.634	1.35598	0.855283	UP
CCM_00138	131.833	56.8922	1.2124	0.810159	UP
CCM_00151	6.19241	78.4305	-3.66284	0.964526	DOWN
CCM_00212	477.278	122.95	1.95675	0.933577	UP
CCM_00214	46.0689	295.77	-2.68261	0.980949	DOWN
CCM_00268	87.4847	30.1423	1.53724	0.834838	UP
CCM_00270	67.9044	21.9039	1.63232	0.816462	UP
CCM_00274	9.86006	137.975	-3.80666	0.989682	DOWN
CCM_00275	32.0158	159.596	-2.31757	0.954624	DOWN
CCM_00277	1153.54	2617.01	-1.18185	0.830762	DOWN
CCM_00307	3.38109	53.3533	-3.98002	0.929029	DOWN
CCM_00323	201.49	454.314	-1.17298	0.828481	DOWN
CCM_00340	43.4996	148.862	-1.7749	0.896045	DOWN
CCM_00412	2.83539	56.8583	-4.32575	0.939172	DOWN
CCM_00420	15.9264	137.458	-3.10951	0.98249	DOWN
CCM_00473	7.26187	54.7607	-2.91473	0.911476	DOWN
CCM_00620	739.86	210.443	1.81383	0.914344	UP
CCM_00621	173.03	57.6013	1.58684	0.878914	UP
CCM_00623	218.305	74.2954	1.555	0.88181	UP
CCM_00646	92.5059	36.7718	1.33095	0.802523	UP
CCM_00662	87.5259	32.216	1.44194	0.814893	UP
CCM_00677	34.1168	110.799	-1.69939	0.875705	DOWN
CCM_00741	62.0043	153.223	-1.30519	0.832935	DOWN
CCM_00769	11.6255	561.921	-5.595	0.999874	DOWN
CCM_00774	32.9702	167.549	-2.34535	0.956478	DOWN
CCM_00858	53.8213	135.755	-1.33475	0.830252	DOWN
CCM_00904	226.949	96.8655	1.22831	0.834103	UP
CCM_00906	105.215	260.259	-1.3066	0.84751	DOWN
CCM_00907	390.148	1186.95	-1.60517	0.892222	DOWN
CCM_00909	39.1654	2.63607	3.89312	0.875573	UP
CCM_00938	19.6857	176.431	-3.16389	0.98842	DOWN
CCM_00948	206.615	77.7732	1.4096	0.856709	UP
CCM_00949	270.127	118.672	1.18666	0.831443	UP
CCM_00962	123.875	51.8394	1.25676	0.814844	UP
CCM_00968	82.9165	16.0197	2.37181	0.926193	UP
CCM_00986	80.6195	28.6611	1.49203	0.815228	UP
CCM_00990	20.3325	236.91	-3.54248	0.995738	DOWN
CCM_01014	22.688	194.968	-3.10324	0.988749	DOWN
CCM_01015	8.80426	175.817	-4.31973	0.9952	DOWN
CCM_01026	124.21	38.5249	1.68891	0.880762	UP
CCM_01231	53.283	349.177	-2.71221	0.983066	DOWN
CCM_01256	97.1243	38.4731	1.33598	0.807756	UP
CCM_01282	41.8691	169.127	-2.01415	0.929073	DOWN
CCM_01283	61.6697	331.277	-2.4254	0.967976	DOWN
CCM_01284	258.986	947.836	-1.87177	0.918952	DOWN
CCM_01285	22.5073	78.8785	-1.80924	0.860148	DOWN
CCM_01288	148.161	47.7932	1.63229	0.878124	UP
CCM_01349	371.873	158.893	1.22675	0.840867	UP
CCM_01355	164.083	651.952	-1.99034	0.937449	DOWN
CCM_01376	3328.57	1497.25	1.15259	0.824816	UP
CCM_01410	1806.01	492.241	1.87537	0.920494	UP
CCM_01422	119.594	45.3455	1.39911	0.833193	UP
CCM_01433	64.737	21.9459	1.56064	0.801015	UP
CCM_01530	45.1439	253.496	-2.48936	0.969846	DOWN
CCM_01555	23.7933	72.9704	-1.61676	0.824476	DOWN
CCM_01597	14969	6564.42	1.18924	0.837592	UP
CCM_01609	1233.48	517.253	1.25379	0.845848	UP
CCM_01686	152.073	66.1762	1.20038	0.815776	UP
CCM_01697	75.3945	335.344	-2.15311	0.95475	DOWN
CCM_01699	41.4736	121.884	-1.55524	0.86203	DOWN
CCM_01704	178.36	66.59	1.42142	0.853505	UP
CCM_01739	8.12603	65.2967	-3.00639	0.936731	DOWN
CCM_01809	64.2386	16.2043	1.98706	0.863527	UP
CCM_01847	91.5102	32.7443	1.48269	0.826352	UP
CCM_01955	23.19	158.858	-2.77616	0.97785	DOWN
CCM_01962	176.331	56.7439	1.63575	0.885507	UP
CCM_01979	504.276	222.568	1.17997	0.829687	UP
CCM_01998	8317.85	3024.23	1.45964	0.871761	UP
CCM_02038	10.9294	46.1581	-2.07837	0.822386	DOWN
CCM_02092	332.491	128.897	1.3671	0.856742	UP
CCM_02093	46.7941	197.41	-2.0768	0.942052	DOWN
CCM_02122	50.8853	116.68	-1.19723	0.80034	DOWN
CCM_02124	119.4	30.5496	1.96658	0.91446	UP
CCM_02183	1703.52	621.249	1.45527	0.871744	UP
CCM_02276	74.2317	11.6149	2.67606	0.937164	UP
CCM_02277	117.041	39.6108	1.56304	0.860033	UP
CCM_02395	98.6067	20.4254	2.27132	0.934334	UP
CCM_02405	92.4212	246.083	-1.41285	0.860187	DOWN
CCM_02439	62.0034	19.7118	1.65329	0.806445	UP
CCM_02444	19.2533	81.9075	-2.08889	0.905496	DOWN
CCM_02484	55.6788	366.226	-2.71754	0.983417	DOWN
CCM_02489	82.8898	28.5938	1.53549	0.829413	UP
CCM_02531	117.398	31.8656	1.88134	0.896868	UP
CCM_02540	117.152	4.48377	4.70753	0.987032	UP
CCM_02559	14.7963	186.417	-3.65523	0.994136	DOWN
CCM_02560	2.03007	36.5346	-4.16966	0.863549	DOWN
CCM_02561	16.6785	302.274	-4.1798	0.998777	DOWN
CCM_02562	3.45693	72.3585	-4.3876	0.962485	DOWN
CCM_02564	6.84797	120.765	-4.14038	0.987219	DOWN
CCM_02566	18.5662	290.57	-3.96813	0.998409	DOWN
CCM_02567	294.851	10510.8	-5.15574	1	DOWN
CCM_02569	67.2747	189.557	-1.49449	0.866566	DOWN
CCM_02573	68.983	270.046	-1.96889	0.933511	DOWN
CCM_02585	109.079	452.04	-2.05107	0.942677	DOWN
CCM_02609	228.587	86.5864	1.40053	0.856961	UP
CCM_02710	113.634	44.4094	1.35546	0.822798	UP
CCM_02781	121.497	47.7886	1.34618	0.825705	UP
CCM_02790	138.337	58.5346	1.24083	0.818261	UP
CCM_02803	59.8262	16.8966	1.82405	0.825173	UP
CCM_02805	5226.71	2183.86	1.25902	0.847466	UP
CCM_02806	835.006	243.968	1.77509	0.911218	UP
CCM_02850	106.456	9.84041	3.43539	0.978936	UP
CCM_02856	174.732	78.8471	1.14801	0.806643	UP
CCM_02873	57.2333	185.715	-1.69816	0.895787	DOWN
CCM_02974	88.258	6.7935	3.6995	0.972287	UP
CCM_02989	73.7147	240.373	-1.70525	0.901525	DOWN
CCM_03004	78.3527	186.746	-1.25302	0.831876	DOWN
CCM_03011	13.0121	67.8849	-2.38324	0.907416	DOWN
CCM_03111	395.018	141.217	1.48401	0.874136	UP
CCM_03204	330.61	24.2155	3.77113	0.998305	UP
CCM_03213	292.454	123.559	1.24301	0.840313	UP
CCM_03214	297.364	36.1812	3.03892	0.990318	UP
CCM_03225	10.9622	82.1099	-2.90502	0.953928	DOWN
CCM_03269	339.201	147.893	1.19759	0.835442	UP
CCM_03270	287.209	63.9769	2.16648	0.95542	UP
CCM_03271	429.977	66.3095	2.69697	0.983083	UP
CCM_03281	109.068	25.1917	2.11421	0.927521	UP
CCM_03293	51.0293	176.2	-1.78782	0.901476	DOWN
CCM_03348	106.141	41.794	1.34462	0.815595	UP
CCM_03449	102.664	35.6137	1.52742	0.847252	UP
CCM_03466	761.951	347.405	1.13308	0.818321	UP
CCM_03508	2.0604	80.077	-5.28039	0.971097	DOWN
CCM_03515	57.9792	243.025	-2.0675	0.941761	DOWN
CCM_03516	66.8657	207.596	-1.63444	0.887235	DOWN
CCM_03517	139.633	522.381	-1.90346	0.92299	DOWN
CCM_03521	208.154	82.261	1.33937	0.846588	UP
CCM_03537	115.546	964.292	-3.061	0.991958	DOWN
CCM_03632	23.3143	182.296	-2.96699	0.985228	DOWN
CCM_03707	213.809	89.0476	1.26367	0.837422	UP
CCM_03715	30.2089	135.534	-2.16561	0.942392	DOWN
CCM_03794	292.741	88.5145	1.72564	0.904547	UP
CCM_03833	13.1905	61.1185	-2.21211	0.885217	DOWN
CCM_03920	22.7599	67.0162	-1.55802	0.80576	DOWN
CCM_03986	232.261	103.947	1.15989	0.81943	UP
CCM_04004	28.5326	86.0757	-1.593	0.839369	DOWN
CCM_04220	88.2297	26.1977	1.75182	0.863867	UP
CCM_04233	22.2984	82.2753	-1.88352	0.871788	DOWN
CCM_04235	29.9704	92.2638	-1.62223	0.8491	DOWN
CCM_04240	181.724	46.3694	1.9705	0.928091	UP
CCM_04245	5.56487	36.5774	-2.71653	0.82712	DOWN
CCM_04291	245.985	103.461	1.24948	0.838678	UP
CCM_04329	228.36	81.9986	1.47764	0.868875	UP
CCM_04337	87.8065	28.9669	1.59992	0.84164	UP
CCM_04385	315.433	680.448	-1.10915	0.810488	DOWN
CCM_04400	167.333	60.7738	1.4612	0.857131	UP
CCM_04438	883.331	335.14	1.39819	0.864131	UP
CCM_04443	484.211	158.07	1.61507	0.893017	UP
CCM_04446	30.2501	477.946	-3.98184	0.999402	DOWN
CCM_04503	104.626	296.108	-1.50088	0.87701	DOWN
CCM_04508	88.7217	225.895	-1.34829	0.849188	DOWN
CCM_04531	67.6813	22.0442	1.61836	0.81452	UP
CCM_04593	71.3437	196.265	-1.45995	0.861739	DOWN
CCM_04606	50.464	8.98686	2.48937	0.874273	UP
CCM_04671	910.545	343.051	1.40831	0.865957	UP
CCM_04849	51.5238	129.558	-1.33028	0.827778	DOWN
CCM_04857	98.1553	39.9099	1.29832	0.803308	UP
CCM_04862	633.657	285.373	1.15085	0.824306	UP
CCM_04885	96.9947	34.7115	1.48249	0.831421	UP
CCM_04892	35.4622	5.61336	2.65935	0.814613	UP
CCM_04921	18.3652	107.165	-2.54479	0.954416	DOWN
CCM_04946	1199.49	459.301	1.38492	0.860384	UP
CCM_04959	5.63754	37.4468	-2.73171	0.833225	DOWN
CCM_04977	177.562	544.375	-1.61627	0.893247	DOWN
CCM_04978	79.1432	28.7471	1.46105	0.806846	UP
CCM_05064	290.143	123.608	1.23099	0.838475	UP
CCM_05075	14.4312	88.3653	-2.61429	0.946177	DOWN
CCM_05092	15.7041	81.5547	-2.37663	0.925222	DOWN
CCM_05119	3.15608	56.5882	-4.1643	0.937586	DOWN
CCM_05132	50.8239	189.734	-1.9004	0.915688	DOWN
CCM_05224	68.3696	206.433	-1.59425	0.883286	DOWN
CCM_05238	2262.95	892.687	1.34198	0.856473	UP
CCM_05246	49.5268	115.757	-1.22482	0.80333	DOWN
CCM_05280	1212.3	3206.18	-1.4031	0.864257	DOWN
CCM_05323	292.937	18.7883	3.96268	0.998398	UP
CCM_05329	88.2416	248.259	-1.49231	0.871755	DOWN
CCM_05403	107.17	43.0604	1.31547	0.813176	UP
CCM_05450	35.4839	96.717	-1.44661	0.824871	DOWN
CCM_05467	6.44677	41.8616	-2.69898	0.855601	DOWN
CCM_05551	30.6944	103.582	-1.75473	0.876347	DOWN
CCM_05556	38.4781	111.066	-1.52931	0.852545	DOWN
CCM_05564	1843.27	29262.4	-3.9887	0.999649	DOWN
CCM_05618	86.6452	22.8571	1.92247	0.886001	UP
CCM_05664	277.702	111.246	1.31978	0.8496	UP
CCM_05701	23.7675	85.6972	-1.85026	0.871958	DOWN
CCM_05702	40.6397	350.463	-3.1083	0.992419	DOWN
CCM_05703	17.6809	113.433	-2.68157	0.963862	DOWN
CCM_05734	2.76667	217.627	-6.29756	0.997696	DOWN
CCM_05735	19.7373	106.597	-2.43317	0.946253	DOWN
CCM_05842	655.273	232.636	1.49402	0.876786	UP
CCM_05860	360.799	118.819	1.60243	0.889622	UP
CCM_05902	150.671	1310.45	-3.12059	0.993286	DOWN
CCM_05973	142.123	37.1609	1.93529	0.916429	UP
CCM_06052	96.9182	314.067	-1.69623	0.902946	DOWN
CCM_06060	10.8525	63.0021	-2.53738	0.911882	DOWN
CCM_06069	117.732	30.5427	1.94661	0.910104	UP
CCM_06100	156.593	68.8621	1.18523	0.815721	UP
CCM_06117	266.93	1768.78	-2.72822	0.984279	DOWN
CCM_06133	44.5926	304.235	-2.77031	0.98458	DOWN
CCM_06134	49.5951	210.661	-2.08665	0.945222	DOWN
CCM_06175	181.698	56.2441	1.69177	0.894284	UP
CCM_06182	397.761	174.522	1.18849	0.835507	UP
CCM_06183	17.4516	81.8051	-2.22883	0.918683	DOWN
CCM_06226	236.224	102.416	1.20571	0.831635	UP
CCM_06254	42.9125	112.327	-1.38824	0.825431	DOWN
CCM_06293	374.226	158.625	1.23829	0.842573	UP
CCM_06304	95.6055	216.975	-1.18236	0.820121	DOWN
CCM_06306	605.751	1584.75	-1.38746	0.860982	DOWN
CCM_06307	565.377	2561.76	-2.17985	0.957575	DOWN
CCM_06308	6969.64	19430.4	-1.47916	0.875601	DOWN
CCM_06332	169.016	411.616	-1.28414	0.847828	DOWN
CCM_06429	67.6107	207.235	-1.61594	0.886083	DOWN
CCM_06468	73.8235	215.321	-1.54434	0.87927	DOWN
CCM_06472	15.8651	532.56	-5.06901	0.999841	DOWN
CCM_06494	380.18	153.058	1.31261	0.851295	UP
CCM_06500	285.572	127.775	1.16025	0.82333	UP
CCM_06509	279.711	125.791	1.15291	0.818969	UP
CCM_06530	213.343	32.9997	2.69265	0.979364	UP
CCM_06535	264.21	85.5299	1.62718	0.890861	UP
CCM_06600	60.2452	10.9884	2.45487	0.897965	UP
CCM_06639	97.208	38.3549	1.34166	0.808036	UP
CCM_06700	80.9516	297.682	-1.87864	0.918245	DOWN
CCM_06702	27.062	110.368	-2.02798	0.915782	DOWN
CCM_06747	243.158	101.462	1.26096	0.840137	UP
CCM_06774	56.6197	13.3451	2.08499	0.858475	UP
CCM_06778	159.741	71.8815	1.15204	0.803072	UP
CCM_06797	287.18	108.533	1.40382	0.860411	UP
CCM_06798	188.376	59.1409	1.67139	0.891854	UP
CCM_06802	64.3701	174.714	-1.44053	0.856231	DOWN
CCM_06821	35.4111	351.956	-3.31312	0.995134	DOWN
CCM_06854	66.3615	7.73924	3.10008	0.941262	UP
CCM_06862	303.41	44.5424	2.76802	0.984564	UP
CCM_06866	305.252	121.549	1.32846	0.852178	UP
CCM_06948	67.1674	173.978	-1.37307	0.844888	DOWN
CCM_06954	203.119	435.09	-1.09899	0.804728	DOWN
CCM_06969	988.958	4878.52	-2.30246	0.963895	DOWN
CCM_06991	11.7214	66.3246	-2.5004	0.914838	DOWN
CCM_06992	7.22967	55.9947	-2.95329	0.916467	DOWN
CCM_07005	80.7321	29.5964	1.44772	0.80717	UP
CCM_07051	46.952	10.6368	2.14213	0.834734	UP
CCM_07107	327.763	883.937	-1.43129	0.869117	DOWN
CCM_07116	435.525	1593.97	-1.8718	0.919013	DOWN
CCM_07122	110.144	45.1824	1.28556	0.811251	UP
CCM_07136	445.851	1107.93	-1.31324	0.853198	DOWN
CCM_07141	5.44818	92.8141	-4.0905	0.977054	DOWN
CCM_07149	7.91544	50.6268	-2.67716	0.888936	DOWN
CCM_07168	42.0521	111.598	-1.40806	0.830554	DOWN
CCM_07182	203.084	70.9102	1.51801	0.87469	UP
CCM_07202	166.889	16.0581	3.37751	0.990252	UP
CCM_07225	14.0246	64.937	-2.21108	0.893379	DOWN
CCM_07295	175.748	75.1294	1.22606	0.826857	UP
CCM_07327	51.5966	120.891	-1.22836	0.808124	DOWN
CCM_07342	35.1035	208.685	-2.57164	0.973072	DOWN
CCM_07353	30.2193	80.6198	-1.41567	0.802074	DOWN
CCM_07403	170.036	70.9351	1.26127	0.830592	UP
CCM_07446	38.1794	142.543	-1.90053	0.907954	DOWN
CCM_07483	60.8227	137.994	-1.18192	0.802649	DOWN
CCM_07510	562.463	238.061	1.24043	0.844163	UP
CCM_07575	82.3813	29.6884	1.47242	0.813231	UP
CCM_07588	56.3996	131.755	-1.2241	0.811739	DOWN
CCM_07602	350.444	144.501	1.2781	0.846934	UP
CCM_07653	184.031	570.439	-1.63212	0.894339	DOWN
CCM_07654	47.2273	157.291	-1.73575	0.895244	DOWN
CCM_07735	185.446	77.9367	1.25062	0.831635	UP
CCM_07766	65.4751	15.6466	2.0651	0.875957	UP
CCM_07767	119.46	40.5165	1.55994	0.861004	UP
CCM_07843	493.862	196.69	1.32819	0.854866	UP
CCM_07847	226.496	79.0618	1.51843	0.876753	UP
CCM_07885	47.7842	655.714	-3.77846	0.999018	DOWN
CCM_07927	53.3431	137.725	-1.36842	0.835332	DOWN
CCM_07961	43.987	182.783	-2.05498	0.935529	DOWN
CCM_08021	226.669	922.918	-2.02562	0.940883	DOWN
CCM_08025	7.42212	276.522	-5.21942	0.99876	DOWN
CCM_08075	138.866	56.0422	1.3091	0.828338	UP
CCM_08083	102.003	38.9199	1.39003	0.818168	UP
CCM_08103	8.96097	129.231	-3.85015	0.988294	DOWN
CCM_08104	21.5573	140.294	-2.7022	0.972233	DOWN
CCM_08127	70.7131	581.408	-3.0395	0.991492	DOWN
CCM_08181	50.4347	11.9224	2.08075	0.839517	UP
CCM_08276	9.38955	45.5173	-2.27729	0.840976	DOWN
CCM_08295	6.19751	52.2163	-3.07474	0.909638	DOWN
CCM_08296	126.591	12.3362	3.3592	0.983845	UP
CCM_08377	796.971	2712.84	-1.7672	0.911103	DOWN
CCM_08422	523.083	1951.05	-1.89914	0.923368	DOWN
CCM_08439	70.5939	276.144	-1.96781	0.933714	DOWN
CCM_08453	78.961	23.8985	1.72422	0.850214	UP
CCM_08506	180.066	48.9507	1.87912	0.911618	UP
CCM_08526	399.821	1250.25	-1.64479	0.896572	DOWN
CCM_08584	57.2872	166.525	-1.53945	0.872776	DOWN
CCM_08585	199.134	686.367	-1.78524	0.911273	DOWN
CCM_08609	337.626	148.241	1.18748	0.834306	UP
CCM_08661	29.6406	82.5056	-1.47692	0.815721	DOWN
CCM_08671	94.687	379.027	-2.00106	0.936632	DOWN
CCM_08700	20.1946	128.247	-2.66689	0.967773	DOWN
CCM_08733	106.229	42.7813	1.31213	0.811289	UP
CCM_08741	138.375	37.6803	1.8767	0.903982	UP
CCM_08782	226.018	71.9518	1.65133	0.891141	UP
CCM_08788	105.115	31.7788	1.72583	0.874888	UP
CCM_08804	20.1681	63.2835	-1.64976	0.809539	DOWN
CCM_08838	438.082	198.759	1.14018	0.819067	UP
CCM_08839	26585.3	81810.4	-1.62165	0.893675	DOWN
CCM_08870	862.84	401.033	1.10537	0.810719	UP
CCM_08918	53.8534	146.577	-1.44455	0.849995	DOWN
CCM_08974	19.8345	71.5187	-1.85031	0.853308	DOWN
CCM_08989	111.122	20.688	2.42528	0.948162	UP
CCM_09018	7.1939	144.494	-4.3281	0.992008	DOWN
CCM_09064	157.877	70.736	1.15829	0.806714	UP
CCM_09070	788.032	339.311	1.21565	0.841037	UP
CCM_09080	77.6379	23.3184	1.7353	0.850828	UP
CCM_09114	39.5192	113.91	-1.52727	0.854246	DOWN
CCM_09160	271.351	115.649	1.2304	0.837521	UP
CCM_09162	45.8897	147.31	-1.68262	0.886034	DOWN
CCM_09186	918.209	334.855	1.45529	0.871657	UP
CCM_09198	26.0197	334.06	-3.68243	0.997822	DOWN
CCM_09200	14.7482	317.638	-4.42878	0.999128	DOWN
CCM_09207	21.9252	96.33	-2.13539	0.923467	DOWN
CCM_09250	11.5202	58.7149	-2.34956	0.887054	DOWN
CCM_09392	30.4711	126.979	-2.05908	0.926034	DOWN
CCM_09418	116.2	292.565	-1.33215	0.851821	DOWN
CCM_09441	1216.12	531.502	1.19414	0.837521	UP
CCM_09444	76.576	23.217	1.72171	0.846615	UP
CCM_09479	9.55848	196.89	-4.36447	0.996583	DOWN
CCM_09541	132.01	54.6916	1.27126	0.820165	UP
CCM_09573	7.33674	84.7201	-3.52949	0.968607	DOWN
CCM_09580	112.269	41.0914	1.45006	0.83633	UP
CCM_09594	38.0448	4.80318	2.98564	0.848766	UP
CCM_09602	449.403	1668.64	-1.89259	0.922068	DOWN
CCM_09634	149.47	367.389	-1.29745	0.850055	DOWN
CCM_09660	479.285	1033.53	-1.10863	0.810806	DOWN
