# Supplementary material for: Metabolic Responses of Carotenoid and Cordycepin Biosynthetic Pathways in Cordyceps militaris under Light-Programming Exposure through Genome-Wide Transcriptional Analysis
Source: Biology (Basel). 2020 Aug 21;9(9):242. doi: 10.3390/biology9090242 (PMC7576481; doi:10.3390/biology9090242)
Supplement: Supplementary file 1 [file biology-09-00242-s001.zip › Supplementary_File5.xlsx]

## Sheet: Index
Supplementary Information
Metabolic responses of carotenoid and cordycepin biosynthetic pathways in Cordyceps militaris under light-programming exposure through genome-wide transcriptional analysis
Roypim Thananusak1, Kobkul Laoteng2,*, Nachon Raethong3, Yu Zhang4, Wanwipa Vongsangnak1,3,5,*
1Interdisciplinary Graduate Program in Bioscience, Faculty of Science, Kasetsart University, Bangkok, Thailand 2Functional Ingredients and Food Innovation Research Group, National Center for Genetic Engineering and Biotechnology (BIOTEC), National Science and Technology Development Agency (NSTDA), Pathum Thani, Thailand 3Department of Zoology, Faculty of Science, Kasetsart University, Bangkok, Th…
Supplementary File 5: The improved genome-scale metabolic network (GSMN) of C. militaris
This file includes Supplementary Tables S1 to S4
	Supplementary Table S1. List of genes, metabolites and biochemical reactions associated in the improved GSMN of C. militaris.
	Supplementary Table S2. List of genes in the improved GSMN of C. militaris.
	Supplementary Table S3. List of metabolites in the improved GSMN of C. militaris.
	Supplementary Table S4. Compartments in the improved GSMN of C. militaris.

## Sheet: Table S1
Supplementary Table S1. List of genes, metabolites and biochemical reactions associated in the improved GSMN of C. militaris.
	ID	NAME	EQUATION	EC-NUMBER	iNR1329 (Raethong et al., 2020)	iRT1467 (This study)	SUBSYSTEM	NOTE
row_0001	r0003	D-glucose 1-epimerase	alpha-d-glucose[c] <=> beta-d-glucose[c]	5.1.3.3	CCM_01020 or CCM_05186 or CCM_05987	CCM_01020 or CCM_05186 or CCM_05987	Glycolysis/gluconeogenesis
row_0002	r0004	ATP:alpha-D-glucose 6-phosphotransferase	alpha-d-glucose[c] + atp[c] => adp[c] + alpha-d-glucose 6-phosphate[c]	2.7.1.1;ec-code/2.7.1.1;ec-code/2.7.1.2	CCM_03320 or CCM_04625 or CCM_06280 or CCM_08316	CCM_03320 or CCM_04625 or CCM_06280 or CCM_08316 or CCM_04278 or CCM_04625 or CCM_06280 or CCM_08316	Glycolysis/gluconeogenesis	1. improve gene annotation based on iWV1170 (Vongsangnak et al., 2017)
row_0003	r0005	ATP:beta-D-glucose 6-phosphotransferase	atp[c] + beta-d-glucose[c] => adp[c] + beta-d-glucose 6-phosphate[c]	2.7.1.2;ec-code/2.7.1.1;ec-code/2.7.1.2	CCM_03320 or CCM_04625 or CCM_06280 or CCM_08316	CCM_03320 or CCM_04625 or CCM_06280 or CCM_08316	Glycolysis/gluconeogenesis
row_0004	r0006	alpha-D-glucose 6-phosphate ketol-isomerase	alpha-d-glucose 6-phosphate[c] <=> beta-d-fructofuranose 6-phosphate[c]	5.3.1.9	CCM_09292	CCM_09292	Glycolysis/gluconeogenesis
row_0005	r0007	beta-D-glucose 6-phosphate ketol-isomerase	beta-d-fructofuranose 6-phosphate[c] <=> beta-d-glucose 6-phosphate[c]	5.3.1.9	CCM_09292	CCM_09292	Glycolysis/gluconeogenesis
row_0006	r0008	alpha-D-glucose 6-phosphate ketol-isomerase	alpha-d-glucose 6-phosphate[c] <=> beta-d-glucose 6-phosphate[c]	5.3.1.9	CCM_09292	CCM_09292	Glycolysis/gluconeogenesis
row_0007	r0009	phosphofructokinase	atp[c] + beta-d-fructofuranose 6-phosphate[c] => adp[c] + beta-d-fructofuranose 1,6-bisphosphate[c]	2.7.1.11;ec-code/2.7.1.11	CCM_03725	CCM_03725	Glycolysis/gluconeogenesis
row_0008	r0010	fructose-bisphosphate aldolase	beta-d-fructofuranose 1,6-bisphosphate[c] <=> d-glyceraldehyde 3-phosphate[c] + glycerone phosphate[c]	4.1.2.13	CCM_00743 or CCM_06361 or CCM_08255	CCM_00743 or CCM_06361 or CCM_08255	Glycolysis/gluconeogenesis
row_0009	r0011	D-glyceraldehyde-3-phosphate aldose-ketose-isomerase	d-glyceraldehyde 3-phosphate[c] <=> glycerone phosphate[c]	5.3.1.1	CCM_01640 or CCM_01674	CCM_01640 or CCM_01674	Glycolysis/gluconeogenesis
row_0010	r0012	glyceraldehyde-3-phosphate dehydrogenase	d-glyceraldehyde 3-phosphate[c] + nad(+)[c] + phosphate[c] <=> 3-phospho-d-glyceroyl phosphate[c] + nadh[c]	1.2.1.12	CCM_04549	CCM_04549	Glycolysis/gluconeogenesis
row_0011	r0014	phosphoglycerate mutase	3-phospho-d-glycerate[c] <=> 2-phospho-d-glycerate[c]	5.4.2.1	CCM_01016 or CCM_02604 or CCM_06480	CCM_01016 or CCM_02604 or CCM_06480	Glycolysis/gluconeogenesis
row_0012	r0015	2-phospho-D-glycerate hydro-lyase (phosphoenolpyruvate-forming)	2-phospho-d-glycerate[c] <=> h2o[c] + phosphoenolpyruvate[c]	4.2.1.11	CCM_06659	CCM_06659	Glycolysis/gluconeogenesis
row_0013	r0016	pyruvate kinase	adp[c] + phosphoenolpyruvate[c] => atp[c] + pyruvate[c]	2.7.1.40	CCM_06062	CCM_06062	Glycolysis/gluconeogenesis
row_0014	r0017	fructose-1,6-bisphosphatase	beta-d-fructofuranose 1,6-bisphosphate[c] + h2o[c] => beta-d-fructofuranose 6-phosphate[c] + phosphate[c]	3.1.3.11;ec-code/3.1.3.11	CCM_00341	CCM_00341	Glycolysis/gluconeogenesis
row_0015	r0018	phosphoenolpyruvate carboxykinase (ATP)	atp[c] + oxaloacetate[c] => adp[c] + co2[c] + phosphoenolpyruvate[c]	4.1.1.49;ec-code/4.1.1.49	CCM_04470	CCM_04470	Glycolysis/gluconeogenesis
row_0016	r0019	ethanol:NADP+ oxidoreductase	ethanol[c] + nadp(+)[c] <=> acetaldehyde[c] + nadph[c]	1.1.1.2	CCM_02761 or CCM_07382 or CCM_08946	CCM_01806 or CCM_02761 or CCM_07382 or CCM_08946 or CCM_01806 or CCM_02761 or CCM_03437 or CCM_07382 or CCM_08946	Glycolysis/gluconeogenesis	1. improve gene annotation based on iWV1170 (Vongsangnak et al., 2017)
row_0017	r0020	ethanol:NAD+ oxidoreductase	ethanol[c] + nad(+)[c] <=> acetaldehyde[c] + nadh[c]	1.1.1.1	CCM_00451 or CCM_02484 or CCM_03437 or CCM_07377	CCM_00356 or CCM_00451 or CCM_02484 or CCM_03437 or CCM_07377 or CCM_00356 or CCM_00451 or CCM_01942 or CCM_02484 or CCM_03363 or CCM_04357 or CCM_04723 or CCM_05747 or CCM_05807 or CCM_07377 or CCM_07863 or CCM_08262 or CCM_08721	Glycolysis/gluconeogenesis	1. improve gene annotation based on iWV1170 (Vongsangnak et al., 2017)
row_0018	r0022	pyruvate:[dihydrolipoyllysine-residue acetyltransferase]-lipoyllysine 2-oxidoreductase (decarboxylating, acceptor-acetylating)	lipoamide-[enzyme][m] + pyruvate[m] => co2[m] + s-acetyldihydrolipoamide-[enzyme][m]	1.2.4.1	CCM_01079 or CCM_01079	CCM_01079 or CCM_01079 or CCM_01079 or CCM_01808 or CCM_02853 or CCM_05680 or CCM_06041 or CCM_08354 or CCM_08657 or CCM_05896 or CCM_01222	Glycolysis/gluconeogenesis	1. improve gene annotation based on iWV1170 (Vongsangnak et al., 2017)
row_0019	r0023	acetyl-CoA:enzyme N6-(dihydrolipoyl)lysine S-acetyltransferase	coenzyme a[m] + s-acetyldihydrolipoamide-[enzyme][m] => acetyl-coa[m] + dihydrolipoamide-[enzyme][m]	2.3.1.12	CCM_08657 or CCM_05680	CCM_08657 or CCM_05680	Glycolysis/gluconeogenesis
row_0020	r0024	dihydrolipoamide:NAD+ oxidoreductase	dihydrolipoamide-[enzyme][m] + nad(+)[m] => lipoamide-[enzyme][m] + nadh[m]	1.8.1.4	CCM_01222	CCM_01222	Glycolysis/gluconeogenesis
row_0021	r0027	glucose-6-phosphate 1-dehydrogenase	alpha-d-glucose 6-phosphate[c] + nadp(+)[c] => 6-o-phosphono-d-glucono-1,5-lactone[c] + nadph[c]	1.1.1.49	CCM_06983	CCM_06983	Pentose phosphate pathway
row_0022	r0028	6-phospho-D-glucono-1,5-lactone lactonohydrolase	6-o-phosphono-d-glucono-1,5-lactone[c] + h2o[c] => 6-phospho-d-gluconate[c]	3.1.1.31;ec-code/3.1.1.31	CCM_08546	CCM_08546	Pentose phosphate pathway
row_0023	r0029	6-phospho-D-gluconate:NADP+ 2-oxidoreductase (decarboxylating)	6-phospho-d-gluconate[c] + nadp(+)[c] => co2[c] + d-ribulose 5-phosphate[c] + nadph[c]	1.1.1.44;ec-code/1.1.1.351;ec-code/1.1.1.44	CCM_06873	CCM_06873 or CCM_06873 or CCM_06897	Pentose phosphate pathway	1. improve gene annotation based on iWV1170 (Vongsangnak et al., 2017)
row_0024	r0030	D-ribulose-5-phosphate 3-epimerase	d-ribulose 5-phosphate[c] <=> d-xylulose 5-phosphate[c]	5.1.3.1	CCM_09525	CCM_09525	Pentose phosphate pathway
row_0025	r0031	D-ribose-5-phosphate aldose-ketose-isomerase	d-ribulose 5-phosphate[c] <=> d-ribose 5-phosphate[c]	5.3.1.6	CCM_00462	CCM_00462	Pentose phosphate pathway
row_0026	r0032	sedoheptulose-7-phosphate:D-glyceraldehyde-3-phosphate glycolaldehyde transferase	d-ribose 5-phosphate[c] + d-xylulose 5-phosphate[c] <=> d-glyceraldehyde 3-phosphate[c] + sedoheptulose 7-phosphate[c]	2.2.1.1	CCM_00345 or CCM_00667	CCM_00345 or CCM_00667	Pentose phosphate pathway
row_0027	r0033	transketolase	d-erythrose 4-phosphate[c] + d-xylulose 5-phosphate[c] <=> beta-d-fructofuranose 6-phosphate[c] + d-glyceraldehyde 3-phosphate[c]	2.2.1.1	CCM_00345 or CCM_00667	CCM_00345 or CCM_00667	Pentose phosphate pathway
row_0028	r0034	sedoheptulose-7-phosphate:D-glyceraldehyde-3-phosphate glyceronetransferase	beta-d-fructofuranose 6-phosphate[c] + d-erythrose 4-phosphate[c] <=> d-glyceraldehyde 3-phosphate[c] + sedoheptulose 7-phosphate[c]	2.2.1.2	CCM_03324	CCM_03324	Pentose phosphate pathway
row_0029	r0037	ATP:D-ribose 5-phosphotransferase	atp[c] + d-ribose[c] => adp[c] + d-ribose 5-phosphate[c]	2.7.1.15;ec-code/2.7.1.15	CCM_05337	CCM_05337	Pentose phosphate pathway
row_0030	r0038	ATP:D-gluconate 6-phosphotransferase	atp[c] + d-gluconate[c] => 6-phospho-d-gluconate[c] + adp[c]	2.7.1.12;ec-code/2.7.1.12	CCM_01692 or CCM_05895	CCM_01692 or CCM_05895	Pentose phosphate pathway
row_0031	r0039	phosphoglucomutase	d-ribose 1-phosphate[c] <=> d-ribose 5-phosphate[c]	5.4.2.2	CCM_02278	CCM_02278	Pentose phosphate pathway
row_0032	r0041	acid phosphatase (aphA)	6-phospho-d-gluconate[c] + h2o[c] => d-gluconate[c] + phosphate[c]	3.1.3.2	CCM_07972 or CCM_04038 or CCM_05160 or CCM_08674 or CCM_02293	CCM_00187 or CCM_07972 or CCM_04038 or CCM_05160 or CCM_08674 or CCM_02293 or CCM_00187 or CCM_00481 or CCM_02266 or CCM_05160 or CCM_07556 or CCM_07965 or CCM_07972 or CCM_08674 or CCM_08728	Pentose phosphate pathway	1. improve gene annotation based on iWV1170 (Vongsangnak et al., 2017)
row_0033	r0044	D-glucono-1,5-lactone lactonohydrolase	d-glucono-1,5-lactone[e] + h2o[e] => d-gluconate[e]	3.1.1.17	CCM_06360 or CCM_07166	CCM_06360 or CCM_07166	Pentose phosphate pathway
row_0034	r0046	pyruvate carboxy-lyase (acetaldehyde-forming)	pyruvate[c] => acetaldehyde[c] + co2[c]	4.1.1.1	CCM_01231 or CCM_05869	CCM_01231 or CCM_05869	Pyruvate metabolism
row_0035	r0047	(S)-lactaldehyde:NAD+ oxidoreductase	h2o[c] + lactaldehyde[c] + nad(+)[c] => (r)-lactate[c] + nadh[c]	1.2.1.3	CCM_05126 or CCM_08195 or CCM_08475 or CCM_00452 or CCM_05126 or CCM_08195 or CCM_08475 or CCM_05126 or CCM_08195 or CCM_08475 or CCM_05126 or CCM_08195 or CCM_08475	CCM_05126 or CCM_08195 or CCM_08475 or CCM_00452 or CCM_05126 or CCM_08195 or CCM_08475 or CCM_05126 or CCM_08195 or CCM_08475 or CCM_05126 or CCM_08195 or CCM_08475 or CCM_00452 or CCM_02203 or CCM_05126 or CCM_05450 or CCM_07151 or CCM_08475 or CCM_09155 or	Pyruvate metabolism	1. improve gene annotation based on iWV1170 (Vongsangnak et al., 2017)
row_0036	r0048	glycolaldehyde:NAD+ oxidoreductase	glycolaldehyde[c] + h2o[c] + nad(+)[c] <=> glycolate[c] + nadh[c]	1.2.1.3	CCM_05126 or CCM_08195 or CCM_08475 or CCM_00452 or CCM_05126 or CCM_08195 or CCM_08475 or CCM_05126 or CCM_08195 or CCM_08475 or CCM_05126 or CCM_08195 or CCM_08475	CCM_05126 or CCM_08195 or CCM_08475 or CCM_00452 or CCM_05126 or CCM_08195 or CCM_08475 or CCM_05126 or CCM_08195 or CCM_08475 or CCM_05126 or CCM_08195 or CCM_08475 or CCM_00452 or CCM_02203 or CCM_05126 or CCM_05450 or CCM_07151 or CCM_08475 or CCM_09155 or	Pyruvate metabolism	1. improve gene annotation based on iWV1170 (Vongsangnak et al., 2017)
row_0037	r0049	(S)-lactaldehyde:NAD+ oxidoreductase	h2o[m] + lactaldehyde[m] + nad(+)[m] => (r)-lactate[m] + nadh[m]	1.2.1.3	CCM_05126 or CCM_08195 or CCM_08475 or CCM_00452 or CCM_05126 or CCM_08195 or CCM_08475 or CCM_05126 or CCM_08195 or CCM_08475 or CCM_05126 or CCM_08195 or CCM_08475	CCM_05126 or CCM_08195 or CCM_08475 or CCM_00452 or CCM_05126 or CCM_08195 or CCM_08475 or CCM_05126 or CCM_08195 or CCM_08475 or CCM_05126 or CCM_08195 or CCM_08475 or CCM_00452 or CCM_02203 or CCM_05126 or CCM_05450 or CCM_07151 or CCM_08475 or CCM_09155 or	Pyruvate metabolism	1. improve gene annotation based on iWV1170 (Vongsangnak et al., 2017)
row_0038	r0050	(R)-S-lactoylglutathione methylglyoxal-lyase (isomerizing)	(r)-s-lactoylglutathione[c] <=> glutathione[c] + methylglyoxal[c]	4.4.1.5	CCM_05095	CCM_05095	Pyruvate metabolism
row_0039	r0051	(R)-S-lactoylglutathione hydrolase	(r)-s-lactoylglutathione[c] + h2o[c] => (r)-lactate[c] + glutathione[c]	3.1.2.6;ec-code/3.1.2.6	CCM_04150 or CCM_04156 or CCM_05589	CCM_04150 or CCM_04156 or CCM_05589	Pyruvate metabolism
row_0040	r0052	acetaldehyde:NAD+ oxidoreductase	acetaldehyde[c] + h2o[c] + nad(+)[c] => acetate[c] + nadh[c]	1.2.1.3;ec-code/1.2.1.3;ec-code/1.2.1.5	CCM_00452 or CCM_05126 or CCM_08195 or CCM_08475	CCM_00452 or CCM_05126 or CCM_08195 or CCM_08475 or CCM_00452 or CCM_02203 or CCM_05126 or CCM_05450 or CCM_07151 or CCM_08475 or CCM_09155 or	Pyruvate metabolism	1. improve gene annotation based on iWV1170 (Vongsangnak et al., 2017)
row_0041	r0053	acetaldehyde:NAD+ oxidoreductase	acetaldehyde[m] + h2o[m] + nad(+)[m] => acetate[m] + nadh[m]	1.2.1.3	CCM_00452 or CCM_05126 or CCM_08195 or CCM_08475	CCM_00452 or CCM_05126 or CCM_08195 or CCM_08475 or CCM_00452 or CCM_02203 or CCM_05126 or CCM_05450 or CCM_07151 or CCM_08475 or CCM_09155 or	Pyruvate metabolism	1. improve gene annotation based on iWV1170 (Vongsangnak et al., 2017)
row_0042	r0054	acetaldehyde:NADP+ oxidoreductase	acetaldehyde[c] + h2o[c] + nadp(+)[c] => acetate[c] + nadph[c]	1.2.1.5;ec-code/1.2.1.-;ec-code/1.2.1.4;ec-code/1.2.1.5	CCM_08195 or CCM_09155	CCM_08195 or CCM_09155	Pyruvate metabolism
row_0043	r0057	NAD-dependent alcohol dehydrogenase	methanol[c] + nad(+)[c] <=> formaldehyde[c] + nadh[c]	1.1.1.1	CCM_00451 or CCM_02484 or CCM_03437 or CCM_04357 or CCM_07377 or CCM_09031	CCM_00356 or CCM_00451 or CCM_02484 or CCM_03437 or CCM_04357 or CCM_07377 or CCM_09031 or CCM_00356 or CCM_00451 or CCM_01942 or CCM_02484 or CCM_03363 or CCM_04357 or CCM_04723 or CCM_05747 or CCM_05807 or CCM_07377 or CCM_07863 or CCM_08262 or CCM_08721	Pyruvate metabolism	1. improve gene annotation based on iWV1170 (Vongsangnak et al., 2017)
row_0044	r0058	(S)-malate:NADP+ oxidoreductase(oxaloacetate-decarboxylating)	(s)-malate[m] + nadp(+)[m] => co2[m] + nadph[m] + pyruvate[m]	1.1.1.40	CCM_07785	CCM_07785	Pyruvate metabolism
row_0045	r0059	(S)-malate:NADP+ oxidoreductase(oxaloacetate-decarboxylating)	(s)-malate[c] + nadp(+)[c] => co2[c] + nadph[c] + pyruvate[c]	1.1.1.40;ec-code/1.1.1.40	CCM_07785 or CCM_08301	CCM_07785 or CCM_08301	Pyruvate metabolism
row_0046	r0060	(S)-malate:NAD+ oxidoreductase (decarboxylating)	(s)-malate[c] + nad(+)[c] => co2[c] + nadh[c] + pyruvate[c]	1.1.1.38;ec-code/1.1.1.38;ec-code/1.1.1.39	CCM_08301	CCM_08301	Pyruvate metabolism
row_0047	r0064	(S)-lactate:NAD+ oxidoreductase	(s)-lactate[c] + nad(+)[c] => nadh[c] + pyruvate[c]	1.1.1.27;ec-code/1.1.1.27	CCM_06299 or CCM_08025	CCM_06299 or CCM_08025	Pyruvate metabolism
row_0048	r0065	(S)-lactate:ferricytochrome-c 2-oxidoreductase	(s)-lactate[m] + 2 ferricytochrome c[m] => 2 ferrocytochrome c[m] + pyruvate[m]	1.1.2.3	CCM_02991 or CCM_05911	CCM_02991 or CCM_05911	Pyruvate metabolism
row_0049	r0066	(R)-lactate:ferricytochrome-c 2-oxidoreductase	(r)-lactate[m] + 2 ferricytochrome c[m] => 2 ferrocytochrome c[m] + pyruvate[m]	1.1.2.4	CCM_00068 or CCM_03261	CCM_00068 or CCM_03261	Pyruvate metabolism
row_0050	r0067	pyruvate:carbon-dioxide ligase (ADP-forming)	atp[c] + co2[c] + h2o[c] + pyruvate[c] => adp[c] + oxaloacetate[c] + phosphate[c]	6.4.1.1	CCM_02207 or CCM_03243 or CCM_03431	CCM_02207 or CCM_03243 or CCM_03431	Pyruvate metabolism
row_0051	r0069	lactaldehyde:NADP+ oxidoreductase	methylglyoxal[c] + nadph[c] => lactaldehyde[c] + nadp(+)[c]	1.1.1.283	CCM_05147	CCM_05147	Pyruvate metabolism
row_0052	r0070	propanoate:CoA ligase (AMP-forming)	atp[m] + coenzyme a[m] + propionate[m] => amp[m] + diphosphate[m] + propionyl-coa[m]	6.2.1.17	CCM_01999	CCM_01999	Propanoate and butanoate metabolism
row_0053	r0071	1-aminocyclopropane-1-carboxylate aminohydrolase (isomerizing)	1-aminocyclopropanecarboxylate[c] + h2o[c] => 2-oxobutanoate[c] + nh3[c]	3.5.99.7;ec-code/3.5.99.7	CCM_05164	CCM_05164	Propanoate and butanoate metabolism
row_0054	r0072	2-oxobutanoate:[dihydrolipoyllysine-residue propionyltransferase]-lipoyllysine 2-oxidoreductase (decarboxylating, acceptor-propionylating)	2-oxobutanoate[m] + lipoamide-[enzyme][m] => co2[m] + s-propionyldihydrolipoamide-[enzyme][m]	1.2.4.2	CCM_07430	CCM_07430	Propanoate and butanoate metabolism
row_0055	r0073	propionyl-CoA:enzyme N6-(dihydrolipoyl)lysine S-propionyltransferase	coenzyme a[m] + s-propionyldihydrolipoamide-[enzyme][m] => dihydrolipoamide-[enzyme][m] + propionyl-coa[m]	2.3.1.61	CCM_01205	CCM_01205	Propanoate and butanoate metabolism
row_0056	r0074	propanoyl-CoA:oxaloacetate C-propanoyltransferase (thioester-hydrolysing, 1-carboxyethyl-forming)	h2o[m] + oxaloacetate[m] + propionyl-coa[m] => 2-methylcitrate[m] + coenzyme a[m]	2.3.3.5	CCM_05696 or CCM_08876	CCM_05696 or CCM_08876	Propanoate and butanoate metabolism
row_0057	r0075	2-hydroxybutane-1,2,3-tricarboxylate hydro-lyase	(z)-but-2-ene-1,2,3-tricarboxylate[m] + h2o[m] <=> 2-methylcitrate[m]	4.2.1.79	CCM_00810 or CCM_00810	CCM_00810 or CCM_00810	Propanoate and butanoate metabolism
row_0058	r0076	(2S,3R)-3-hydroxybutane-1,2,3-tricarboxylate pyruvate-lyase (succinate-forming)	methylisocitrate[m] <=> pyruvate[m] + succinate[m]	4.1.3.30	CCM_05551 or CCM_05661	CCM_05551 or CCM_05661	Propanoate and butanoate metabolism
row_0059	r0079	(2S,3R)-3-Hydroxybutane-1,2,3-tricarboxylate hydro-lyase	methylisocitrate[m] <=> (z)-but-2-ene-1,2,3-tricarboxylate[m] + h2o[m]	4.2.1.99	CCM_05551 or CCM_05661	CCM_05551 or CCM_05661	Propanoate and butanoate metabolism
row_0060	r0080	acetoacetate:CoA ligase (AMP-forming)	acetoacetate[c] + atp[c] + coenzyme a[c] => acetoacetyl-coa[c] + amp[c] + diphosphate[c]	6.2.1.16;ec-code/6.2.1.16	CCM_03123 or CCM_09462	CCM_03123 or CCM_09462	Propanoate and butanoate metabolism
row_0061	r0081	(S)-3-hydroxybutanoyl-CoA:NADP+ oxidoreductase	3-hydroxybutyryl-coa[m] + nadp(+)[m] <=> acetoacetyl-coa[m] + nadph[m]	1.1.1.157	CCM_03147	CCM_03147	Propanoate and butanoate metabolism
row_0062	r0082	succinate-semialdehyde:NAD+ oxidoreductase	h2o[m] + nad(+)[m] + succinate semialdehyde[m] => nadh[m] + succinate[m]	1.2.1.24	CCM_01801 or CCM_05410 or CCM_05725 or CCM_01801 or CCM_05410 or CCM_05725 or CCM_01801 or CCM_05410 or CCM_05725	CCM_01801 or CCM_05410 or CCM_05725 or CCM_01801 or CCM_05410 or CCM_05725 or CCM_01801 or CCM_05410 or CCM_05725	Glutamate and glutamine metabolism
row_0063	r0083	succinate-semialdehyde:NADP+ oxidoreductase	h2o[m] + nadp(+)[m] + succinate semialdehyde[m] => nadph[m] + succinate[m]	1.2.1.16	CCM_01801 or CCM_05410 or CCM_05725 or CCM_01801 or CCM_05410 or CCM_05725 or CCM_01801 or CCM_05410 or CCM_05725	CCM_01801 or CCM_05410 or CCM_05725 or CCM_01801 or CCM_05410 or CCM_05725 or CCM_01801 or CCM_05410 or CCM_05725	Glutamate and glutamine metabolism
row_0064	r0085	acetyl-CoA:oxaloacetate C-acetyltransferase (thioester-hydrolysing)	acetyl-coa[m] + h2o[m] + oxaloacetate[m] <=> citrate[m] + coenzyme a[m]	2.3.3.1	CCM_05696 or CCM_08876	CCM_05696 or CCM_08876	Tricarboxylic acid cycle and glyoxylate/dicarboxylate metabolism
row_0065	r0086	citrate hydro-lyase (cis-aconitate-forming)	cis-aconitate[m] + h2o[m] <=> citrate[m]	4.2.1.3	CCM_01191 or CCM_01579	CCM_01191 or CCM_01579	Tricarboxylic acid cycle and glyoxylate/dicarboxylate metabolism
row_0066	r0087	isocitrate hydro-lyase (cis-aconitate-forming)	cis-aconitate[m] + h2o[m] <=> isocitrate[m]	4.2.1.3	CCM_01191 or CCM_01579	CCM_01191 or CCM_01579	Tricarboxylic acid cycle and glyoxylate/dicarboxylate metabolism
row_0067	r0088	isocitrate:NAD+ oxidoreductase (decarboxylating)	isocitrate[m] + nad(+)[m] => 2-oxoglutarate[m] + co2[m] + nadh[m]	1.1.1.41	(CCM_04171 and CCM_00814) or CCM_00814 or CCM_04171	(CCM_04171 and CCM_00814) or CCM_00814 or CCM_04171	Tricarboxylic acid cycle and glyoxylate/dicarboxylate metabolism
row_0068	r0089	isocitrate:NADP+ oxidoreductase (decarboxylating)	isocitrate[m] + nadp(+)[m] => 2-oxoglutarate[m] + co2[m] + nadph[m]	1.1.1.42	CCM_08506	CCM_08506	Tricarboxylic acid cycle and glyoxylate/dicarboxylate metabolism
row_0069	r0090	isocitrate:NADP+ oxidoreductase (decarboxylating)	isocitrate[c] + nadp(+)[c] => 2-oxoglutarate[c] + co2[c] + nadph[c]	1.1.1.42;ec-code/1.1.1.42	CCM_08506	CCM_08506	Tricarboxylic acid cycle and glyoxylate/dicarboxylate metabolism
row_0070	r0091	2-oxoglutarate:[dihydrolipoyllysine-residue succinyltransferase]-lipoyllysine 2-oxidoreductase (decarboxylating, acceptor-succinylating)	2-oxoglutarate[m] + lipoamide-[enzyme][m] => co2[m] + s-succinyldihydrolipoamide-[enzyme][m]	1.2.4.2	CCM_07430	CCM_07430	Tricarboxylic acid cycle and glyoxylate/dicarboxylate metabolism
row_0071	r0092	succinyl-CoA:enzyme N6-(dihydrolipoyl)lysine S-succinyltransferase	coenzyme a[m] + s-succinyldihydrolipoamide-[enzyme][m] => dihydrolipoamide-[enzyme][m] + succinyl-coa[m]	2.3.1.61	CCM_01205	CCM_01205	Tricarboxylic acid cycle and glyoxylate/dicarboxylate metabolism
row_0072	r0093	succinyl-CoA:acetoacetate CoA-transferase	acetoacetate[m] + succinyl-coa[m] => acetoacetyl-coa[m] + succinate[m]	2.8.3.5	(CCM_09153 and CCM_01275) or CCM_01275 or CCM_09153	(CCM_09153 and CCM_01275) or CCM_01275 or CCM_09153	Tricarboxylic acid cycle and glyoxylate/dicarboxylate metabolism
row_0073	r0094	succinate:CoA ligase (GDP-forming)	gdp[m] + phosphate[m] + succinyl-coa[m] <=> coenzyme a[m] + gtp[m] + succinate[m]	6.2.1.4	(CCM_07140 and CCM_05749) or (CCM_07140 and CCM_09028 and CCM_09028) or CCM_05757 or CCM_07140	(CCM_07140 and CCM_05749) or (CCM_07140 and CCM_09028 and CCM_09028) or CCM_05757 or CCM_07140	Tricarboxylic acid cycle and glyoxylate/dicarboxylate metabolism
row_0074	r0095	succinate:CoA ligase (ADP-forming)	adp[m] + phosphate[m] + succinyl-coa[m] <=> atp[m] + coenzyme a[m] + succinate[m]	6.2.1.5	(CCM_07140 and CCM_05749) or (CCM_07140 and CCM_09028 and CCM_09028) or CCM_05757	(CCM_07140 and CCM_05749) or (CCM_07140 and CCM_09028 and CCM_09028) or CCM_05757	Tricarboxylic acid cycle and glyoxylate/dicarboxylate metabolism
row_0075	r0096	succinate:(acceptor) oxidoreductase	fadh2[m] + fumarate[m] => fad[m] + succinate[m]	1.3.99.1	CCM_00311 or CCM_07675	CCM_00311 or CCM_07675	Tricarboxylic acid cycle and glyoxylate/dicarboxylate metabolism
row_0076	r0097	(S)-malate hydro-lyase (fumarate-forming)	fumarate[m] + h2o[m] <=> (s)-malate[m]	4.2.1.2	CCM_03450	CCM_03450	Tricarboxylic acid cycle and glyoxylate/dicarboxylate metabolism
row_0077	r0098	(S)-malate:NAD+ oxidoreductase	(s)-malate[m] + nad(+)[m] <=> nadh[m] + oxaloacetate[m]	1.1.1.37	CCM_05260 or CCM_05784	CCM_05260 or CCM_05784 or CCM_05260 or CCM_05784 or CCM_05876	Tricarboxylic acid cycle and glyoxylate/dicarboxylate metabolism	1. improve gene annotation based on iWV1170 (Vongsangnak et al., 2017)
row_0078	r0099	(S)-malate:NAD+ oxidoreductase	(s)-malate[c] + nad(+)[c] <=> nadh[c] + oxaloacetate[c]	1.1.1.37	CCM_05260 or CCM_05784	CCM_05260 or CCM_05784 or CCM_05260 or CCM_05784 or CCM_05876	Tricarboxylic acid cycle and glyoxylate/dicarboxylate metabolism	1. improve gene annotation based on iWV1170 (Vongsangnak et al., 2017)
row_0079	r0100	citrate oxaloacetate-lyase (forming acetate from the pro-S carboxymethyl group of citrate)	citrate[c] => acetate[c] + oxaloacetate[c]	4.1.3.6	CCM_06348 and CCM_00209	CCM_06348 and CCM_00209	Tricarboxylic acid cycle and glyoxylate/dicarboxylate metabolism
row_0080	r0101	acetyl-CoA:oxaloacetate C-acetyltransferase [(pro-S)-carboxymethyl-forming, ADP-phosphorylating]	atp[c] + citrate[c] + coenzyme a[c] => acetyl-coa[c] + adp[c] + oxaloacetate[c] + phosphate[c]	2.3.3.8;ec-code/2.3.3.8	CCM_00209 or CCM_00210 or (CCM_00210 and CCM_00209)	CCM_00209 or CCM_00210 or (CCM_00210 and CCM_00209)	Tricarboxylic acid cycle and glyoxylate/dicarboxylate metabolism
row_0081	r0102	acetyl-CoA:glyoxylate C-acetyltransferase (thioester-hydrolysing, carboxymethyl-forming)	acetyl-coa[p] + glyoxylate[p] + h2o[p] => (s)-malate[p] + coenzyme a[p]	2.3.3.9	CCM_03131	CCM_03131	Tricarboxylic acid cycle and glyoxylate/dicarboxylate metabolism
row_0082	r0103	isocitrate glyoxylate-lyase (succinate-forming)	isocitrate[p] => glyoxylate[p] + succinate[p]	4.1.3.1	CCM_05551 or CCM_05661	CCM_05551 or CCM_05661	Tricarboxylic acid cycle and glyoxylate/dicarboxylate metabolism
row_0083	r0104	oxaloacetate acetylhydrolase	h2o[c] + oxaloacetate[c] => acetate[c] + oxalate[c]	3.7.1.1	CCM_05551 or CCM_05734 or CCM_07110	CCM_05551 or CCM_05734 or CCM_07110	Tricarboxylic acid cycle and glyoxylate/dicarboxylate metabolism
row_0084	r0105	oxalate carboxy-lyase	oxalate[c] => co2[c] + formate[c]	4.1.1.2;ec-code/4.1.1.2	CCM_00137 or CCM_08723 or CCM_08792	CCM_00137 or CCM_08723 or CCM_08792	Tricarboxylic acid cycle and glyoxylate/dicarboxylate metabolism
row_0085	r0106	glycolate:NAD+ oxidoreductase	glycolate[p] + nad(+)[p] => glyoxylate[p] + nadh[p]	1.1.1.26;1.1.1.29	CCM_07243	CCM_04582 or CCM_07243 or CCM_04582 or CCM_06143	Tricarboxylic acid cycle and glyoxylate/dicarboxylate metabolism	1. improve gene annotation based on iWV1170 (Vongsangnak et al., 2017)
row_0086	r0108	tartrate dehydrogenase	2-hydroxy-3-oxosuccinic acid[c] + nadh[c] <=> nad(+)[c] + tartrate[c]	1.1.1.93	CCM_09493	CCM_09493	Tricarboxylic acid cycle and glyoxylate/dicarboxylate metabolism
row_0087	r0109	D-glycerate:NADP+ 2-oxidoreductase	3-hydroxypyruvate[c] + nadph[c] <=> d-glycerate[c] + nadp(+)[c]	1.1.1.81	CCM_06143	CCM_06143	Tricarboxylic acid cycle and glyoxylate/dicarboxylate metabolism
row_0088	r0110	formate:NAD+ oxidoreductase	formate[m] + nad(+)[m] => co2[m] + nadh[m]	1.2.1.2	CCM_03045 or (CCM_03045 and CCM_03045)	CCM_03045 or (CCM_03045 and CCM_03045)	Tricarboxylic acid cycle and glyoxylate/dicarboxylate metabolism
row_0089	r0112	succinate:(acceptor) oxidoreductase	fumarate[c] + fadh2[m] => succinate[c] + fad[m]	1.3.99.1	CCM_00311 or CCM_07675	CCM_00311 or CCM_07675	Tricarboxylic acid cycle and glyoxylate/dicarboxylate metabolism
row_0090	r0113	NADH:ubiquinone oxidoreductase	nadh[m] + ubiquinone[m] => nad(+)[m] + ubiquinol[m]	1.6.5.3	CCM_09437 and CCM_00415 and CCM_00285 and CCM_00400 and CCM_00400 and CCM_00366 and CCM_04569 and CCM_01193 and CCM_00354 and CCM_01091 and CCM_02651 and CCM_02263 and CCM_02943	(CCM_09437 and CCM_00415 and CCM_00285 and CCM_00400 and CCM_00400 and CCM_00366 and CCM_04569 and CCM_01193 and CCM_00354 and CCM_01091 and CCM_02651 and CCM_02263 and CCM_02943) or CCM_00285 or CCM_00354 or CCM_00366 or CCM_00400 or CCM_02263 or CCM_03640 or CCM_04569 or CCM_08235 or CCM_08689 or CCM_09676 or CCM_09677	Oxidative phosphorylation	1. improve gene annotation based on iWV1170 (Vongsangnak et al., 2017)
row_0091	r0114	diphosphate phosphohydrolase	diphosphate[c] + h2o[c] => 2 phosphate[c]	3.6.1.1	CCM_06284 or CCM_08573	CCM_06284 or CCM_08573	Oxidative phosphorylation
row_0092	r0115	diphosphate phosphohydrolase	diphosphate[m] + h2o[m] => 2 phosphate[m]	3.6.1.1	CCM_06284 or CCM_08573	CCM_06284 or CCM_08573	Oxidative phosphorylation
row_0093	r0117	NADH:ubiquinone oxidoreductase	nadh[c] + 4 h(+) (energy metabolism)[m] + ubiquinone[m] => 4 h(+) (energy metabolism)[c] + nad(+)[c] + ubiquinol[m]	1.6.5.3	CCM_00415 and CCM_00285 and CCM_00400 and CCM_00400 and CCM_00366 and CCM_04569 and CCM_01193 and CCM_00354 and CCM_01091 and CCM_02651 and CCM_02263 and CCM_02943	(CCM_00415 and CCM_00285 and CCM_00400 and CCM_00400 and CCM_00366 and CCM_04569 and CCM_01193 and CCM_00354 and CCM_01091 and CCM_02651 and CCM_02263 and CCM_02943) or CCM_00285 or CCM_00354 or CCM_00366 or CCM_00400 or CCM_02263 or CCM_03640 or CCM_04569 or CCM_08235 or CCM_08689 or CCM_09676 or CCM_09677	Oxidative phosphorylation	1. improve gene annotation based on iWV1170 (Vongsangnak et al., 2017)
row_0094	r0119	NADH:ubiquinone oxidoreductase	4 h(+) (energy metabolism)[m] + nadh[m] + ubiquinone[m] => 4 h(+) (energy metabolism)[c] + nad(+)[m] + ubiquinol[m]	1.6.5.3	CCM_00415 and CCM_00285 and CCM_00400 and CCM_00400 and CCM_00366 and CCM_04569 and CCM_01193 and CCM_00354 and CCM_01091 and CCM_02651 and CCM_02263 and CCM_02943	(CCM_00415 and CCM_00285 and CCM_00400 and CCM_00400 and CCM_00366 and CCM_04569 and CCM_01193 and CCM_00354 and CCM_01091 and CCM_02651 and CCM_02263 and CCM_02943) or CCM_00285 or CCM_00354 or CCM_00366 or CCM_00400 or CCM_02263 or CCM_03640 or CCM_04569 or CCM_08235 or CCM_08689 or CCM_09676 or CCM_09677	Oxidative phosphorylation	1. improve gene annotation based on iWV1170 (Vongsangnak et al., 2017)
row_0095	r0120	NADH:ubiquinone oxidoreductase	nadh[c] + ubiquinone[m] => nad(+)[c] + ubiquinol[m]	1.6.5.3	CCM_09437 and CCM_00415 and CCM_00285 and CCM_00400 and CCM_00400 and CCM_00366 and CCM_04569 and CCM_01193 and CCM_00354 and CCM_01091 and CCM_02651 and CCM_02263 and CCM_02943	(CCM_09437 and CCM_00415 and CCM_00285 and CCM_00400 and CCM_00400 and CCM_00366 and CCM_04569 and CCM_01193 and CCM_00354 and CCM_01091 and CCM_02651 and CCM_02263 and CCM_02943) or CCM_00285 or CCM_00354 or CCM_00366 or CCM_00400 or CCM_02263 or CCM_03640 or CCM_04569 or CCM_08235 or CCM_08689 or CCM_09676 or CCM_09677	Oxidative phosphorylation	1. improve gene annotation based on iWV1170 (Vongsangnak et al., 2017)
row_0096	r0122	H+-exporting ATPase	atp[m] + 3.88 h(+) (energy metabolism)[m] + h2o[m] => 3.88 h(+) (energy metabolism)[c] + adp[m] + phosphate[m]	3.6.3.6	(CCM_04179 and CCM_00529) or CCM_03357 or (CCM_07495 and CCM_03228 and CCM_06827 and CCM_08873 and CCM_08873 and CCM_08873 and CCM_05187 and CCM_00529) or CCM_03357 or CCM_07495	(CCM_04179 and CCM_00529) or CCM_03357 or (CCM_07495 and CCM_03228 and CCM_06827 and CCM_08873 and CCM_08873 and CCM_08873 and CCM_05187 and CCM_00529) or CCM_03357 or CCM_07495	Oxidative phosphorylation
row_0097	r0123	phospholipid-translocating ATPase	atp[c] + h2o[c] + phospholipids[c] => adp[c] + phosphate[c] + phospholipids[e]	3.6.3.1	CCM_01425 or CCM_03862 or CCM_01918 or (CCM_03862 and CCM_03298) or (CCM_03862 and CCM_01425) or CCM_03862 or CCM_01918 or (CCM_03862 and CCM_07800)	CCM_01425 or CCM_03862 or CCM_01918 or (CCM_03862 and CCM_03298) or (CCM_03862 and CCM_01425) or CCM_03862 or CCM_01918 or (CCM_03862 and CCM_07800)	Oxidative phosphorylation
row_0098	r0124	NADPH:oxygen oxidoreductase	nadph[c] + o2[c] => h2o2[c] + nadp(+)[c]	1.6.3.1	CCM_08161	CCM_08161	Oxidative phosphorylation
row_0099	r0125	NADPH dehydrogenase (quinone)	nadph[c] + ubiquinone[m] => nadp(+)[c] + ubiquinol[m]	1.6.99.6	CCM_08161	CCM_08161	Oxidative phosphorylation
row_0100	r0126	electron-transferring-flavoprotein dehydrogenase	fadh2[m] + ubiquinone[m] => fad[m] + ubiquinol[m]	1.5.5.1	CCM_04605	CCM_04605	Oxidative phosphorylation
row_0101	r0128	H+-transporting two-sector ATPase	3.88 h(+) (energy metabolism)[c] + adp[m] + phosphate[m] => atp[m] + 3.88 h(+) (energy metabolism)[m] + h2o[m]	3.6.3.14	CCM_07426 and CCM_06172 and CCM_04775 and CCM_02338 and CCM_02260 and CCM_04226 and CCM_01006	CCM_00383 or (CCM_07426 and CCM_06172 and CCM_04775 and CCM_02338 and CCM_02260 and CCM_04226 and CCM_01006) or CCM_00383 or CCM_01006 or CCM_02260 or CCM_02338 or CCM_02798 or CCM_03228 or CCM_03295 or CCM_03357 or CCM_03392 or CCM_04179 or CCM_04737 or CCM_04775 or CCM_04783 or CCM_05187 or CCM_05394 or CCM_06172 or CCM_06641 or CCM_06692 or CCM_06827 or CCM_07426 or CCM_07495 or CCM_08524	Oxidative phosphorylation	1. improve gene annotation based on iWV1170 (Vongsangnak et al., 2017)
row_0102	r0129	5,10-methylenetetrahydrofolate:NAD+ oxidoreductase	5,10-methylenetetrahydrofolate[c] + nad(+)[c] => 5,10-methenyltetrahydrofolate[c] + nadh[c]	1.5.1.15;ec-code/1.5.1.15	CCM_02303	CCM_02303	Folate biosynthesis
row_0103	r0131	5-methyltetrahydrofolate:NADP+ oxidoreductase	5,10-methylenetetrahydrofolate[m] + nadph[m] => 5-methyltetrahydrofolate[m] + nadp(+)[m]	1.5.1.20	CCM_04157 or CCM_05621	CCM_04157 or CCM_05621	Folate biosynthesis
row_0104	r0135	folylpolyglutamate synthetase	atp[c] + l-glutamate[c] + tetrahydrofolate[c] => adp[c] + phosphate[c] + tetrahydrofolyl-(glu)n[c]	6.3.2.17	CCM_04111	CCM_04111	Folate biosynthesis
row_0105	r0136	GTP 7,8-8,9-dihydrolase	gtp[c] + h2o[c] => 7,8-dihydroneopterin 3'-triphosphate[c] + formate[c]	3.5.4.16	CCM_02050 or CCM_07967 or CCM_02050 or CCM_07967	CCM_02050 or CCM_07967 or CCM_02050 or CCM_07967	Folate biosynthesis
row_0106	r0137	2-amino-4-hydroxy-6-(erythro-1,2,3-trihydroxypropyl)dihydropteridine triphosphate phosphohydrolase (alkaline optimum)	7,8-dihydroneopterin 3'-triphosphate[c] => 7,8-dihydroneopterin[c] + 3 phosphate[c]	3.1.3.1	CCM_03826 or CCM_05625 or CCM_09478	CCM_03826 or CCM_05625 or CCM_09478	Folate biosynthesis
row_0107	r0138	2-amino-4-hydroxy-6-(D-erythro-1,2,3-trihydroxypropyl)-7,8-dihydropteridine glycolaldehyde-lyase	7,8-dihydroneopterin[c] => 2-amino-6-(hydroxymethyl)-7,8-dihydropteridin-4-ol[c] + glycolaldehyde[c]	4.1.2.25	CCM_04032	CCM_04032	Folate biosynthesis
row_0108	r0139	ATP:2-amino-4-hydroxy-6-hydroxymethyl-7,8-dihydropteridine 6'-pyrophosphotransferase	2-amino-6-(hydroxymethyl)-7,8-dihydropteridin-4-ol[c] + atp[c] => (2-amino-4-hydroxy-7,8-dihydropteridin-6-yl)methyl trihydrogen diphosphate[c] + amp[c]	2.7.6.3;ec-code/2.7.6.3	CCM_04032	CCM_04032	Folate biosynthesis
row_0109	r0140	2-amino-4-hydroxy-6-hydroxymethyl-7,8-dihydropteridine-diphosphate:4-aminobenzoate-2-amino-4-hydroxydihydropteridine-6-methenyltransferase	(2-amino-4-hydroxy-7,8-dihydropteridin-6-yl)methyl trihydrogen diphosphate[c] + 4-aminobenzoate[c] => dihydropteroate[c] + diphosphate[c]	2.5.1.15;ec-code/2.5.1.15	CCM_04032	CCM_04032	Folate biosynthesis
row_0110	r0141	2-amino-4-hydroxy-6-hydroxymethyl-7,8-dihydropteridine:4-aminobenzoate-2-amino-4-hydroxydihydropteridine-6-methenyltransferase	2-amino-6-(hydroxymethyl)-7,8-dihydropteridin-4-ol[c] + 4-aminobenzoate[c] => dihydropteroate[c] + h2o[c]	2.5.1.15;ec-code/2.5.1.15	CCM_04032	CCM_04032	Folate biosynthesis
row_0111	r0147	10-formyltetrahydrofolate amidohydrolase	10-formyltetrahydrofolate[c] + h2o[c] => formate[c] + tetrahydrofolate[c]	3.5.1.10;ec-code/3.5.1.10	CCM_09394	CCM_09394	Folate biosynthesis
row_0112	r0149	5,10-methylenetetrahydrofolate:glycine hydroxymethyltransferase	5,10-methylenetetrahydrofolate[m] + glycine[m] + h2o[m] <=> l-serine[m] + tetrahydrofolate[m]	2.1.2.1	CCM_00764 or CCM_01317	CCM_00764 or CCM_01317	Folate biosynthesis
row_0113	r0150	5,10-methylenetetrahydrofolate:glycine hydroxymethyltransferase	5,10-methylenetetrahydrofolate[c] + glycine[c] + h2o[c] <=> l-serine[c] + tetrahydrofolate[c]	2.1.2.1	CCM_00764 or CCM_01317	CCM_00764 or CCM_01317	Folate biosynthesis
row_0114	r0151	10-formyltetrahydrofolate:5'-phosphoribosylglycinamide formyltransferase	10-formyltetrahydrofolate[c] + n(1)-(5-phospho-d-ribosyl)glycinamide[c] => n(2)-formyl-n(1)-(5-phospho-d-ribosyl)glycinamide[c] + tetrahydrofolate[c]	2.1.2.2;ec-code/2.1.2.2	CCM_09067	CCM_09067	Folate biosynthesis
row_0115	r0152	10-formyltetrahydrofolate:5'-phosphoribosylglycinamide formyltransferase	5,10-methenyltetrahydrofolate[c] + h2o[c] + n(1)-(5-phospho-d-ribosyl)glycinamide[c] => n(2)-formyl-n(1)-(5-phospho-d-ribosyl)glycinamide[c] + tetrahydrofolate[c]	2.1.2.2;ec-code/2.1.2.2	CCM_09067	CCM_09067	Folate biosynthesis
row_0116	r0155	S-(hydroxymethyl)glutathione dehydrogenase	nad(+)[c] + s-(hydroxymethyl)glutathione[c] => nadh[c] + s-formylglutathione[c]	1.1.1.284;ec-code/1.1.1.284	CCM_09050	CCM_09050	Methane metabolism
row_0117	r0156	S-formylglutathione hydrolase	h2o[c] + s-formylglutathione[c] <=> formate[c] + glutathione[c]	3.1.2.12	CCM_01542	CCM_01542	Methane metabolism
row_0118	r0157	formate:NAD+ oxidoreductase	formate[c] + nad(+)[c] => co2[c] + nadh[c]	1.2.1.2;ec-code/1.17.1.9	(CCM_03045 and CCM_03045) or CCM_03045	(CCM_03045 and CCM_03045) or CCM_03045	Methane metabolism
row_0119	r0158	D-xylulose-5-phosphate:formaldehyde glycolaldehydetransferase	d-glyceraldehyde 3-phosphate[c] + glycerone[c] <=> d-xylulose 5-phosphate[c] + formaldehyde[c]	2.2.1.3	CCM_00345 or CCM_00667	CCM_00345 or CCM_00667	Methane metabolism
row_0120	r0159	D-arabinitol:NAD 4-oxidoreductase	d-arabinitol[c] + nad(+)[c] => d-xylulose[c] + nadh[c]	1.1.1.11	CCM_05393 or CCM_06561	CCM_05393 or CCM_06561	Pentose and glucuronate interconversions
row_0121	r0160	D-arabitol dehydrogenase	d-arabinitol[c] + nadp(+)[c] => d-xylulose[c] + nadph[c]	1.1.1.11	CCM_05393 or CCM_06561	CCM_05393 or CCM_06561	Pentose and glucuronate interconversions
row_0122	r0162	2-deoxy-D-gluconate:NAD+ 3-oxidoreductase	2-deoxy-d-gluconic acid[c] + nad(+)[c] <=> 3-dehydro-2-deoxy-d-gluconate[c] + nadh[c]	1.1.1.125	CCM_06562	CCM_06562 or CCM_06562 or CCM_07943	Pentose and glucuronate interconversions	1. improve gene annotation based on iWV1170 (Vongsangnak et al., 2017)
row_0123	r0163	xylitol:NADP+ 4-oxidoreductase (L-xylulose-forming)	l-xylulose[c] + nadph[c] <=> nadp(+)[c] + xylitol[c]	1.1.1.10	CCM_05114 or CCM_06357 or CCM_07859 or CCM_08784 or CCM_09007	CCM_05114 or CCM_06357 or CCM_07859 or CCM_08784 or CCM_09007	Pentose and glucuronate interconversions
row_0124	r0164	xylitol:NAD+ 2-oxidoreductase (D-xylulose-forming)	d-xylulose[c] + nadh[c] <=> nad(+)[c] + xylitol[c]	1.1.1.9	CCM_03621 or CCM_06993	CCM_03621 or CCM_06993	Pentose and glucuronate interconversions
row_0125	r0165	xylitol:NADP+ oxidoreductase	d-xylose[c] + nadph[c] <=> nadp(+)[c] + xylitol[c]	1.1.1.21	CCM_01682 or CCM_03850 or CCM_06364 or CCM_06560 or CCM_08044	CCM_01682 or CCM_03850 or CCM_06364 or CCM_06560 or CCM_08044 or CCM_02071 or CCM_04764 or CCM_06321	Pentose and glucuronate interconversions	1. improve gene annotation based on iWV1170 (Vongsangnak et al., 2017)
row_0126	r0166	L-arabinitol:NAD+ 4-oxidoreductase (L-xylulose-forming)	l-arabinitol[c] + nad(+)[c] <=> l-xylulose[c] + nadh[c]	1.1.1.12	CCM_05393 or CCM_06561	CCM_05393 or CCM_06561	Pentose and glucuronate interconversions
row_0127	r0167	aldehyde reductase	d-arabinose[c] + nadph[c] => d-arabinitol[c] + nadp(+)[c]	1.1.1.21	CCM_01682 or CCM_02071 or CCM_03850 or CCM_06364 or CCM_06560 or CCM_08044	CCM_01682 or CCM_02071 or CCM_03850 or CCM_06364 or CCM_06560 or CCM_08044 or CCM_02071 or CCM_04764 or CCM_06321	Pentose and glucuronate interconversions	1. improve gene annotation based on iWV1170 (Vongsangnak et al., 2017)
row_0128	r0168	L-arabitol:NADP+ 1-oxidoreductase	l-arabinose[c] + nadph[c] => l-arabinitol[c] + nadp(+)[c]	1.1.1.21	CCM_01682 or CCM_02071 or CCM_03850 or CCM_06364 or CCM_06560 or CCM_08044	CCM_01682 or CCM_02071 or CCM_03850 or CCM_06364 or CCM_06560 or CCM_08044 or CCM_02071 or CCM_04764 or CCM_06321	Pentose and glucuronate interconversions	1. improve gene annotation based on iWV1170 (Vongsangnak et al., 2017)
row_0129	r0169	D-arabinose:NAD+ 1-oxidoreductase	d-arabinose[c] + nad(+)[c] => d-arabinono-1,4-lactone[c] + nadh[c]	1.1.1.116;1.1.1.117	CCM_01682 or CCM_03850 or CCM_06364 or CCM_06560 or CCM_08044	CCM_01682 or CCM_03850 or CCM_06364 or CCM_06560 or CCM_08044	Pentose and glucuronate interconversions
row_0130	r0170	D-arabinose:NADP+ 1-oxidoreductase	d-arabinose[c] + nadp(+)[c] => d-arabinono-1,4-lactone[c] + nadph[c]	1.1.1.117	CCM_01682 or CCM_03850 or CCM_06560 or CCM_06560 or CCM_01682 or CCM_06560 or CCM_08044	CCM_01682 or CCM_03850 or CCM_06560 or CCM_06560 or CCM_01682 or CCM_06560 or CCM_08044	Pentose and glucuronate interconversions
row_0131	r0171	ATP:D-xylulose 5-phosphotransferase	atp[c] + d-xylulose[c] => adp[c] + d-xylulose 5-phosphate[c]	2.7.1.17;ec-code/2.7.1.17	CCM_09684	CCM_09684	Pentose and glucuronate interconversions
row_0132	r0172	ATP:L-ribulose 5-phosphotransferase	atp[c] + l-ribulose[c] => adp[c] + l-ribulose 5-phosphate[c]	2.7.1.16	CCM_00854	CCM_00854	Pentose and glucuronate interconversions
row_0133	r0173	L-ribulose-5-phosphate 4-epimerase	d-xylulose 5-phosphate[c] <=> l-ribulose 5-phosphate[c]	5.1.3.4	CCM_00140 or CCM_03486	CCM_00140 or CCM_03486	Pentose and glucuronate interconversions
row_0134	r0176	L-iditol:NAD+ 2-oxidoreductase	l-iditol[c] + nad(+)[c] => l-sorbose[c] + nadh[c]	1.1.1.14	CCM_06561	CCM_06561 or CCM_05393 or CCM_06561 or CCM_09082	Mannose/Mannitol, Fructose and Sorbose/Sorbitol metabolism	1. improve gene annotation based on iWV1170 (Vongsangnak et al., 2017)
row_0135	r0177	D-sorbitol dehydrogenase (acceptor)	l-sorbose[c] + nadh[c] => d-sorbitol[c] + nad(+)[c]	1.1.99.21	CCM_06561	CCM_06561	Mannose/Mannitol, Fructose and Sorbose/Sorbitol metabolism
row_0136	r0178	D-mannose-6-phosphate aldose-ketose-isomerase	beta-d-fructofuranose 6-phosphate[c] <=> d-mannose 6-phosphate[c]	5.3.1.8	CCM_09643	CCM_09643	Mannose/Mannitol, Fructose and Sorbose/Sorbitol metabolism
row_0137	r0179	ATP:D-fructose 6-phosphotransferase	atp[c] + d-fructose[c] => adp[c] + beta-d-fructofuranose 6-phosphate[c]	2.7.1.1;ec-code/2.7.1.1;ec-code/2.7.1.4	CCM_03320 or CCM_04625 or CCM_06280 or CCM_08316	CCM_03320 or CCM_04625 or CCM_06280 or CCM_08316 or CCM_04278 or CCM_04625 or CCM_06280 or CCM_08316	Mannose/Mannitol, Fructose and Sorbose/Sorbitol metabolism	1. improve gene annotation based on iWV1170 (Vongsangnak et al., 2017)
row_0138	r0180	D-mannitol-1-phosphate:NAD+ 5-oxidoreductase	d-mannitol 1-phosphate[c] + nad(+)[c] <=> beta-d-fructofuranose 6-phosphate[c] + nadh[c]	1.1.1.17	CCM_09287	CCM_09287	Mannose/Mannitol, Fructose and Sorbose/Sorbitol metabolism
row_0139	r0182	ATP:D-fructose-6-phosphate 2-phosphotransferase	atp[c] + beta-d-fructofuranose 6-phosphate[c] => adp[c] + d-fructose 2,6-bisphosphate[c]	2.7.1.105;ec-code/2.7.1.105	CCM_03791 or CCM_04416	CCM_03791 or CCM_04416	Mannose/Mannitol, Fructose and Sorbose/Sorbitol metabolism
row_0140	r0183	beta-D-fructose-2,6-bisphosphate 2-phosphohydrolase	d-fructose 2,6-bisphosphate[c] + h2o[c] => beta-d-fructofuranose 6-phosphate[c] + phosphate[c]	3.1.3.46	CCM_06790	CCM_06790	Mannose/Mannitol, Fructose and Sorbose/Sorbitol metabolism
row_0141	r0184	D-mannose 6-phosphate 1,6-phosphomutase	d-mannose 1-phosphate[c] <=> d-mannose 6-phosphate[c]	5.4.2.8	CCM_01558	CCM_01558	Mannose/Mannitol, Fructose and Sorbose/Sorbitol metabolism
row_0142	r0187	UDP-glucose glycoprotein glucosyltransferase	gdp-mannose[c] => gdp[c] + mannans[c]	2.4.1.-	CCM_01179	CCM_01179	Mannose/Mannitol, Fructose and Sorbose/Sorbitol metabolism
row_0143	r0188	D-glucitol:NAD+ 2-oxidoreductase	d-sorbitol[c] + nad(+)[c] => d-fructose[c] + nadh[c]	1.1.1.14;ec-code/1.1.1.14;ec-code/1.1.1.15	CCM_03621 or CCM_05393 or CCM_06561 or CCM_06993	CCM_03621 or CCM_05393 or CCM_06561 or CCM_06993 or CCM_05393 or CCM_06561 or CCM_09082	Mannose/Mannitol, Fructose and Sorbose/Sorbitol metabolism	1. improve gene annotation based on iWV1170 (Vongsangnak et al., 2017)
row_0144	r0189	beta-D-mannan hydrolases	h2o[c] + mannans[c] => d-mannose[c]	3.2.1.113;3.2.1.78	CCM_08185 or CCM_08733	CCM_00087 or CCM_08185 or CCM_08733 or CCM_00087 or CCM_01277 or CCM_02744 or CCM_02902 or CCM_04718 or CCM_08185 or CCM_08733	Mannose/Mannitol, Fructose and Sorbose/Sorbitol metabolism	1. improve gene annotation based on iWV1170 (Vongsangnak et al., 2017)
row_0145	r0190	ATP:D-mannose 6-phosphotransferase	atp[c] + d-mannose[c] => adp[c] + d-mannose 6-phosphate[c]	2.7.1.1;ec-code/2.7.1.1;ec-code/2.7.1.7	CCM_03320 or CCM_04625 or CCM_06280 or CCM_08316	CCM_03320 or CCM_04625 or CCM_06280 or CCM_08316 or CCM_04278 or CCM_04625 or CCM_06280 or CCM_08316	Mannose/Mannitol, Fructose and Sorbose/Sorbitol metabolism	1. improve gene annotation based on iWV1170 (Vongsangnak et al., 2017)
row_0146	r0192	sucrose alpha-glucohydrolase	h2o[e] + sucrose[e] => alpha-d-glucose[e] + d-fructose[e]	3.2.1.26	CCM_00448	CCM_00448	Polysaccharide metabolism (Starch, Cellulose, Chitin, and Xylan)
row_0147	r0194	trehalose-6-phosphate phosphohydrolase	alpha,alpha'-trehalose 6-phosphate[c] + h2o[c] => alpha,alpha-trehalose[c] + phosphate[c]	3.1.3.12;ec-code/3.1.3.12	CCM_01008 or CCM_01167 or CCM_09241	CCM_01008 or CCM_01167 or CCM_09241	Polysaccharide metabolism (Starch, Cellulose, Chitin, and Xylan)
row_0148	r0195	alpha,alpha-trehalose glucohydrolase	alpha,alpha-trehalose[c] + h2o[c] => 2 d-glucose[c]	3.2.1.28;ec-code/3.2.1.28	CCM_05550 or CCM_08782	CCM_05550 or CCM_08782 or CCM_01904 or CCM_05550 or CCM_07064 or CCM_08782	Polysaccharide metabolism (Starch, Cellulose, Chitin, and Xylan)	1. improve gene annotation based on iWV1170 (Vongsangnak et al., 2017)
row_0149	r0196	alpha,alpha-trehalose glucohydrolase	alpha,alpha-trehalose[e] + h2o[e] => 2 d-glucose[e]	3.2.1.28	CCM_01904	CCM_01904 or CCM_01904 or CCM_05550 or CCM_07064 or CCM_08782	Polysaccharide metabolism (Starch, Cellulose, Chitin, and Xylan)	1. improve gene annotation based on iWV1170 (Vongsangnak et al., 2017)
row_0150	r0197	maltose glucohydrolase	h2o[c] + maltose[c] => 2 alpha-d-glucose[c]	3.2.1.20	CCM_04926 or CCM_06740 or CCM_06931 or CCM_08695	CCM_04926 or CCM_06740 or CCM_06931 or CCM_08695 or CCM_04926 or CCM_04953 or CCM_06740 or CCM_06931 or CCM_07128 or CCM_08695	Polysaccharide metabolism (Starch, Cellulose, Chitin, and Xylan)	1. improve gene annotation based on iWV1170 (Vongsangnak et al., 2017)
row_0151	r0198	maltose glucohydrolase	h2o[e] + maltose[e] => 2 alpha-d-glucose[e]	3.2.1.20	CCM_06740	CCM_06740 or CCM_04926 or CCM_04953 or CCM_06740 or CCM_06931 or CCM_07128 or CCM_08695	Polysaccharide metabolism (Starch, Cellulose, Chitin, and Xylan)	1. improve gene annotation based on iWV1170 (Vongsangnak et al., 2017)
row_0152	r0199	UDP-glucose:1,3-beta-D-glucan 3-beta-D-glucosyltransferase	udp-glucose[c] => 1,3-beta-d-glucan[c] + udp[c]	2.4.1.34	CCM_01185 and CCM_03236	CCM_01185 and CCM_03236	Polysaccharide metabolism (Starch, Cellulose, Chitin, and Xylan)
row_0153	r0203	beta-glucosidase	cellobiose[c] + h2o[c] => 2 beta-d-glucose[c]	3.2.1.21	CCM_00556 or CCM_02750 or CCM_04729 or CCM_05167 or CCM_07910 or CCM_06730 or CCM_02750 or CCM_04729 or CCM_05167 or CCM_07910 or CCM_05296 or CCM_02750 or CCM_04729 or CCM_05167 or CCM_07910 or CCM_05296 or CCM_06730	CCM_00556 or CCM_02750 or CCM_04729 or CCM_05167 or CCM_07910 or CCM_06730 or CCM_02750 or CCM_04729 or CCM_05167 or CCM_07910 or CCM_05296 or CCM_02750 or CCM_04729 or CCM_05167 or CCM_07910 or CCM_05296 or CCM_06730	Polysaccharide metabolism (Starch, Cellulose, Chitin, and Xylan)
row_0154	r0204	beta-glucosidase	cellobiose[e] + h2o[e] => 2 beta-d-glucose[e]	3.2.1.21	CCM_00556 or CCM_02750 or CCM_04729 or CCM_05167 or CCM_07910 or CCM_00791 or CCM_02750 or CCM_04729 or CCM_05167 or CCM_02750 or CCM_04729	CCM_00556 or CCM_02750 or CCM_04729 or CCM_05167 or CCM_07910 or CCM_00791 or CCM_02750 or CCM_04729 or CCM_05167 or CCM_02750 or CCM_04729	Polysaccharide metabolism (Starch, Cellulose, Chitin, and Xylan)
row_0155	r0206	1,4-alpha-D-glucan glucohydrolase	glycogen[e] + h2o[e] => alpha-d-glucose[e]	3.2.1.3	CCM_08811 or CCM_08811 or CCM_08811	CCM_08811 or CCM_08811 or CCM_08811	Polysaccharide metabolism (Starch, Cellulose, Chitin, and Xylan)
row_0156	r0207	1,4-alpha-D-glucan glucohydrolase	h2o[e] + starch[e] => alpha-d-glucose[e]	3.2.1.3	CCM_08811 or CCM_08811 or CCM_08811	CCM_08811 or CCM_08811 or CCM_08811	Polysaccharide metabolism (Starch, Cellulose, Chitin, and Xylan)
row_0157	r0208	glycogen synthase	glycogenin[c] + udp-glucose[c] => alpha-d-glucosylglycogenin[c] + udp[c]	2.4.1.11;ec-code/2.4.1.186	(CCM_03736 and CCM_03980) or CCM_03980	(CCM_03736 and CCM_03980) or CCM_03980	Polysaccharide metabolism (Starch, Cellulose, Chitin, and Xylan)
row_0158	r0209	1,4-alpha-glucan branching enzyme	alpha-d-glucosylglycogenin[c] => glycogen[c] + glycogenin[c]	2.4.1.18	CCM_07425	CCM_07425	Polysaccharide metabolism (Starch, Cellulose, Chitin, and Xylan)
row_0159	r0210	glycogen phosphorylase	maltotetraose[c] + phosphate[c] => alpha-d-glucose 1-phosphate[c] + maltotriose[c]	2.4.1.1	CCM_04198	CCM_04198	Polysaccharide metabolism (Starch, Cellulose, Chitin, and Xylan)
row_0160	r0211	maltose glucohydrolase	h2o[c] + maltotriose[c] => alpha-d-glucose[c] + maltose[c]	3.2.1.20	CCM_04926 or CCM_06740 or CCM_06931 or CCM_08695	CCM_04926 or CCM_06740 or CCM_06931 or CCM_08695 or CCM_04926 or CCM_04953 or CCM_06740 or CCM_06931 or CCM_07128 or CCM_08695	Polysaccharide metabolism (Starch, Cellulose, Chitin, and Xylan)	1. improve gene annotation based on iWV1170 (Vongsangnak et al., 2017)
row_0161	r0212	amylo-1,6-glucosidase	maltose[c] + maltotriose[c] => beta-d-glucose[c] + maltotetraose[c]	2.4.1.25	CCM_03522	CCM_03522	Polysaccharide metabolism (Starch, Cellulose, Chitin, and Xylan)
row_0162	r0215	1,3-beta-glucan glucohydrolase	1,3-beta-d-glucan[e] + h2o[e] => alpha-d-glucose[e]	3.2.1.58	CCM_04632	CCM_00770 or CCM_04632 or CCM_00770 or CCM_01183 or CCM_02756 or CCM_03532 or CCM_04632 or CCM_06947	Polysaccharide metabolism (Starch, Cellulose, Chitin, and Xylan)	1. improve gene annotation based on iWV1170 (Vongsangnak et al., 2017)
row_0163	r0216	1,4-alpha-D-glucan glucanohydrolase	h2o[c] + starch[c] => alpha-d-glucose[c]	3.2.1.1	CCM_09551 or CCM_09551 or CCM_08811	CCM_09551 or CCM_09551 or CCM_08811	Polysaccharide metabolism (Starch, Cellulose, Chitin, and Xylan)
row_0164	r0217	alpha-amylase	glycogen[c] + h2o[c] => alpha-d-glucose[c]	3.2.1.1	CCM_09551 or CCM_09551 or CCM_08811	CCM_09551 or CCM_09551 or CCM_08811	Polysaccharide metabolism (Starch, Cellulose, Chitin, and Xylan)
row_0165	r0219	beta-mannosidase	h2o[e] + mannans[e] => d-mannose[e]	3.2.1.25	CCM_03817	CCM_03817	Polysaccharide metabolism (Starch, Cellulose, Chitin, and Xylan)
row_0166	r0224	galactitol:NADP+ 1-oxidoreductase	d-galactose[c] + nadph[c] <=> galactitol[c] + nadp(+)[c]	1.1.1.21	CCM_01682 or CCM_02071 or CCM_03850 or CCM_06364 or CCM_06560 or CCM_08044	CCM_01682 or CCM_02071 or CCM_03850 or CCM_06364 or CCM_06560 or CCM_08044 or CCM_02071 or CCM_04764 or CCM_06321	Galactose metabolism	1. improve gene annotation based on iWV1170 (Vongsangnak et al., 2017)
row_0167	r0225	ATP:D-galactose 1-phosphotransferase	atp[c] + d-galactose[c] => adp[c] + alpha-d-galactose 1-phosphate[c]	2.7.1.6	CCM_00637	CCM_00637	Galactose metabolism
row_0168	r0226	UTP:alpha-D-galactose-1-phosphate uridylyltransferase	diphosphate[c] + udp-d-galactose[c] <=> alpha-d-galactose 1-phosphate[c] + utp[c]	2.7.7.10	CCM_09317	CCM_09317	Galactose metabolism
row_0169	r0227	UDP-glucose 4-epimerase	udp-d-galactose[c] <=> udp-glucose[c]	5.1.3.2	CCM_07583	CCM_07583	Galactose metabolism
row_0170	r0228	UTP:alpha-D-glucose-1-phosphate uridylyltransferase	diphosphate[c] + udp-glucose[c] <=> alpha-d-glucose 1-phosphate[c] + utp[c]	2.7.7.9	CCM_06235	CCM_06235	Galactose metabolism
row_0171	r0229	alpha-D-glucose 1-phosphate 1,6-phosphomutase	alpha-d-glucose 1-phosphate[c] <=> alpha-d-glucose 6-phosphate[c]	5.4.2.2	CCM_02278	CCM_02278	Galactose metabolism
row_0172	r0230	UDP-glucose:alpha-D-galactose-1-phosphate uridylyltransferase	alpha-d-glucose 1-phosphate[c] + udp-d-galactose[c] <=> alpha-d-galactose 1-phosphate[c] + udp-glucose[c]	2.7.7.12	CCM_09317	CCM_08634 or CCM_09317 or CCM_08634 or CCM_09317	Galactose metabolism	1. improve gene annotation based on iWV1170 (Vongsangnak et al., 2017)
row_0173	r0231	melibiose galactohydrolase	h2o[c] + melibiose[c] => alpha-d-glucose[c] + d-galactose[c]	3.2.1.22	CCM_05073 or CCM_09074	CCM_05073 or CCM_09074	Galactose metabolism
row_0174	r0233	D-galactose:oxygen 6-oxidoreductase	d-galactose[c] + h2o[c] + o2[c] => d-galactonate[c] + h2o2[c]	1.1.3.9	CCM_06213 or CCM_06213	CCM_06213 or CCM_06213	Galactose metabolism
row_0175	r0234	D-tagatose 1,6-bisphosphate D-glyceraldehyde-3-phosphate-lyase (glycerone-phosphate-forming)	d-glyceraldehyde 3-phosphate[c] + glycerone phosphate[c] <=> d-tagatofuranose 1,6-bisphosphate[c]	4.1.2.40	CCM_06361 or CCM_08255	CCM_06361 or CCM_08255	Galactose metabolism
row_0176	r0235	ATP:D-tagatose-6-phosphate 1-phosphotransferase	adp[c] + d-tagatofuranose 1,6-bisphosphate[c] <=> atp[c] + tagatose 6-phosphate[c]	2.7.1.11	CCM_03725	CCM_03725	Galactose metabolism
row_0177	r0237	D-galactono-1,4-lactone hydroxyacylhydrolase	d-galactono-1,4-lactone[c] + h2o[c] <=> d-galactonate[c]	3.1.1.25	CCM_07166	CCM_07166	Galactose metabolism
row_0178	r0238	D-galactonate hydro-lyase	2-dehydro-3-deoxy-d-galactonate[c] + h2o[c] <=> d-galactonate[c]	4.2.1.6	CCM_04918	CCM_04918	Galactose metabolism
row_0179	r0239	lactose galactohydrolase	h2o[e] + lactose[e] => alpha-d-glucose[e] + d-galactose[e]	3.2.1.23	CCM_03330 or CCM_03817 or CCM_08698	CCM_03330 or CCM_03817 or CCM_08698 or CCM_02883 or CCM_03330 or CCM_03817 or CCM_08207 or CCM_08698	Galactose metabolism	1. improve gene annotation based on iWV1170 (Vongsangnak et al., 2017)
row_0180	r0240	lactose galactohydrolase	h2o[c] + lactose[c] => alpha-d-glucose[c] + d-galactose[c]	3.2.1.23	CCM_02883 or CCM_03817	CCM_02883 or CCM_03817 or CCM_02883 or CCM_03330 or CCM_03817 or CCM_08207 or CCM_08698	Galactose metabolism	1. improve gene annotation based on iWV1170 (Vongsangnak et al., 2017)
row_0181	r0241	raffinose fructohydrolase	h2o[e] + raffinose[e] => d-fructose[e] + melibiose[e]	3.2.1.26	CCM_00448	CCM_00448	Galactose metabolism
row_0182	r0242	sn-glycerol-3-phosphate phosphohydrolase	glycerol 3-phosphate[c] + h2o[c] => glycerol[c] + phosphate[c]	3.1.3.21;ec-code/3.1.3.21	CCM_06603	CCM_06603	Glycerolipid biosynthesis
row_0183	r0243	1,2-diacyl-sn-glycerol 3-phosphate phosphohydrolase	h2o[c] + phosphatidate[c] => diacylglycerol[c] + phosphate[c]	3.1.3.4	CCM_01708	CCM_01708	Glycerolipid biosynthesis
row_0184	r0245	phosphatidate phosphatase	h2o[c] + acylglycerol 3-phosphate[c] => acylglycerol[c] + phosphate[c]	3.1.3.4	CCM_01708	CCM_01708	Glycerolipid biosynthesis
row_0185	r0246	1-acylglycerol-3-phosphate acyltransferase	acyl-[acp][c] + diacylglycerol[c] => acyl-carrier protein[c] + triacylglycerol[c]	2.3.1.20	CCM_06662 or CCM_02787	CCM_06662 or CCM_02787	Glycerolipid biosynthesis
row_0186	r0247	triacylglycerol acylhydrolase	h2o[c] + triacylglycerol[c] => diacylglycerol[c] + free fatty acids[c]	3.1.1.3	CCM_03413 or CCM_05287 or CCM_08967	CCM_00456 or CCM_03413 or CCM_05287 or CCM_08967 or CCM_00456 or CCM_00581 or CCM_00909 or CCM_01925 or CCM_02982 or CCM_03046 or CCM_05287 or CCM_06112 or CCM_06233 or CCM_06959 or CCM_07909 or CCM_08202 or CCM_08435 or CCM_09089 or CCM_09389 or CCM_09597	Glycerolipid biosynthesis	1. improve gene annotation based on iWV1170 (Vongsangnak et al., 2017)
row_0187	r0248	1,2-diacyl-sn-glycerol acylhydrolase	diacylglycerol[c] + h2o[c] => free fatty acids[c] + acylglycerol[c]	3.1.1.3	CCM_03413 or CCM_05287 or CCM_08967	CCM_00456 or CCM_03413 or CCM_05287 or CCM_08967 or CCM_00456 or CCM_00581 or CCM_00909 or CCM_01925 or CCM_02982 or CCM_03046 or CCM_05287 or CCM_06112 or CCM_06233 or CCM_06959 or CCM_07909 or CCM_08202 or CCM_08435 or CCM_09089 or CCM_09389 or CCM_09597	Glycerolipid biosynthesis	1. improve gene annotation based on iWV1170 (Vongsangnak et al., 2017)
row_0188	r0251	glycerol:NAD+ 2-oxidoreductase	glycerol[c] + nad(+)[c] => glycerone[c] + nadh[c]	1.1.1.6	CCM_01682 or CCM_06560 or CCM_01682 or CCM_03850 or CCM_06560	CCM_01682 or CCM_06560 or CCM_01682 or CCM_03850 or CCM_06560	Glycerolipid biosynthesis
row_0189	r0252	glycerol dehydrogenase (NADP)	glycerone[c] + nadph[c] => glycerol[c] + nadp(+)[c]	1.1.1.72	CCM_06560 or CCM_01682 or CCM_06560 or CCM_08044	CCM_06560 or CCM_01682 or CCM_06560 or CCM_08044	Glycerolipid biosynthesis
row_0190	r0255	NAD-dependent alcohol dehydrogenase	d-glyceraldehyde[c] + nadh[c] => glycerol[c] + nad(+)[c]	1.1.1.1	CCM_02484 or CCM_07377 or CCM_02484 or CCM_02484 or CCM_00451	CCM_00356 or CCM_02484 or CCM_07377 or CCM_02484 or CCM_02484 or CCM_00451 or CCM_00356 or CCM_00451 or CCM_01942 or CCM_02484 or CCM_03363 or CCM_04357 or CCM_04723 or CCM_05747 or CCM_05807 or CCM_07377 or CCM_07863 or CCM_08262 or CCM_08721	Glycerolipid biosynthesis	1. improve gene annotation based on iWV1170 (Vongsangnak et al., 2017)
row_0191	r0256	glycerol:NADP+ oxidoreductase	d-glyceraldehyde[c] + nadph[c] => glycerol[c] + nadp(+)[c]	1.1.1.2	CCM_02761 or CCM_07382 or CCM_08946 or CCM_02761 or CCM_07382 or CCM_08946 or CCM_02761 or CCM_07382 or CCM_08946 or CCM_02761 or CCM_07382 or CCM_08946	CCM_01806 or CCM_02761 or CCM_07382 or CCM_08946 or CCM_02761 or CCM_07382 or CCM_08946 or CCM_02761 or CCM_07382 or CCM_08946 or CCM_02761 or CCM_07382 or CCM_08946 or CCM_01806 or CCM_02761 or CCM_03437 or CCM_07382 or CCM_08946	Glycerolipid biosynthesis	1. improve gene annotation based on iWV1170 (Vongsangnak et al., 2017)
row_0192	r0257	ATP:glycerol 3-phosphotransferase	atp[c] + glycerol[c] => adp[c] + glycerol 3-phosphate[c]	2.7.1.30;ec-code/2.7.1.30	CCM_01737	CCM_01737	Glycerolipid biosynthesis
row_0193	r0259	palmitoyl-CoA:L-serine C-palmitoyltransferase (decarboxylating)	l-serine[c] + palmitoyl-coa[c] => 3-dehydrosphinganine[c] + co2[c] + coenzyme a[c]	2.3.1.50;ec-code/2.3.1.50	CCM_01184 or CCM_09427	CCM_01184 or CCM_09427	Sphingolipid biosynthesis
row_0194	r0260	sphinganine:NADP+ 3-oxidoreductase	3-dehydrosphinganine[c] + nadph[c] => nadp(+)[c] + sphinganine[c]	1.1.1.102	CCM_01666	CCM_01666	Sphingolipid biosynthesis
row_0195	r0261	sphingosine hydroxylase/ syringomycin response protein 2	nadph[c] + o2[c] + sphinganine[c] => nadp(+)[c] + phytosphingosine[c]	1.-.-.-	CCM_01623	CCM_01623	Sphingolipid biosynthesis
row_0196	r0262	serine C-palmitoyltransferase	l-serine[c] + stearoyl-coa[c] => 3-dehydrosphinganine[c] + co2[c] + coenzyme a[c]	2.3.1.50	CCM_09427 or CCM_01184	CCM_09427 or CCM_01184	Sphingolipid biosynthesis
row_0197	r0263	sphinganine:NADP+ 3-oxidoreductase	3-dehydrosphinganine[c] + nadph[c] => nadp(+)[c] + sphinganine[c]	1.1.1.102	CCM_01666	CCM_01666	Sphingolipid biosynthesis
row_0198	r0264	sphingosine hydroxylase/ syringomycin response protein 2	nadph[c] + o2[c] + sphinganine[c] => nadp(+)[c] + phytosphingosine[c]	1.-.-.-	CCM_01623	CCM_01623	Sphingolipid biosynthesis
row_0199	r0265	serine C-palmitoyltransferase	heptadecenoyl-coa[c] + l-serine[c] => 3-dehydrosphinganine[c] + co2[c] + coenzyme a[c]	2.3.1.50	CCM_09427 or CCM_01184	CCM_09427 or CCM_01184	Sphingolipid biosynthesis
row_0200	r0266	sphinganine:NADP+ 3-oxidoreductase	3-dehydrosphinganine[c] + nadph[c] => nadp(+)[c] + sphinganine[c]	1.1.1.102	CCM_01666	CCM_01666	Sphingolipid biosynthesis
row_0201	r0267	ceramide synthase	phytosphingosine[c] + stearoyl-coa[c] => cerebrin[c] + coenzyme a[c]	2.3.1.24	CCM_00967 or CCM_00967	CCM_00967 or CCM_00967	Sphingolipid biosynthesis
row_0202	r0268	ceramide synthase	oleoyl-coa[c] + phytosphingosine[c] => cerebrin[c] + coenzyme a[c]	2.3.1.24	CCM_00967 or CCM_00967	CCM_00967 or CCM_00967	Sphingolipid biosynthesis
row_0203	r0269	ceramide synthase	phytosphingosine[c] + stearoyl-coa[c] => cerebrin[c] + coenzyme a[c]	2.3.1.24	CCM_00967 or CCM_00967	CCM_00967 or CCM_00967	Sphingolipid biosynthesis
row_0204	r0270	ceramide synthase	oleoyl-coa[c] + phytosphingosine[c] => cerebrin[c] + coenzyme a[c]	2.3.1.24	CCM_00967 or CCM_00967	CCM_00967 or CCM_00967	Sphingolipid biosynthesis
row_0205	r0272	ceramide synthase	sphinganine[c] + stearoyl-coa[c] => cerebrin[c] + coenzyme a[c]	2.3.1.24	CCM_00967 or CCM_00967	CCM_00967 or CCM_00967	Sphingolipid biosynthesis
row_0206	r0273	ceramide synthase	oleoyl-coa[c] + sphinganine[c] => cerebrin[c] + coenzyme a[c]	2.3.1.24	CCM_00967 or CCM_00967	CCM_00967 or CCM_00967	Sphingolipid biosynthesis
row_0207	r0274	ceramide synthase	sphinganine[c] + stearoyl-coa[c] => cerebrin[c] + coenzyme a[c]	2.3.1.24	CCM_00967 or CCM_00967	CCM_00967 or CCM_00967	Sphingolipid biosynthesis
row_0208	r0275	ceramide synthase	oleoyl-coa[c] + sphinganine[c] => cerebrin[c] + coenzyme a[c]	2.3.1.24	CCM_00967 or CCM_00967	CCM_00967 or CCM_00967	Sphingolipid biosynthesis
row_0209	r0280	ceramide synthase	sphinganine[c] + stearoyl-coa[c] => cerebroside[c] + coenzyme a[c]	2.3.1.24	CCM_00967 or CCM_00967	CCM_00967 or CCM_00967	Sphingolipid biosynthesis
row_0210	r0281	2-hydroxyacylsphingosine 1-beta-glucosyltransferase	cerebroside[c] + udp-glucose[c] => glucocerebroside[c] + udp[c]	2.4.1.80	CCM_09521	CCM_09521	Sphingolipid biosynthesis
row_0211	r0282	ceramide synthase	oleoyl-coa[c] + sphinganine[c] => cerebroside[c] + coenzyme a[c]	2.3.1.24	CCM_00967 or CCM_00967	CCM_00967 or CCM_00967	Sphingolipid biosynthesis
row_0212	r0283	2-hydroxyacylsphingosine 1-beta-glucosyltransferase	cerebroside[c] + udp-glucose[c] => glucocerebroside[c] + udp[c]	2.4.1.80	CCM_09521	CCM_09521	Sphingolipid biosynthesis
row_0213	r0284	IPC synthase, mannosyl diphosphorylinositol ceramide synthase	1-phosphatidyl-1d-myo-inositols[c] + cerebrin[c] => inositol phosphorylceramide[c]	2.-.-.-	CCM_01312	CCM_01312	Sphingolipid biosynthesis
row_0214	r0287	galactosyltransferase	di-mannosyl-inositol-p-ceramide[c] + udp-d-galactose[c] => galactosyl-dimannosyl-inositol-p-ceramide[c] + udp[c]	2.4.1.-	CCM_05446	CCM_05446	Sphingolipid biosynthesis
row_0215	r0288	galactosyltransferase	galactosyl-dimannosyl-inositol-p-ceramide[c] + udp-d-galactose[c] => digalactosyl-dimannosyl-inositol-p-ceramide[c] + udp[c]	2.4.1.-	CCM_05446	CCM_05446	Sphingolipid biosynthesis
row_0216	r0289	galactosyltransferase	digalactosyl-dimannosyl-inositol-p-ceramide[c] + udp-d-galactose[c] => trigalactosyldimannosylinositol-p-ceramide[c] + udp[c]	2.4.1.-	CCM_05446	CCM_05446	Sphingolipid biosynthesis
row_0217	r0290	glycerol-3-phosphate acyltransferase	acyl-[acp][c] + glycerol 3-phosphate[c] => acyl-carrier protein[c] + acylglycerol 3-phosphate[c]	2.3.1.15	CCM_05062	CCM_01745 or CCM_05062 or CCM_01745 or CCM_05062	Glycerophospholipid biosynthesis	1. improve gene annotation based on iWV1170 (Vongsangnak et al., 2017)
row_0218	r0291	glycerol-3-phosphate acyltransferase	acyl-[acp][c] + glycerone phosphate[c] => 1-acylglycerone 3-phosphate[c] + acyl-carrier protein[c]	2.3.1.15	CCM_05062	CCM_01745 or CCM_05062 or CCM_01745 or CCM_05062	Glycerophospholipid biosynthesis	1. improve gene annotation based on iWV1170 (Vongsangnak et al., 2017)
row_0219	r0293	CTP:phosphatidate cytidyltransferase	cdp-diacylglycerol[c] + diphosphate[c] <=> ctp[c] + phosphatidate[c]	2.7.7.41	CCM_01859 or CCM_07706	CCM_01859 or CCM_07706	Glycerophospholipid biosynthesis
row_0220	r0294	CDP-diacylglycerol:L-serine 3-phosphatidyltransferase	cdp-diacylglycerol[c] + l-serine[c] <=> cmp[c] + phosphatidylserine[c]	2.7.8.8	CCM_01247	CCM_01247	Glycerophospholipid biosynthesis
row_0221	r0295	phosphatidyl-L-serine carboxy-lyase	phosphatidylserine[c] => co2[c] + phosphatidylethanolamines[c]	4.1.1.65;ec-code/4.1.1.65	CCM_05648 or CCM_06063 or CCM_07932 or CCM_08421 or CCM_09213	CCM_05648 or CCM_06063 or CCM_07932 or CCM_08421 or CCM_09213	Glycerophospholipid biosynthesis
row_0222	r0296	S-adenosyl-L-methionine:phosphatidylethanolamine N-methyltransferase	phosphatidylethanolamines[c] + s-adenosyl-l-methionine[c] => phosphatidyl-n-methylethanolamines[c] + s-adenosyl-l-homocysteine[c]	2.1.1.17;ec-code/2.1.1.17	CCM_04620 or CCM_04704	CCM_04620 or CCM_04704	Glycerophospholipid biosynthesis
row_0223	r0297	S-adenosyl-L-methionine:phosphatidyl-N-methylethanolamine N-methyltransferase	phosphatidyl-n-methylethanolamines[c] + s-adenosyl-l-methionine[c] => phosphatidyl-n-dimethylethanolamine[c] + s-adenosyl-l-homocysteine[c]	2.1.1.71;ec-code/2.1.1.16;ec-code/2.1.1.71	CCM_04620	CCM_04620	Glycerophospholipid biosynthesis
row_0224	r0298	S-adenosyl-L-methionine:phosphatidyl-N-dimethylethanolamine N-methyltransferase	phosphatidyl-n-dimethylethanolamine[c] + s-adenosyl-l-methionine[c] => phosphatidylcholines[c] + s-adenosyl-l-homocysteine[c]	2.1.1.71;ec-code/2.1.1.16;ec-code/2.1.1.71	CCM_04620	CCM_04620	Glycerophospholipid biosynthesis
row_0225	r0299	CDP-diacylglycerol:sn-glycerol-3-phosphate 3-phosphatidyltransferase	cdp-diacylglycerol[c] + glycerol 3-phosphate[c] => cmp[c] + phosphatidylglycerophosphate[c]	2.7.8.5;ec-code/2.7.8.5	CCM_09410	CCM_09410	Glycerophospholipid biosynthesis
row_0226	r0301	CDP-diacylglycerol:phosphatidylglycerol 3-phosphatidyltransferase	cdp-diacylglycerol[c] + phosphatidylglycerol[c] => cardiolipin[c] + cmp[c]	2.7.8.-;ec-code/2.7.8.41	CCM_05831 or CCM_09410	CCM_05831 or CCM_09410	Glycerophospholipid biosynthesis
row_0227	r0302	phospholipase A2/lecithinase a/phosphatidase/phosphatidolipase/phospholipase A	phosphatidylcholines[c] => free fatty acids[c] + lysophosphatidylcholine[c]	3.1.1.4	CCM_02980	CCM_02980	Glycerophospholipid biosynthesis
row_0228	r0303	phosphatidylethanolamine 2-acylhydrolase	h2o[c] + phosphatidylethanolamines[c] => free fatty acids[c] + l-lysophosphatidylethanolamine[c]	3.1.1.4	CCM_02980	CCM_02980	Glycerophospholipid biosynthesis
row_0229	r0304	1-acyl-sn-glycero-3-phosphoethanolamine aldehydohydrolase	h2o[c] + l-lysophosphatidylethanolamine[c] => free fatty acids[c] + glycerophosphatidylethanolamine[c]	3.1.1.5	CCM_08626	CCM_08626 or CCM_01743 or CCM_02898 or CCM_03865 or CCM_04161 or CCM_04741 or CCM_04931 or CCM_06999	Glycerophospholipid biosynthesis	1. improve gene annotation based on iWV1170 (Vongsangnak et al., 2017)
row_0230	r0305	sn-glycero-3-phosphoethanolamine glycerophosphohydrolase	glycerophosphatidylethanolamine[c] + h2o[c] => ethanolamine[c] + glycerol 3-phosphate[c]	3.1.4.2;3.1.4.46	CCM_00521	CCM_00521	Glycerophospholipid biosynthesis
row_0231	r0306	1-acylglycerol-3-phosphate O-acyltransferase	acyl-[acp][c] + acylglycerol 3-phosphate[c] => acyl-carrier protein[c] + phosphatidate[c]	2.3.1.51	CCM_06662 or CCM_02787	CCM_06662 or CCM_02787 or CCM_02787 or CCM_02942	Glycerophospholipid biosynthesis	1. improve gene annotation based on iWV1170 (Vongsangnak et al., 2017)
row_0232	r0307	sn-glycerol-3-phosphate:(acceptor) 2-oxidoreductase	glycerol 3-phosphate[c] + fad[m] => glycerone phosphate[c] + fadh2[m]	1.1.5.3	CCM_01734 or CCM_07439	CCM_01734 or CCM_07439	Glycerophospholipid biosynthesis
row_0233	r0308	sn-glycerol-3-phosphate:NAD+ 2-oxidoreductase	glycerone phosphate[c] + nadh[c] => glycerol 3-phosphate[c] + nad(+)[c]	1.1.1.8	CCM_03540 or CCM_03540	CCM_03540 or CCM_03540	Glycerophospholipid biosynthesis
row_0234	r0309	ethanolamine oxidase	ethanolamine[c] + h2o[c] + o2[c] => glycolaldehyde[c] + h2o2[c] + nh3[c]	1.4.3.21	CCM_02614 or CCM_05218 or CCM_06912	CCM_02614 or CCM_05218 or CCM_06912	Glycerophospholipid biosynthesis
row_0235	r0310	phosphatidylglycerol cholinephosphohydrolase	h2o[c] + phosphatidylglycerol[c] => diacylglycerol[c] + glycerol 3-phosphate[c]	3.1.4.3	CCM_04826 or CCM_04826 or CCM_04826	CCM_04826 or CCM_04826 or CCM_04826	Glycerophospholipid biosynthesis
row_0236	r0311	1-phosphatidyl-D-myo-inositol inositolphosphohydrolase	1-phosphatidyl-1d-myo-inositols[c] + h2o[c] => 1d-myo-inositol 1-phosphate[c] + diacylglycerol[c]	3.1.4.3;4.6.1.13	CCM_04826 or CCM_04826 or CCM_04826 or CCM_02309	CCM_04826 or CCM_04826 or CCM_04826 or CCM_02309	Glycerophospholipid biosynthesis
row_0237	r0314	sn-glycero-3-phosphocholine glycerophosphohydrolase	glycerophosphocholine[c] + h2o[c] => choline[c] + glycerol 3-phosphate[c]	3.1.4.46	CCM_05136	CCM_05136	Glycerophospholipid biosynthesis
row_0238	r0315	UTP:N-acetyl-alpha-D-glucosamine-1-phosphate uridylyltransferase	n-acetyl-d-glucosamine 1-phosphate[c] + utp[c] <=> diphosphate[c] + udp-n-acetyl-d-glucosamine[c]	2.7.7.23	CCM_05430	CCM_05430	Amino sugar and nucleotide sugar metabolism
row_0239	r0316	chitobiose N-acetylglucosaminohydrolase	chitobiose[c] + h2o[c] => 2 n-acetyl-d-glucosamine[c]	3.2.1.52;ec-code/3.2.1.52	CCM_03481 or CCM_04621 or CCM_08713 or CCM_08995 or CCM_09240	CCM_03481 or CCM_04621 or CCM_08713 or CCM_08995 or CCM_09240	Amino sugar and nucleotide sugar metabolism
row_0240	r0319	chitinase	2 chitin[e] + h2o[e] => chitobiose[e]	3.2.1.14	CCM_00485 or CCM_04817 or CCM_07471 or CCM_09122 or CCM_09179	CCM_00485 or CCM_04817 or CCM_07471 or CCM_09122 or CCM_09179 or CCM_00318 or CCM_00485 or CCM_03279 or CCM_03587 or CCM_04817 or CCM_05116 or CCM_05688 or CCM_05744 or CCM_06071 or CCM_06535 or CCM_07471 or CCM_08020 or CCM_08172 or CCM_08916 or CCM_09122 or CCM_09127 or CCM_09128 or CCM_09179	Amino sugar and nucleotide sugar metabolism	1. improve gene annotation based on iWV1170 (Vongsangnak et al., 2017)
row_0241	r0321	[1,4-(N-Acetyl-beta-D-glucosaminyl)]n glycanohydrolase	chitin[e] + h2o[e] => n-acetyl-d-glucosamine[e]	3.2.1.14	CCM_00485 or CCM_04817 or CCM_07471 or CCM_09122 or CCM_09179	CCM_00485 or CCM_04817 or CCM_07471 or CCM_09122 or CCM_09179 or CCM_00318 or CCM_00485 or CCM_03279 or CCM_03587 or CCM_04817 or CCM_05116 or CCM_05688 or CCM_05744 or CCM_06071 or CCM_06535 or CCM_07471 or CCM_08020 or CCM_08172 or CCM_08916 or CCM_09122 or CCM_09127 or CCM_09128 or CCM_09179	Amino sugar and nucleotide sugar metabolism	1. improve gene annotation based on iWV1170 (Vongsangnak et al., 2017)
row_0242	r0322	N-acetyl-D-glucosamine-6-phosphate amidohydrolase	h2o[c] + n-acetyl-d-glucosamine 6-phosphate[c] => acetate[c] + d-glucosamine 6-phosphate[c]	3.5.1.25;ec-code/3.5.1.25	CCM_04622	CCM_04622	Amino sugar and nucleotide sugar metabolism
row_0243	r0323	D-glucosamine-6-phosphate aminohydrolase (ketol isomerizing)	d-glucosamine 6-phosphate[c] + h2o[c] => beta-d-fructofuranose 6-phosphate[c] + nh3[c]	3.5.99.6	CCM_04624	CCM_04624	Amino sugar and nucleotide sugar metabolism
row_0244	r0324	ATP:D-glucosamine 6-phosphotransferase	atp[c] + d-glucosamine[c] => adp[c] + d-glucosamine 6-phosphate[c]	2.7.1.1;ec-code/2.7.1.1;ec-code/2.7.1.8	CCM_03320 or CCM_04625 or CCM_06280 or CCM_08316	CCM_03320 or CCM_04625 or CCM_06280 or CCM_08316 or CCM_04278 or CCM_04625 or CCM_06280 or CCM_08316	Amino sugar and nucleotide sugar metabolism	1. improve gene annotation based on iWV1170 (Vongsangnak et al., 2017)
row_0245	r0329	N-acetyl-D-glucosamine 1-phosphate 1,6-phosphomutase	n-acetyl-d-glucosamine 1-phosphate[c] <=> n-acetyl-d-glucosamine 6-phosphate[c]	5.4.2.3	CCM_01016 or CCM_07039	CCM_01016 or CCM_07039	Amino sugar and nucleotide sugar metabolism
row_0246	r0330	N-acetyl-D-glucosamine amidohydrolase	h2o[c] + n-acetyl-d-glucosamine[c] => acetate[c] + d-glucosamine[c]	3.5.1.33	CCM_06323	CCM_06323	Amino sugar and nucleotide sugar metabolism
row_0247	r0331	acetyl-CoA:D-glucosamine-6-phosphate N-acetyltransferase	acetyl-coa[c] + d-glucosamine 6-phosphate[c] <=> coenzyme a[c] + n-acetyl-d-glucosamine 6-phosphate[c]	2.3.1.4	CCM_01159 or CCM_06566 or CCM_07914	CCM_01159 or CCM_06566 or CCM_07914	Amino sugar and nucleotide sugar metabolism
row_0248	r0334	allantoin amidohydrolase	allantoin[p] + h2o[p] => allantoate[p]	3.5.2.5	CCM_00497 or CCM_00497	CCM_00497 or CCM_00497	Purine metabolism
row_0249	r0336	ATP:D-ribose-5-phosphate diphosphotransferase	5-phospho-alpha-d-ribose 1-diphosphate[c] + amp[c] <=> atp[c] + d-ribose 5-phosphate[c]	2.7.6.1	CCM_00434 or CCM_02500 or CCM_04665 or CCM_00434 or CCM_02500 or CCM_04665 or CCM_00434 or CCM_02500 or CCM_04665	CCM_00434 or CCM_02500 or CCM_04665 or CCM_00434 or CCM_02500 or CCM_04665 or CCM_00434 or CCM_02500 or CCM_04665	Purine metabolism
row_0250	r0337	ATP diphosphate-lyase (cyclizing; 3',5'-cyclic-AMP-forming)	atp[c] => 3',5'-cyclic amp[c] + diphosphate[c]	4.6.1.1;ec-code/4.6.1.1	CCM_06928	CCM_06928	Purine metabolism
row_0251	r0338	ATP diphosphate-lyase (cyclizing; 3',5'-cyclic-AMP-forming)	datp[c] => 3',5'-cyclic damp[c] + diphosphate[c]	4.6.1.1	CCM_06928	CCM_06928	Purine metabolism
row_0252	r0339	GTP diphosphate-lyase (cyclizing; 3',5'-cyclic-GMP-forming)	gtp[c] => 3',5'-cyclic gmp[c] + diphosphate[c]	4.6.1.1;ec-code/4.6.1.1;ec-code/4.6.1.2	CCM_06928	CCM_06928	Purine metabolism
row_0253	r0340	1-(5-phospho-D-ribosyl)-5-amino-4-imidazolecarboxylate carboxy-lyase	1-(5-phospho-d-ribosyl)-5-amino-4-imidazolecarboxylate[c] <=> 5-amino-1-(5-phospho-d-ribosyl)imidazole[c] + co2[c]	4.1.1.21	CCM_06867	CCM_06867	Purine metabolism
row_0254	r0341	1-(5-phosphoribosyl)-5-amino-4-carboxyimidazole:L-aspartate ligase (ADP-forming)	(2s)-2-[5-amino-1-(5-phospho-beta-d-ribosyl)imidazole-4-carboxamido]succinic acid[c] + adp[c] + phosphate[c] <=> 1-(5-phospho-d-ribosyl)-5-amino-4-imidazolecarboxylate[c] + atp[c] + l-aspartate[c]	6.3.2.6	CCM_02686	CCM_02686	Purine metabolism
row_0255	r0342	1-(5'-phosphoribosyl)-5-amino-4-(N-succinocarboxamide)-imidazole AMP-lyase	(2s)-2-[5-amino-1-(5-phospho-beta-d-ribosyl)imidazole-4-carboxamido]succinic acid[c] <=> 5-amino-1-(5-phospho-d-ribosyl)imidazole-4-carboxamide[c] + fumarate[c]	4.3.2.2	CCM_05789	CCM_05789	Purine metabolism
row_0256	r0343	2-(formamido)-N1-(5-phosphoribosyl)acetamidine cyclo-ligase (ADP-forming)	2-formamido-n(1)-(5-phospho-d-ribosyl)acetamidine[c] + atp[c] => 5-amino-1-(5-phospho-d-ribosyl)imidazole[c] + adp[c] + phosphate[c]	6.3.3.1;ec-code/6.3.3.1	CCM_05854 or CCM_07381	CCM_05854 or CCM_07381	Purine metabolism
row_0257	r0344	5'-phosphoribosylformylglycinamide:L-glutamine amido-ligase (ADP-forming)	atp[c] + h2o[c] + l-glutamine[c] + n(2)-formyl-n(1)-(5-phospho-d-ribosyl)glycinamide[c] => 2-formamido-n(1)-(5-phospho-d-ribosyl)acetamidine[c] + adp[c] + l-glutamate[c] + phosphate[c]	6.3.5.3;ec-code/6.3.5.3	CCM_08622	CCM_08622	Purine metabolism
row_0258	r0345	5-phospho-D-ribosylamine:glycine ligase (ADP-forming)	5-phospho-d-ribosylamine[c] + atp[c] + glycine[c] <=> adp[c] + n(1)-(5-phospho-d-ribosyl)glycinamide[c] + phosphate[c]	6.3.4.13	CCM_05854 or CCM_07381	CCM_05854 or CCM_07381	Purine metabolism
row_0259	r0346	5-phosphoribosylamine:diphosphate phospho-alpha-D-ribosyltransferase (glutamate-amidating)	5-phospho-alpha-d-ribose 1-diphosphate[c] + h2o[c] + l-glutamine[c] => 5-phospho-d-ribosylamine[c] + diphosphate[c] + l-glutamate[c]	2.4.2.14	CCM_08738	CCM_08738	Purine metabolism
row_0260	r0347	10-formyltetrahydrofolate:5'-phosphoribosyl-5-amino-4-imidazolecarboxamide formyltransferase	5-formamido-1-(5-phospho-d-ribosyl)imidazole-4-carboxamide[c] + tetrahydrofolate[c] <=> 10-formyltetrahydrofolate[c] + 5-amino-1-(5-phospho-d-ribosyl)imidazole-4-carboxamide[c]	2.1.2.3	CCM_05543	CCM_05543	Purine metabolism
row_0261	r0348	IMP 1,2-hydrolase (decyclizing)	5-formamido-1-(5-phospho-d-ribosyl)imidazole-4-carboxamide[c] <=> h2o[c] + imp[c]	3.5.4.10	CCM_05543	CCM_05543	Purine metabolism
row_0262	r0349	IMP:L-aspartate ligase (GDP-forming)	gtp[c] + imp[c] + l-aspartate[c] => gdp[c] + n6-(1,2-dicarboxyethyl)-amp[c] + phosphate[c]	6.3.4.4	CCM_06768 or CCM_07353	CCM_06768 or CCM_07353	Purine metabolism
row_0263	r0350	N6-(1,2-dicarboxyethyl)AMP AMP-lyase (fumarate-forming)	amp[c] + fumarate[c] <=> n6-(1,2-dicarboxyethyl)-amp[c]	4.3.2.2	CCM_05789	CCM_05789	Purine metabolism
row_0264	r0351	xanthosine-5'-phosphate:L-glutamine amido-ligase (AMP-forming)	atp[c] + h2o[c] + l-glutamine[c] + xanthosine 5'-phosphate[c] => amp[c] + diphosphate[c] + gmp[c] + l-glutamate[c]	6.3.5.2;ec-code/6.3.5.2	CCM_02731 or CCM_08802	CCM_02731 or CCM_08802	Purine metabolism
row_0265	r0352	AMP aminohydrolase	amp[c] + h2o[c] => imp[c] + nh3[c]	3.5.4.6;ec-code/3.5.4.17;ec-code/3.5.4.6	CCM_09680	CCM_09680	Purine metabolism
row_0266	r0353	adenosine 3',5'-phosphate 5'-nucleotidohydrolase	3',5'-cyclic amp[c] + h2o[c] => amp[c]	3.1.4.17	CCM_02664 or CCM_02777	CCM_02664 or CCM_02777	Purine metabolism
row_0267	r0354	35-cyclic nucleotide phosphodiesterase	3',5'-cyclic damp[c] + h2o[c] => damp[c]	3.1.4.17	CCM_02664 or CCM_02777	CCM_02664 or CCM_02777	Purine metabolism
row_0268	r0355	guanosine 3',5'-cyclic phosphate 5'-nucleotidohydrolase	3',5'-cyclic gmp[c] + h2o[c] => gmp[c]	3.1.4.17	CCM_02664 or CCM_02777	CCM_02664 or CCM_02777	Purine metabolism
row_0269	r0356	ADP-ribose ribophosphohydrolase	5-deoxy-d-ribofuranos-5-yl-adp[c] + h2o[c] => amp[c] + d-ribose 5-phosphate[c]	3.6.1.13;ec-code/3.6.1.-;ec-code/3.6.1.13;ec-code/3.6.1.21;ec-code/3.6.1.53	CCM_06624	CCM_06624	Purine metabolism
row_0270	r0357	guanine aminohydrolase	guanine[c] + h2o[c] => nh3[c] + xanthine[c]	3.5.4.3;ec-code/3.5.4.3	CCM_01454 or CCM_02996	CCM_01454 or CCM_02996	Purine metabolism
row_0271	r0358	xanthine:NAD+ oxidoreductase	nad(+)[p] + xanthine[p] => nadh[p] + urate[p]	1.17.1.4	CCM_08980	CCM_08980	Purine metabolism
row_0272	r0359	xanthine:oxygen oxidoreductase	o2[p] + xanthine[p] => h2o2[p] + urate[p]	1.17.3.2	CCM_08980	CCM_08980	Purine metabolism
row_0273	r0360	urate:oxygen oxidoreductase	o2[p] + urate[p] => 5-hydroxyisourate[p] + h2o2[p]	1.7.3.3	CCM_09432	CCM_09432	Purine metabolism
row_0274	r0361	IMP:NAD+ oxidoreductase	h2o[c] + imp[c] + nad(+)[c] => nadh[c] + xanthosine 5'-phosphate[c]	1.1.1.205;ec-code/1.1.1.205	CCM_05418	CCM_05418	Purine metabolism
row_0275	r0362	AMP:diphosphate phospho-D-ribosyltransferase	5-phospho-alpha-d-ribose 1-diphosphate[c] + adenine[c] => amp[c] + diphosphate[c]	2.4.2.7	CCM_00088	CCM_00088 or CCM_00088 or CCM_02051	Purine metabolism	1. improve gene annotation based on iWV1170 (Vongsangnak et al., 2017)
row_0276	r0372	XMP:pyrophosphate phosphoribosyltransferase	5-phospho-alpha-d-ribose 1-diphosphate[c] + xanthine[c] => diphosphate[c] + xanthosine 5'-phosphate[c]	2.4.2.22	CCM_05303	CCM_05303	Purine metabolism
row_0277	r0373	ATP:adenosine 5'-phosphotransferase	adenosine[c] + atp[c] => adp[c] + amp[c]	2.7.1.20;ec-code/2.7.1.20;ec-code/2.7.1.74	CCM_02716	CCM_02716	Purine metabolism
row_0278	r0374	ATP:AMP phosphotransferase	2 adp[c] <=> amp[c] + atp[c]	2.7.4.3	CCM_07479	CCM_07479	Purine metabolism
row_0279	r0375	adenylate kinase	adp[c] + gdp[c] <=> amp[c] + gtp[c]	2.7.4.3	CCM_07479	CCM_07479	Purine metabolism
row_0280	r0376	adenylate kinase	adp[c] + idp[c] <=> amp[c] + itp[c]	2.7.4.3	CCM_07479	CCM_07479	Purine metabolism
row_0281	r0377	adenylate kinase	2 adp[m] <=> amp[m] + atp[m]	2.7.4.3	CCM_04983	CCM_04983	Purine metabolism
row_0282	r0378	adenylate kinase	adp[m] + gdp[m] <=> amp[m] + gtp[m]	2.7.4.3	CCM_04983	CCM_04983	Purine metabolism
row_0283	r0379	ATP:dAMP phosphotransferase	adp[c] + dadp[c] <=> atp[c] + damp[c]	2.7.4.11	CCM_07479 or CCM_04983	CCM_07479 or CCM_04983	Purine metabolism
row_0284	r0381	ATP:inosine 5'-phosphotransferase	atp[c] + inosine[c] => adp[c] + imp[c]	2.7.1.73	CCM_02716	CCM_02716	Purine metabolism
row_0285	r0382	ATP:guanosine 5'-phosphotransferase	atp[c] + guanosine[c] => adp[c] + gmp[c]	2.7.1.73	CCM_02716	CCM_02716	Purine metabolism
row_0286	r0383	IMP:diphosphate phospho-D-ribosyltransferase	5-phospho-alpha-d-ribose 1-diphosphate[c] + hypoxanthine[c] => diphosphate[c] + imp[c]	2.4.2.8	CCM_05303	CCM_05303	Purine metabolism
row_0287	r0384	GMP:diphosphate 5-phospho-alpha-D-ribosyltransferase	5-phospho-alpha-d-ribose 1-diphosphate[c] + guanine[c] => diphosphate[c] + gmp[c]	2.4.2.8	CCM_05303	CCM_05303	Purine metabolism
row_0288	r0385	2'-deoxyadenosine 5'-monophosphate phosphohydrolase	damp[c] + h2o[c] => deoxyadenosine[c] + phosphate[c]	3.1.3.5	CCM_04644	CCM_00622 or CCM_04644 or CCM_00622 or CCM_02831 or CCM_04317	Purine metabolism	1. improve gene annotation based on iWV1170 (Vongsangnak et al., 2017)
row_0289	r0386	2'-deoxyguanosine 5'-monophosphate phosphohydrolase	dgmp[c] + h2o[c] => deoxyguanosine[c] + phosphate[c]	3.1.3.5	CCM_04644	CCM_00622 or CCM_04644 or CCM_00622 or CCM_02831 or CCM_04317	Purine metabolism	1. improve gene annotation based on iWV1170 (Vongsangnak et al., 2017)
row_0290	r0387	adenosine 5'-monophosphate phosphohydrolase	amp[c] + h2o[c] => adenosine[c] + phosphate[c]	3.1.3.5	CCM_04644	CCM_00622 or CCM_04644 or CCM_00622 or CCM_02831 or CCM_04317	Purine metabolism	1. improve gene annotation based on iWV1170 (Vongsangnak et al., 2017)
row_0291	r0388	guanosine 5'-monophosphate phosphohydrolase	gmp[c] + h2o[c] => guanosine[c] + phosphate[c]	3.1.3.5	CCM_04644	CCM_00622 or CCM_04644 or CCM_00622 or CCM_02831 or CCM_04317	Purine metabolism	1. improve gene annotation based on iWV1170 (Vongsangnak et al., 2017)
row_0292	r0389	Inosine 5'-monophosphate phosphohydrolase	h2o[c] + imp[c] => inosine[c] + phosphate[c]	3.1.3.5;ec-code/3.1.3.5;ec-code/3.1.3.99	CCM_04644 or CCM_06504	CCM_00622 or CCM_04644 or CCM_06504 or CCM_00622 or CCM_02831 or CCM_04317	Purine metabolism	1. improve gene annotation based on iWV1170 (Vongsangnak et al., 2017)
row_0293	r0390	xanthosine 5'-phosphate phosphohydrolase	h2o[c] + xanthosine 5'-phosphate[c] => phosphate[c] + xanthosine[c]	3.1.3.5	CCM_04644	CCM_00622 or CCM_04644 or CCM_00622 or CCM_02831 or CCM_04317	Purine metabolism	1. improve gene annotation based on iWV1170 (Vongsangnak et al., 2017)
row_0294	r0391	2'-deoxyadenosine 5'-diphosphate:oxidized-thioredoxin 2'-oxidoreductase	adp[c] + thioredoxin dithiol[c] => dadp[c] + h2o[c] + thioredoxin disulfide[c]	1.17.4.1	CCM_01863	CCM_01863	Purine metabolism
row_0295	r0392	2'-deoxyguanosine 5'-diphosphate:oxidized-thioredoxin 2'-oxidoreductase	gdp[c] + thioredoxin dithiol[c] => dgdp[c] + h2o[c] + thioredoxin disulfide[c]	1.17.4.1	CCM_01863	CCM_01863	Purine metabolism
row_0296	r0393	2'-deoxycytidine diphosphate:oxidized-thioredoxin 2'-oxidoreductase	cdp[c] + thioredoxin dithiol[c] => dcdp[c] + h2o[c] + thioredoxin disulfide[c]	1.17.4.1	CCM_01863	CCM_01863	Purine metabolism
row_0297	r0394	2'-deoxyuridine 5'-diphosphate:oxidized-thioredoxin 2'-oxidoreductase	thioredoxin dithiol[c] + udp[c] => dudp[c] + h2o[c] + thioredoxin disulfide[c]	1.17.4.1	CCM_01863	CCM_01863	Purine metabolism
row_0298	r0395	GDP phosphohydrolase	gdp[c] + h2o[c] => gmp[c] + phosphate[c]	3.6.1.42;3.6.1.6	CCM_00441 or CCM_07752	CCM_00441 or CCM_07752	Purine metabolism
row_0299	r0397	ATP:dGDP phosphotransferase	atp[c] + dgdp[c] <=> adp[c] + dgtp[c]	2.7.4.6	CCM_07126	CCM_07126	Purine metabolism
row_0300	r0398	ATP:dADP phosphotransferase	atp[c] + dadp[c] <=> adp[c] + datp[c]	2.7.4.6	CCM_07126	CCM_07126	Purine metabolism
row_0301	r0399	ATP:GDP phosphotransferase	atp[c] + gdp[c] <=> adp[c] + gtp[c]	2.7.4.6	CCM_07126	CCM_07126	Purine metabolism
row_0302	r0400	ATP:IDP phosphotransferase	atp[c] + idp[c] <=> adp[c] + itp[c]	2.7.4.6	CCM_07126	CCM_07126	Purine metabolism
row_0303	r0401	ATP:GMP phosphotransferase	atp[c] + gmp[c] <=> adp[c] + gdp[c]	2.7.4.8	CCM_01767 or CCM_00231 or CCM_03107	CCM_01767 or CCM_00231 or CCM_03107	Purine metabolism
row_0304	r0402	ATP:dGMP phosphotransferase	adp[c] + dgdp[c] <=> atp[c] + dgmp[c]	2.7.4.8	CCM_01767 or CCM_00231 or CCM_03107	CCM_01767 or CCM_00231 or CCM_03107	Purine metabolism
row_0305	r0403	guanylate kinase	dadp[c] + gdp[c] <=> datp[c] + gmp[c]	2.7.4.8	CCM_01767 or CCM_00231 or CCM_03107	CCM_01767 or CCM_00231 or CCM_03107	Purine metabolism
row_0306	r0408	nucleoside triphosphatase	dgtp[c] + 3 h2o[c] => deoxyguanosine[c] + 3 phosphate[c]	3.6.1.15	CCM_04282	CCM_04282	Pyrimidine metabolism
row_0307	r0409	carbamoyl-phosphate:L-aspartate carbamoyltransferase	carbamoyl phosphate[c] + l-aspartate[c] => n-carbamoyl-l-aspartate[c] + phosphate[c]	2.1.3.2;ec-code/2.1.3.2	(CCM_07055 and CCM_04127) or CCM_04127 or CCM_04128 or CCM_07055	(CCM_07055 and CCM_04127) or CCM_04127 or CCM_04128 or CCM_07055	Pyrimidine metabolism
row_0308	r0410	(S)-dihydroorotate amidohydrolase	(s)-dihydroorotate[c] + h2o[c] <=> n-carbamoyl-l-aspartate[c]	3.5.2.3	CCM_08454	CCM_08454	Pyrimidine metabolism
row_0309	r0411	(S)-dihydroorotate:oxygen oxidoreductase	(s)-dihydroorotate[m] + o2[m] <=> h2o2[m] + orotate[m]	1.3.3.1	CCM_07548	CCM_07548	Pyrimidine metabolism
row_0310	r0412	orotidine-5'-phosphate:diphosphate-phospho-alpha-D-ribosyl-transferase	5-phospho-alpha-d-ribose 1-diphosphate[c] + orotate[c] <=> diphosphate[c] + orotidine 5'-phosphate[c]	2.4.2.10	CCM_04338	CCM_04338	Pyrimidine metabolism
row_0311	r0414	ATP:UMP phosphotransferase	adp[c] + udp[c] <=> atp[c] + ump[c]	2.7.4.22	CCM_02335	CCM_02335	Pyrimidine metabolism
row_0312	r0415	UMP:diphosphate phospho-alpha-D-ribosyltransferase	5-phospho-alpha-d-ribose 1-diphosphate[c] + uracil[c] => diphosphate[c] + ump[c]	2.4.2.9	CCM_02534	CCM_02534	Pyrimidine metabolism
row_0313	r0416	GTP:uridine 5'-phosphotransferase	gdp[c] + ump[c] <=> gtp[c] + uridine[c]	2.7.1.48	CCM_00401	CCM_00401	Pyrimidine metabolism
row_0314	r0417	GTP:cytidine 5'-phosphotransferase	cytidine[c] + gtp[c] => cmp[c] + gdp[c]	2.7.1.48	CCM_00401	CCM_00401	Pyrimidine metabolism
row_0315	r0418	ATP:uridine 5'-phosphotransferase	atp[c] + uridine[c] => adp[c] + ump[c]	2.7.1.48;ec-code/2.7.1.213;ec-code/2.7.1.48	CCM_00401	CCM_00401	Pyrimidine metabolism
row_0316	r0420	5,10-methylenetetrahydrofolate:dUMP C-methyltransferase	5,10-methylenetetrahydrofolate[c] + dump[c] => dihydrofolate[c] + dtmp[c]	2.1.1.45;ec-code/2.1.1.45	CCM_02881	CCM_02881	Pyrimidine metabolism
row_0317	r0421	UTP:L-glutamine amido-ligase (ADP-forming)	atp[c] + h2o[c] + l-glutamine[c] + utp[c] => adp[c] + ctp[c] + l-glutamate[c] + phosphate[c]	6.3.4.2;ec-code/6.3.4.2	CCM_03686	CCM_03686	Pyrimidine metabolism
row_0318	r0422	UTP:ammonia ligase (ADP-forming)	atp[c] + nh3[c] + utp[c] => adp[c] + ctp[c] + phosphate[c]	6.3.4.2;ec-code/6.3.4.2	CCM_03686	CCM_03686	Pyrimidine metabolism
row_0319	r0423	uridine ribohydrolase	h2o[c] + uridine[c] => d-ribose[c] + uracil[c]	3.2.2.3;ec-code/3.2.2.3	CCM_09682	CCM_09682	Pyrimidine metabolism
row_0320	r0424	uracil hydro-lyase (adding D-ribose 5-phosphate;pseudouridine-5'-phosphate-forming)	d-ribose 5-phosphate[c] + uracil[c] <=> h2o[c] + pseudouridine 5'-phosphate[c]	4.2.1.70	CCM_07786	CCM_01461 or CCM_07786 or CCM_01461 or CCM_02503 or CCM_02684 or CCM_06297 or CCM_06732 or CCM_07777 or CCM_07786	Pyrimidine metabolism	1. improve gene annotation based on iWV1170 (Vongsangnak et al., 2017)
row_0321	r0425	hydrogen-carbonate:L-glutamine amido-ligase (ADP-forming, carbamate-phosphorylating)	2 atp[c] + co2[c] + 2 h2o[c] + l-glutamine[c] => 2 adp[c] + carbamoyl phosphate[c] + l-glutamate[c] + phosphate[c]	6.3.5.5	CCM_04127 or CCM_04128 or CCM_07055	CCM_04127 or CCM_04128 or CCM_07055	Pyrimidine metabolism
row_0322	r0426	hydrogen-carbonate:L-glutamine amido-ligase (ADP-forming, carbamate-phosphorylating)	2 atp[m] + co2[m] + 2 h2o[m] + l-glutamine[m] => 2 adp[m] + carbamoyl phosphate[m] + l-glutamate[m] + phosphate[m]	6.3.5.5	CCM_04127 or (CCM_04128 and CCM_04128) or CCM_07055	CCM_04127 or (CCM_04128 and CCM_04128) or CCM_07055	Pyrimidine metabolism
row_0323	r0427	2'-deoxyuridine 5'-monophosphate phosphohydrolase	dump[c] + h2o[c] => deoxyuridine[c] + phosphate[c]	3.1.3.5	CCM_04644	CCM_00622 or CCM_04644 or CCM_00622 or CCM_02831 or CCM_04317	Pyrimidine metabolism	1. improve gene annotation based on iWV1170 (Vongsangnak et al., 2017)
row_0324	r0428	thymidylate 5'-phosphohydrolase	dtmp[c] + h2o[c] => phosphate[c] + thymidine[c]	3.1.3.5	CCM_04644	CCM_00622 or CCM_04644 or CCM_00622 or CCM_02831 or CCM_04317	Pyrimidine metabolism	1. improve gene annotation based on iWV1170 (Vongsangnak et al., 2017)
row_0325	r0429	2'-deoxycytidine 5'-monophosphate phosphohydrolase	dcmp[c] + h2o[c] => deoxycytidine[c] + phosphate[c]	3.1.3.5	CCM_04644	CCM_00622 or CCM_04644 or CCM_00622 or CCM_02831 or CCM_04317	Pyrimidine metabolism	1. improve gene annotation based on iWV1170 (Vongsangnak et al., 2017)
row_0326	r0430	cytidine-5'-monophosphate phosphohydrolase	cmp[c] + h2o[c] => cytidine[c] + phosphate[c]	3.1.3.5	CCM_04644	CCM_00622 or CCM_04644 or CCM_00622 or CCM_02831 or CCM_04317	Pyrimidine metabolism	1. improve gene annotation based on iWV1170 (Vongsangnak et al., 2017)
row_0327	r0431	uridine 5'-monophosphate phosphohydrolase	h2o[c] + ump[c] => phosphate[c] + uridine[c]	3.1.3.5	CCM_04644	CCM_00622 or CCM_04644 or CCM_00622 or CCM_02831 or CCM_04317	Pyrimidine metabolism	1. improve gene annotation based on iWV1170 (Vongsangnak et al., 2017)
row_0328	r0432	ribonucleoside-triphosphate reductase	atp[c] + thioredoxin dithiol[c] => datp[c] + h2o[c] + thioredoxin disulfide[c]	1.17.4.2	CCM_05761	CCM_05761	Pyrimidine metabolism
row_0329	r0433	ribonucleoside-triphosphate reductase	gtp[c] + thioredoxin dithiol[c] => dgtp[c] + h2o[c] + thioredoxin disulfide[c]	1.17.4.2	CCM_05761	CCM_05761	Pyrimidine metabolism
row_0330	r0434	ribonucleoside-triphosphate reductase	ctp[c] + thioredoxin dithiol[c] => dctp[c] + h2o[c] + thioredoxin disulfide[c]	1.17.4.2	CCM_05761	CCM_05761	Pyrimidine metabolism
row_0331	r0435	ribonucleoside-triphosphate reductase	thioredoxin dithiol[c] + utp[c] => dutp[c] + h2o[c] + thioredoxin disulfide[c]	1.17.4.2	CCM_05761	CCM_05761	Pyrimidine metabolism
row_0332	r0436	UDP phosphohydrolase	h2o[c] + udp[c] => phosphate[c] + ump[c]	3.6.1.6	CCM_07752 or CCM_00441	CCM_07752 or CCM_00441	Pyrimidine metabolism
row_0333	r0437	ATP:dTMP phosphotransferase	adp[c] + dtdp[c] <=> atp[c] + dtmp[c]	2.7.4.9	CCM_09396	CCM_09396	Pyrimidine metabolism
row_0334	r0438	ATP:dCMP phosphotransferase	adp[c] + dcdp[c] <=> atp[c] + dcmp[c]	2.7.4.14	CCM_02335	CCM_02335	Pyrimidine metabolism
row_0335	r0439	uridylate kinase	adp[c] + cdp[c] <=> atp[c] + cmp[c]	2.7.4.14	CCM_02335	CCM_02335	Pyrimidine metabolism
row_0336	r0441	nucleoside triphosphatase	gtp[c] + 3 h2o[c] => guanosine[c] + 3 phosphate[c]	3.6.1.15	CCM_04282	CCM_04282	Pyrimidine metabolism
row_0337	r0442	cytidine aminohydrolase	cytidine[c] + h2o[c] => nh3[c] + uridine[c]	3.5.4.5;ec-code/3.5.4.5	CCM_02297	CCM_02297	Pyrimidine metabolism
row_0338	r0443	ATP:UDP phosphotransferase	adp[c] + utp[c] <=> atp[c] + udp[c]	2.7.4.6	CCM_07126	CCM_07126	Pyrimidine metabolism
row_0339	r0444	ATP:CDP phosphotransferase	adp[c] + ctp[c] <=> atp[c] + cdp[c]	2.7.4.6	CCM_07126	CCM_07126	Pyrimidine metabolism
row_0340	r0445	ATP:dUDP phosphotransferase	adp[c] + dutp[c] <=> atp[c] + dudp[c]	2.7.4.6	CCM_07126	CCM_07126	Pyrimidine metabolism
row_0341	r0446	ATP:dCDP phosphotransferase	adp[c] + dctp[c] <=> atp[c] + dcdp[c]	2.7.4.6	CCM_07126	CCM_07126	Pyrimidine metabolism
row_0342	r0447	nucleoside diphosphate kinase	adp[c] + dttp[c] <=> atp[c] + dtdp[c]	2.7.4.6	CCM_07126	CCM_07126	Pyrimidine metabolism
row_0343	r0448	dUTP nucleotidohydrolase	dutp[c] + h2o[c] => diphosphate[c] + dump[c]	3.6.1.23;ec-code/3.6.1.-;ec-code/3.6.1.23	CCM_03944 or CCM_05946	CCM_03944 or CCM_05946	Pyrimidine metabolism
row_0344	r0450	dihydroorotate dehydrogenase	(s)-dihydroorotate[c] + ubiquinone[m] => orotate[c] + ubiquinol[m]	1.3.5.2	CCM_07548	CCM_07548	Pyrimidine metabolism
row_0345	r0451	nicotinamide amidohydrolase	nh3[c] + nicotinate[c] <=> h2o[c] + nicotinamide[c]	3.5.1.19	CCM_04993	CCM_04993	Nicotinate and nicotinamide metabolism
row_0346	r0452	NADPH:NAD+ oxidoreductase	nadh[m] + nadp(+)[m] => nad(+)[m] + nadph[m]	1.6.1.2	CCM_09408	CCM_09408	Nicotinate and nicotinamide metabolism
row_0347	r0453	ATP:NADH 2'-phosphotransferase	atp[m] + nadh[m] => adp[m] + nadph[m]	2.7.1.86	CCM_04929	CCM_04929	Nicotinate and nicotinamide metabolism
row_0348	r0454	NAD+ phosphohydrolase	h2o[m] + nad(+)[m] => amp[m] + nicotinamide mononucleotide[m]	3.6.1.22	CCM_07360	CCM_07360	Nicotinate and nicotinamide metabolism
row_0349	r0455	ATP:nicotinamide-nucleotide adenylyltransferase	atp[c] + nicotinate d-ribonucleotide[c] => deamido-nad(+)[c] + diphosphate[c]	2.7.7.1;2.7.7.18;ec-code/2.7.7.1;ec-code/2.7.7.18	CCM_01141 or CCM_02189 or CCM_06858	CCM_01141 or CCM_02189 or CCM_06858	Nicotinate and nicotinamide metabolism
row_0350	r0456	deamido-NAD+:L-glutamine amido-ligase (AMP-forming)	atp[c] + deamido-nad(+)[c] + h2o[c] + l-glutamine[c] => amp[c] + diphosphate[c] + l-glutamate[c] + nad(+)[c]	6.3.5.1;ec-code/6.3.5.1	CCM_04447	CCM_04447	Nicotinate and nicotinamide metabolism
row_0351	r0457	nicotinate-nucleotide pyrophosphorylase	5-phospho-alpha-d-ribose 1-diphosphate[c] + quinolinate[c] => co2[c] + diphosphate[c] + nicotinate d-ribonucleotide[c]	2.4.2.19	CCM_05219	CCM_05219	Nicotinate and nicotinamide metabolism
row_0352	r0458	ATP:NAD+ 2'-phosphotransferase	atp[c] + nad(+)[c] => adp[c] + nadp(+)[c]	2.7.1.23;ec-code/2.7.1.23	CCM_05592 or CCM_06179	CCM_05592 or CCM_06179	Nicotinate and nicotinamide metabolism
row_0353	r0461	5,10-methylenetetrahydrofolate:3-methyl-2-oxobutanoate hydroxymethyltransferase	3-methyl-2-oxobutanoate[m] + 5,10-methylenetetrahydrofolate[m] + h2o[m] => 2-dehydropantoate[m] + tetrahydrofolate[m]	2.1.2.11	CCM_04063 or CCM_04063	CCM_04063 or CCM_04063	Coenzyme A and pantothenate biosynthesis
row_0354	r0463	ATP:pantothenate 4'-phosphotransferase	(r)-pantothenate[c] + atp[c] => (r)-4'-phosphopantothenate[c] + adp[c]	2.7.1.33;ec-code/2.7.1.33	CCM_03267	CCM_03267	Coenzyme A and pantothenate biosynthesis
row_0355	r0464	ATP:dephospho-CoA 3'-phosphotransferase	atp[c] + dephospho-coa[c] => adp[c] + coenzyme a[c]	2.7.1.24;ec-code/2.7.1.24	CCM_07447	CCM_07447	Coenzyme A and pantothenate biosynthesis
row_0356	r0465	pyruvate:pyruvate acetaldehydetransferase (decarboxylating)	2 pyruvate[m] => 2-acetolactate[m] + co2[m]	2.2.1.6	(CCM_00646 and CCM_08845) or CCM_00646 or CCM_00646	(CCM_00646 and CCM_08845) or CCM_00646 or CCM_00646	Coenzyme A and pantothenate biosynthesis
row_0357	r0470	proline dehydrogenase	l-proline[m] + nad(+)[m] => (s)-1-pyrroline-5-carboxylate[m] + nadh[m]	1.5.99.8	CCM_02842 or CCM_05526	CCM_02842 or CCM_05526	Porphyrin and chlorophyll metabolism
row_0358	r0471	succinyl-CoA:glycine C-succinyltransferase (decarboxylating)	glycine[m] + succinyl-coa[m] => 5-aminolevulinate[m] + co2[m] + coenzyme a[m]	2.3.1.37	CCM_01504	CCM_01504	Porphyrin and chlorophyll metabolism
row_0359	r0472	5-aminolevulinate hydro-lyase (adding 5-aminolevulinate and cyclizing; porphobilinogen-forming)	2 5-aminolevulinate[c] => 2 h2o[c] + porphobilinogen[c]	4.2.1.24;ec-code/4.2.1.24	CCM_00935	CCM_00935	Porphyrin and chlorophyll metabolism
row_0360	r0473	porphobilinogen:(4-[2-carboxyethyl]-3-[carboxymethyl]pyrrol-2-yl)methyltransferase (hydrolysing)	h2o[c] + 4 porphobilinogen[c] => hydroxymethylbilane[c] + 4 nh3[c]	2.5.1.61;ec-code/2.5.1.61	CCM_01870 or CCM_09407	CCM_01870 or CCM_09407	Porphyrin and chlorophyll metabolism
row_0361	r0474	hydroxymethylbilane hydro-lyase(cyclizing)	hydroxymethylbilane[c] => h2o[c] + uroporphyrinogen iii[c]	4.2.1.75;ec-code/4.2.1.75	CCM_01233	CCM_01233	Porphyrin and chlorophyll metabolism
row_0362	r0475	uroporphyrinogen-III carboxy-lyase	uroporphyrinogen iii[c] => 4 co2[c] + coproporphyrinogen iii[c]	4.1.1.37;ec-code/4.1.1.37	CCM_06673	CCM_06673	Porphyrin and chlorophyll metabolism
row_0363	r0476	coproporphyrinogen:oxygen oxidoreductase(decarboxylating)	coproporphyrinogen iii[m] + o2[m] => 2 h2o[c] + protoporphyrinogen[c] + 2 co2[m]	1.3.3.3	CCM_07483	CCM_07483	Porphyrin and chlorophyll metabolism
row_0364	r0478	protoheme ferro-lyase (protoporphyrin-forming)	protoporphyrin[m] => heme b[m]	4.99.1.1	CCM_03004	CCM_03004	Porphyrin and chlorophyll metabolism
row_0365	r0479	heme A farnesyltransferase	heme b[m] => heme o[m]	2.5.1.-	CCM_08191	CCM_08191	Porphyrin and chlorophyll metabolism
row_0366	r0480	cytochrome oxidase assembly factor COX15	heme o[m] => heme a[m]		CCM_05057	CCM_05057	Porphyrin and chlorophyll metabolism
row_0367	r0481	S-adenosyl-L-methionine:uroporphyrinogen-III C-methyltransferase	s-adenosyl-l-methionine[c] + uroporphyrinogen iii[c] => precorrins[c] + s-adenosyl-l-homocysteine[c]	2.1.1.107	CCM_00963 or CCM_04648	CCM_00963 or CCM_04648	Porphyrin and chlorophyll metabolism
row_0368	r0482	S-adenosyl-L-methionine:uroporphyrin-III C-methyltransferase	nad(+)[c] + precorrins[c] => nadh[c] + sirohydrochlorin[c]	1.3.1.76	CCM_04648	CCM_04648	Porphyrin and chlorophyll metabolism
row_0369	r0483	S-adenosyl-L-methionine:uroporphyrin-III C-methyltransferase	sirohydrochlorin[c] => siroheme[c]	4.99.1.4	CCM_04648	CCM_04648	Porphyrin and chlorophyll metabolism
row_0370	r0485	(S)-4-amino-5-oxopentanoate 4,5-aminomutase	(s)-4-amino-5-oxopentanoate[c] => 5-aminolevulinate[c]	5.4.3.8	CCM_07021	CCM_07021	Porphyrin and chlorophyll metabolism
row_0371	r0486	biotin synthase	biotin[c] <=> dethiobiotin[c] + sulfur[c]	2.8.1.6	CCM_08607	CCM_08607	Biotin metabolism
row_0372	r0487	6-carboxyhexanoyl-CoA:L-alanine C-carboxyhexanoyltransferase (decarboxylating)	l-alanine[c] + pimeloyl-coa[c] => 8-amino-7-oxononanoate[c] + co2[c] + coenzyme a[c]	2.3.1.47;ec-code/2.3.1.47	CCM_08606	CCM_08606	Biotin metabolism
row_0373	r0488	S-adenosyl-L-methionine:8-amino-7-oxononanoate aminotransferase	8-amino-7-oxononanoate[c] + s-adenosyl-l-methionine[c] => 7,8-diaminononanoate[c] + s-adenosyl-4-methylthio-2-oxobutanoate[c]	2.6.1.62;ec-code/2.6.1.62	CCM_00296 or CCM_02890 or CCM_08605	CCM_00296 or CCM_02890 or CCM_08605	Biotin metabolism
row_0374	r0491	biotin synthase	dethiobiotin[c] + 2 s-adenosyl-l-methionine[c] + sulfur[c] => biotin[c] + 2 deoxyadenosine[c] + 2 l-methionine[c]	2.8.1.6	CCM_05871	CCM_05871	Biotin metabolism
row_0375	r0496	pyridoxal 5-phosphate synthase	d-glyceraldehyde 3-phosphate[c] + d-ribulose 5-phosphate[c] + l-glutamine[c] => 3 h2o[c] + l-glutamate[c] + phosphate[c] + pyridoxal 5'-phosphate[c]	2.6.-.-;4.-.-.-;ec-code/4.3.3.6	CCM_03578 or CCM_03579	CCM_03578 or CCM_03579	Vitamin B6 metabolism
row_0376	r0497	ATP:pyridoxal 5'-phosphotransferase	atp[c] + pyridoxamine[c] => adp[c] + pyridoxamine 5'-phosphate[c]	2.7.1.35;ec-code/2.7.1.35	CCM_05945	CCM_05945	Vitamin B6 metabolism
row_0377	r0498	ATP:pyridoxal 5'-phosphotransferase	atp[c] + pyridoxal[c] => adp[c] + pyridoxal 5'-phosphate[c]	2.7.1.35;ec-code/2.7.1.35	CCM_05945	CCM_05945	Vitamin B6 metabolism
row_0378	r0499	pyridoxamine-5'-phosphate:oxygen oxidoreductase (deaminating)	h2o[c] + o2[c] + pyridoxamine 5'-phosphate[c] => h2o2[c] + nh3[c] + pyridoxal 5'-phosphate[c]	1.4.3.5	CCM_03430 or CCM_04235	CCM_03430 or CCM_04235	Vitamin B6 metabolism
row_0379	r0500	ATP:pyridoxine 5'-phosphotransferase	atp[c] + pyridoxine[c] => adp[c] + pyridoxine 5'-phosphate[c]	2.7.1.35;ec-code/2.7.1.35	CCM_05945	CCM_05945	Vitamin B6 metabolism
row_0380	r0501	pyridoxine 5-phosphate:oxygen oxidoreductase	o2[c] + pyridoxine 5'-phosphate[c] => h2o2[c] + pyridoxal 5'-phosphate[c]	1.4.3.5	CCM_04235 or CCM_03430	CCM_04235 or CCM_03430	Vitamin B6 metabolism
row_0381	r0502	pyridoxine:oxygen oxidoreductase (deaminating)	h2o2[c] + pyridoxal[c] <=> o2[c] + pyridoxine[c]	1.4.3.5	CCM_03430 or CCM_04235	CCM_03430 or CCM_04235	Vitamin B6 metabolism
row_0382	r0503	pyridoxamine:oxygen oxidoreductase (deaminating)	h2o2[c] + nh3[c] + pyridoxal[c] <=> h2o[c] + o2[c] + pyridoxamine[c]	1.4.3.5	CCM_03430 or CCM_04235	CCM_03430 or CCM_04235	Vitamin B6 metabolism
row_0383	r0506	polyisopentenylpyrolinate:4-hydroxybenzoate nonaprenyltransferase	4-hydroxybenzoate[c] + all-trans-polyprenyl diphosphate[c] => 4-hydroxy-3-polyprenylbenzoate[c] + diphosphate[c]	2.5.1.39	CCM_07474	CCM_07474	Ubiquinone and other terpenoid quinone biosynthesis
row_0384	r0510	2-octaprenyl-6-methoxyphenol hydroxylase	2-polyprenyl-6-methoxyphenol[c] + o2[c] => 2-polyprenyl-6-methoxy-1,4-benzoquinone[c] + h2o[c]	1.14.13.-	CCM_02264	CCM_02264	Ubiquinone and other terpenoid quinone biosynthesis
row_0385	r0511	ubiquinone biosynthesis methyltransferase	2-polyprenyl-6-methoxy-1,4-benzoquinone[c] + s-adenosyl-l-methionine[c] => 2-polyprenyl-3-methyl-6-methoxy-1,4-benzoquinone[c] + s-adenosyl-l-homocysteine[c]	2.1.1.201	CCM_00363	CCM_00363	Ubiquinone and other terpenoid quinone biosynthesis
row_0386	r0512	2-octaprenyl-3-methyl-6-methoxy-1,4-benzoquinol hydroxylase	2-polyprenyl-3-methyl-6-methoxy-1,4-benzoquinone[c] + nadph[c] + o2[c] => 2-polyprenyl-3-methyl-5-hydroxy-6-methoxy-1,4-benzoquinone[c] + h2o[c] + nadp(+)[c]	1.14.13.-	CCM_00523	CCM_00523	Ubiquinone and other terpenoid quinone biosynthesis
row_0387	r0514	L-cysteine:[ThiI] sulfurtransferase	cysteine-[enzyme][m] + l-cysteine[m] => l-alanine[m] + s-sulfanylcysteine-[enzyme][m]	2.8.1.7	CCM_08125	CCM_08125 or CCM_08125 or CCM_09542	Thiamine metabolism	1. improve gene annotation based on iWV1170 (Vongsangnak et al., 2017)
row_0388	r0515	ATP:4-amino-2-methyl-5-phosphomethylpyrimidine phosphotransferase	4-amino-2-methyl-5-phosphomethylpyrimidine[c] + atp[c] => 4-amino-2-methyl-5-diphosphomethylpyrimidine[c] + adp[c]	2.7.4.7;ec-code/2.7.4.7	CCM_09434	CCM_09434	Thiamine metabolism
row_0389	r0516	ATP:4-methyl-5-(2-hydroxyethyl)-thiazole 2-phosphotransferase	5-(2-hydroxyethyl)-4-methylthiazole[c] + atp[c] => 4-methyl-5-(2-phosphonooxyethyl)thiazole[c] + adp[c]	2.7.1.50;ec-code/2.7.1.50	CCM_01506	CCM_01506	Thiamine metabolism
row_0390	r0517	2-methyl-4-amino-5-hydroxymethylpyrimidine-diphosphate:4-methyl-5-(2-phosphoethyl)-thiazole 2-methyl-4-aminopyridine-5-methenyltransferase	4-amino-2-methyl-5-diphosphomethylpyrimidine[c] + 4-methyl-5-(2-phosphonooxyethyl)thiazole[c] => diphosphate[c] + thiamin monophosphate[c]	2.5.1.3;ec-code/2.5.1.3	CCM_01506	CCM_01506	Thiamine metabolism
row_0391	r0518	thiamin diphosphate phosphohydrolase	h2o[c] + thiamin diphosphate[c] => phosphate[c] + thiamin monophosphate[c]	3.6.1.15	CCM_03944	CCM_03944	Thiamine metabolism
row_0392	r0519	thiamin monophosphate phosphohydrolase	h2o[c] + thiamin monophosphate[c] => phosphate[c] + thiamin[c]	3.1.3.-;ec-code/3.1.3.1;ec-code/3.1.3.100;ec-code/3.1.3.2	CCM_01841 or CCM_03826 or CCM_07556 or CCM_07965 or CCM_09478 or CCM_09635	CCM_01841 or CCM_03826 or CCM_07556 or CCM_07965 or CCM_09478 or CCM_09635	Thiamine metabolism
row_0393	r0520	ATP:thiamine diphosphotransferase	atp[c] + thiamin[c] => amp[c] + thiamin diphosphate[c]	2.7.6.2;ec-code/2.7.6.2	CCM_00395 or CCM_02875	CCM_00395 or CCM_02875 or CCM_00395 or CCM_02281 or CCM_02368 or CCM_02875	Thiamine metabolism	1. improve gene annotation based on iWV1170 (Vongsangnak et al., 2017)
row_0394	r0521	GTP 7,8-8,9-dihydrolase (diphosphate-forming)	gtp[c] => 2,5-diamino-6-hydroxy-4-(5'-phosphoribosylamino)-pyrimidine[c] + diphosphate[c] + formate[c]	3.5.4.25	CCM_03947 or CCM_09652	CCM_03947 or CCM_09652	Riboflavin, FMN and FAD metabolism
row_0395	r0525	D-ribulose 5-phosphate formate-lyase (L-3,4-dihydroxybutan-2-one-4-phosphate-forming)	d-ribulose 5-phosphate[c] => 2-hydroxy-3-oxobutyl phosphate[c] + formate[c]	4.1.99.12;ec-code/4.1.99.12	CCM_04503	CCM_04503	Riboflavin, FMN and FAD metabolism
row_0396	r0526	6,7-dimethyl-8-ribityllumazine synthase	2-hydroxy-3-oxobutyl phosphate[c] + 5-amino-6-(d-ribitylamino)uracil[c] => 6,7-dimethyl-8-(1-d-ribityl)lumazine[c] + 2 h2o[c] + phosphate[c]	2.5.1.-;ec-code/2.5.1.78	CCM_06814	CCM_06814	Riboflavin, FMN and FAD metabolism
row_0397	r0527	6,7-dimethyl-8-(1-D-ribityl)lumazine:6,7-dimethyl-8-(1-D-ribityl)lumazine 2,3-butanediyltransferase	2 6,7-dimethyl-8-(1-d-ribityl)lumazine[c] => 5-amino-6-(d-ribitylamino)uracil[c] + riboflavin[c]	2.5.1.9;ec-code/2.5.1.9	CCM_06814 or CCM_06886	CCM_06814 or CCM_06886	Riboflavin, FMN and FAD metabolism
row_0398	r0528	ATP:riboflavin 5'-phosphotransferase	atp[c] + riboflavin[c] => adp[c] + fmn[c]	2.7.1.26;ec-code/2.7.1.26	CCM_09383	CCM_09383	Riboflavin, FMN and FAD metabolism
row_0399	r0529	ATP:FMN adenylyltransferase	atp[c] + fmn[c] => diphosphate[c] + fad[c]	2.7.7.2;ec-code/2.7.7.2	CCM_05212	CCM_05212	Riboflavin, FMN and FAD metabolism
row_0400	r0531	1D-myo-inositol-3-phosphate lyase (isomerizing)	alpha-d-glucose 6-phosphate[c] => 1d-myo-inositol 3-phosphate[c]	5.5.1.4	CCM_08408	CCM_08408	Inositol phosphate metabolism
row_0401	r0532	1D-myo-inositol 3-phosphate phosphohydrolase	1d-myo-inositol 3-phosphate[c] + h2o[c] => myo-inositol[c] + phosphate[c]	3.1.3.25;ec-code/3.1.3.25	CCM_02973 or CCM_03264 or CCM_04056	CCM_02973 or CCM_03264 or CCM_04056 or CCM_02973 or CCM_03351 or CCM_07890	Inositol phosphate metabolism	1. improve gene annotation based on iWV1170 (Vongsangnak et al., 2017)
row_0402	r0533	myo-Inositol:oxygen oxidoreductase	myo-inositol[c] + o2[c] => d-glucuronate[c] + h2o[c]	1.13.99.1	CCM_00628	CCM_00628	Inositol phosphate metabolism
row_0403	r0535	myo-inositol 2-dehydrogenase	myo-inositol[c] + nad(+)[c] => 2-inosose[c] + nadh[c]	1.1.1.18;ec-code/1.1.1.18	CCM_03114	CCM_03114	Inositol phosphate metabolism
row_0404	r0536	1D-myo-inositol 1-phosphate phosphohydrolase	1d-myo-inositol 1-phosphate[c] + h2o[c] => myo-inositol[c] + phosphate[c]	3.1.3.25;ec-code/3.1.3.25	CCM_02973	CCM_02973 or CCM_02973 or CCM_03351 or CCM_07890	Inositol phosphate metabolism	1. improve gene annotation based on iWV1170 (Vongsangnak et al., 2017)
row_0405	r0537	phosphatidylinositol 4-kinase	1-phosphatidyl-1d-myo-inositols[c] + atp[c] => 1-phosphatidyl-1d-myo-inositol 4-phosphate[c] + adp[c]	2.7.1.67;ec-code/2.7.1.67	CCM_02448 or CCM_06818 or CCM_07525	CCM_02448 or CCM_06818 or CCM_07525	Inositol phosphate metabolism
row_0406	r0538	ATP:1-phosphatidyl-1D-myo-inositol-4-phosphate 5-phosphotransferase	1-phosphatidyl-1d-myo-inositol 4-phosphate[c] + atp[c] => 1-phosphatidyl-d-myo-inositol 4,5-bisphosphate[c] + adp[c]	2.7.1.68;ec-code/2.7.1.68	CCM_01361	CCM_01361	Inositol phosphate metabolism
row_0407	r0539	ATP:1-phosphatidyl-1D-myo-inositol 3-phosphotransferase	1-phosphatidyl-1d-myo-inositols[c] + atp[c] => 1-phosphatidyl-1d-myo-inositol 3-phosphate[c] + adp[c]	2.7.1.137;ec-code/2.7.1.137;ec-code/2.7.1.154	CCM_03362	CCM_03362	Inositol phosphate metabolism
row_0408	r0540	L-aspartate:2-oxoglutarate aminotransferase	2-oxoglutarate[m] + l-aspartate[m] <=> l-glutamate[m] + oxaloacetate[m]	2.6.1.1	CCM_05388 or CCM_07489	CCM_05388 or CCM_07489	Alanine/aspartate and asparagine metabolism
row_0409	r0541	L-aspartate:2-oxoglutarate aminotransferase	2-oxoglutarate[c] + l-aspartate[c] <=> l-glutamate[c] + oxaloacetate[c]	2.6.1.1	CCM_01874 or CCM_05388 or CCM_07489	CCM_01874 or CCM_05388 or CCM_07489	Alanine/aspartate and asparagine metabolism
row_0410	r0542	L-alanine:2-oxoglutarate aminotransferase	2-oxoglutarate[c] + l-alanine[c] <=> l-glutamate[c] + pyruvate[c]	2.6.1.2	CCM_04522	CCM_04522	Alanine/aspartate and asparagine metabolism
row_0411	r0543	L-asparagine amidohydrolase	h2o[c] + l-asparagine[c] => l-aspartate[c] + nh3[c]	3.5.1.1;ec-code/3.5.1.1;ec-code/3.5.1.38;ec-code/3.5.5.4	CCM_02482 or CCM_02918	CCM_02482 or CCM_02918	Alanine/aspartate and asparagine metabolism
row_0412	r0544	L-aspartate:L-glutamine amido-ligase (AMP-forming)	atp[c] + h2o[c] + l-aspartate[c] + l-glutamine[c] => amp[c] + diphosphate[c] + l-asparagine[c] + l-glutamate[c]	6.3.5.4;ec-code/6.3.5.4	CCM_00509 or CCM_01521	CCM_00509 or CCM_01521	Alanine/aspartate and asparagine metabolism
row_0413	r0545	L-aspartate:ammonia ligase (AMP-forming)	atp[c] + l-aspartate[c] + nh3[c] => amp[c] + diphosphate[c] + l-asparagine[c]	6.3.1.1	CCM_03855	CCM_03855	Alanine/aspartate and asparagine metabolism
row_0414	r0546	L-aspartate-4-semialdehyde:NADP+ oxidoreductase (phosphorylating)	4-phospho-l-aspartate[c] + nadph[c] => l-aspartate 4-semialdehyde[c] + nadp(+)[c] + phosphate[c]	1.2.1.11	CCM_03310	CCM_03310	Alanine/aspartate and asparagine metabolism
row_0415	r0547	ATP:L-aspartate 4-phosphotransferase	atp[c] + l-aspartate[c] => 4-phospho-l-aspartate[c] + adp[c]	2.7.2.4;ec-code/2.7.2.4	CCM_03898 or CCM_09199	CCM_03898 or CCM_09199	Alanine/aspartate and asparagine metabolism
row_0416	r0548	L-aspartic acid:oxygen oxidoreductase (deaminating)	h2o[c] + l-aspartate[c] + o2[c] => h2o2[c] + nh3[c] + oxaloacetate[c]	1.4.3.2	CCM_00373	CCM_00373	Alanine/aspartate and asparagine metabolism
row_0417	r0549	L-glutamate 1-carboxy-lyase (4-aminobutanoate-forming)	l-glutamate[c] => co2[c] + gamma-aminobutyrate[c]	4.1.1.15;ec-code/4.1.1.15	CCM_06124 or CCM_08740 or CCM_08965	CCM_06124 or CCM_08740 or CCM_08965	Alanine/aspartate and asparagine metabolism
row_0418	r0550	L-glutamate:NADP+ oxidoreductase (transaminating)	2-oxoglutarate[c] + l-glutamine[c] + nadph[c] => 2 l-glutamate[c] + nadp(+)[c]	1.4.1.13	CCM_03495	CCM_03495	Alanine/aspartate and asparagine metabolism
row_0419	r0551	L-glutamate:NAD+ oxidoreductase (deaminating)	h2o[c] + l-glutamate[c] + nad(+)[c] => 2-oxoglutarate[c] + nadh[c] + nh3[c]	1.4.1.2;ec-code/1.4.1.2;ec-code/1.4.1.3	CCM_09444	CCM_09444	Alanine/aspartate and asparagine metabolism
row_0420	r0552	L-glutamate:NAD+ oxidoreductase (deaminating)	h2o[m] + l-glutamate[m] + nad(+)[m] => 2-oxoglutarate[m] + nadh[m] + nh3[m]	1.4.1.2	CCM_09444	CCM_09444	Alanine/aspartate and asparagine metabolism
row_0421	r0554	4-aminobutanoate:2-oxoglutarate aminotransferase	2-oxoglutarate[m] + gamma-aminobutyrate[m] => l-glutamate[m] + succinate semialdehyde[m]	2.6.1.19	CCM_03453 or CCM_06829 or CCM_07295	CCM_03453 or CCM_06829 or CCM_07295	Alanine/aspartate and asparagine metabolism
row_0422	r0555	L-glutamate:ammonia ligase (ADP-forming)	atp[c] + l-glutamate[c] + nh3[c] => adp[c] + l-glutamine[c] + phosphate[c]	6.3.1.2;ec-code/6.3.1.2	CCM_05697 or CCM_08119	CCM_05697 or CCM_08119	Alanine/aspartate and asparagine metabolism
row_0423	r0557	glucosamine-fructose-6-phosphate aminotransferase	beta-d-fructofuranose 6-phosphate[c] + l-glutamine[c] => d-glucosamine 6-phosphate[c] + l-glutamate[c]	2.6.1.16	CCM_07033	CCM_07033	Alanine/aspartate and asparagine metabolism
row_0424	r0558	L-alanine:glyoxylate aminotransferase	glyoxylate[p] + l-alanine[p] <=> glycine[p] + pyruvate[p]	2.6.1.44	CCM_00200	CCM_00200	Alanine/aspartate and asparagine metabolism
row_0425	r0559	L-serine:pyruvate aminotransferase	l-serine[c] + pyruvate[c] => 3-hydroxypyruvate[c] + l-alanine[c]	2.6.1.44;ec-code/2.6.1.51	CCM_00200	CCM_00200	Alanine/aspartate and asparagine metabolism
row_0426	r0560	N-acetyl-gamma-glutamyl-phosphate reductase (EC 1.2.1.38) and acetylglutamate kinase (EC 2.7.2.8)	n-acetyl-l-gamma-glutamyl phosphate[m] + nadph[m] => n-acetyl-l-glutamate 5-semialdehyde[m] + nadp(+)[m] + phosphate[m]	1.2.1.38	CCM_06281 or CCM_09169	CCM_06281 or CCM_09169	Arginine and proline metabolism
row_0427	r0561	S-adenosylmethioninamine:putrescine 3-aminopropyltransferase	putrescine[c] + s-adenosylmethioninamine[c] => 5'-s-methyl-5'-thioadenosine[c] + spermidine[c]	2.5.1.16;ec-code/2.5.1.16	CCM_00554	CCM_00554 or CCM_00554 or CCM_04045	Arginine and proline metabolism	1. improve gene annotation based on iWV1170 (Vongsangnak et al., 2017)
row_0428	r0562	urea:carbon-dioxide ligase (ADP-forming)	atp[c] + co2[c] + h2o[c] + urea[c] => adp[c] + phosphate[c] + urea-1-carboxylate[c]	6.3.4.6	CCM_01972 or CCM_03431	CCM_01972 or CCM_03431	Arginine and proline metabolism
row_0429	r0563	urea-1-carboxylate amidohydrolase	h2o[c] + urea-1-carboxylate[c] => 2 co2[c] + 2 nh3[c]	3.5.1.54	CCM_01972	CCM_01972	Arginine and proline metabolism
row_0430	r0564	S-adenosyl-L-methionine carboxy-lyase [(5-deoxy-5-adenosyl)(3-aminopropyl)methylsulfonium-forming]	s-adenosyl-l-methionine[c] => co2[c] + s-adenosylmethioninamine[c]	4.1.1.50;ec-code/4.1.1.50	CCM_04914	CCM_04914	Arginine and proline metabolism
row_0431	r0565	spermidine:(acceptor) oxidoreductase	h2o[c] + o2[c] + spermidine[c] => 4-aminobutanal[c] + h2o2[c] + trimethylenediamine[c]	1.5.99.6	CCM_04765	CCM_04765	Arginine and proline metabolism
row_0432	r0566	acetyl-CoA:L-glutamate N-acetyltransferase	acetyl-coa[m] + l-glutamate[m] => coenzyme a[m] + n-acetyl-l-glutamate[m]	2.3.1.1	CCM_03230	CCM_03230	Arginine and proline metabolism
row_0433	r0567	ATP:N-acetyl-L-glutamate 5-phosphotransferase	atp[m] + n-acetyl-l-glutamate[m] => adp[m] + n-acetyl-l-gamma-glutamyl phosphate[m]	2.7.2.8	CCM_01946 or CCM_02941 or CCM_06281 or CCM_09169	CCM_01946 or CCM_02941 or CCM_06281 or CCM_09169	Arginine and proline metabolism
row_0434	r0568	N2-acetyl-L-ornithine:2-oxoglutarate aminotransferase	l-glutamate[m] + n-acetyl-l-glutamate 5-semialdehyde[m] => 2-oxoglutarate[m] + n2-acetyl-l-ornithine[m]	2.6.1.11	CCM_08964	CCM_08964	Arginine and proline metabolism
row_0435	r0569	N2-acetyl-L-ornithine amidohydrolase	h2o[c] + n2-acetyl-l-ornithine[c] => acetate[c] + l-ornithine[c]	3.5.1.14;3.5.1.16;ec-code/3.5.1.14;ec-code/3.5.1.16	CCM_00841 or CCM_02857 or CCM_03627 or CCM_05862 or CCM_06895	CCM_00841 or CCM_02857 or CCM_03627 or CCM_05862 or CCM_06895	Arginine and proline metabolism
row_0436	r0570	L-citrulline:L-aspartate ligase (AMP-forming)	amp[c] + diphosphate[c] + n-(l-arginino)succinate[c] <=> atp[c] + l-aspartate[c] + l-citrulline[c]	6.3.4.5	CCM_02400	CCM_02400	Arginine and proline metabolism
row_0437	r0571	2-(Nomega-L-arginino)succinate arginine-lyase (fumarate-forming)	fumarate[c] + l-arginine[c] <=> n-(l-arginino)succinate[c]	4.3.2.1	CCM_02430 or CCM_08039	CCM_02430 or CCM_08039	Arginine and proline metabolism
row_0438	r0572	L-arginine amidinohydrolase	h2o[c] + l-arginine[c] => l-ornithine[c] + urea[c]	3.5.3.1;ec-code/3.5.3.1	CCM_00464	CCM_00464	Arginine and proline metabolism
row_0439	r0573	agmatine amidinohydrolase	agmatine[c] + h2o[c] => putrescine[c] + urea[c]	3.5.3.11;ec-code/3.5.3.11	(CCM_06009 and CCM_00978) or CCM_00978 or CCM_06009	(CCM_06009 and CCM_00978) or CCM_00978 or CCM_06009	Arginine and proline metabolism
row_0440	r0574	gamma-glutamyl phosphate reductase	d-alpha-glutamyl phosphate[c] + nadph[c] => l-glutamate 5-semialdehyde[c] + nadp(+)[c] + phosphate[c]	1.2.1.41	CCM_01989	CCM_01989	Arginine and proline metabolism
row_0441	r0575	proline dehydrogenase	fad[m] + l-proline[m] => (s)-1-pyrroline-5-carboxylate[m] + fadh2[m]	1.5.99.8	CCM_02842	CCM_02842	Arginine and proline metabolism
row_0442	r0576	L-proline,2-oxoglutarate:oxygen oxidoreductase (4-hydroxylating)	2-oxoglutarate[c] + l-proline[c] + o2[c] => co2[c] + succinate[c] + trans-4-hydroxy-l-proline[c]	1.14.11.2	CCM_06081	CCM_02519 or CCM_06081 or CCM_06083 or CCM_06081 or CCM_07872 or CCM_03263 or CCM_02519 or CCM_09091	Arginine and proline metabolism	1. improve gene annotation based on iWV1170 (Vongsangnak et al., 2017)
row_0443	r0577	delta-1-pyrroline-5-carboxylate dehydrogenase	nad(+)[m] + trans-4-hydroxy-l-proline[m] => l-1-pyrroline-3-hydroxy-5-carboxylate[m] + nadh[m]	1.5.1.12	CCM_06901	CCM_06901	Arginine and proline metabolism
row_0444	r0578	delta-1-pyrroline-5-carboxylate dehydrogenase	h2o[m] + l-glutamate 5-semialdehyde[m] + nadp(+)[m] => l-glutamate[m] + nadph[m]	1.5.1.12	CCM_06901 or CCM_06901 or CCM_06901	CCM_06901 or CCM_06901 or CCM_06901	Arginine and proline metabolism
row_0445	r0579	L-proline:NADP+ 5-oxidoreductase	(s)-1-pyrroline-5-carboxylate[c] + nadph[c] => l-proline[c] + nadp(+)[c]	1.5.1.2	CCM_01522	CCM_01522	Arginine and proline metabolism
row_0446	r0580	pyrroline-5-carboxylate reductase	l-1-pyrroline-3-hydroxy-5-carboxylate[c] + nadph[c] => nadp(+)[c] + trans-4-hydroxy-l-proline[c]	1.5.1.2	CCM_01522	CCM_01522	Arginine and proline metabolism
row_0447	r0581	trans-4-hydroxy-L-proline:NAD+ 5-oxidoreductase	l-1-pyrroline-3-hydroxy-5-carboxylate[c] + nadh[c] => nad(+)[c] + trans-4-hydroxy-l-proline[c]	1.5.1.2	CCM_01522	CCM_01522	Arginine and proline metabolism
row_0448	r0583	N2-acetyl-L-ornithine:L-glutamate N-acetyltransferase	l-glutamate[m] + n2-acetyl-l-ornithine[m] => l-ornithine[m] + n-acetyl-l-glutamate[m]	2.3.1.35	CCM_03230	CCM_03230	Arginine and proline metabolism
row_0449	r0584	L-ornithine:2-oxo-acid aminotransferase	2-oxoglutarate[c] + l-ornithine[c] => l-glutamate 5-semialdehyde[c] + l-glutamate[c]	2.6.1.13;ec-code/2.6.1.13	CCM_07280	CCM_07280	Arginine and proline metabolism
row_0450	r0585	L-ornithine carboxy-lyase (putrescine-forming)	l-ornithine[c] => co2[c] + putrescine[c]	4.1.1.17;ec-code/4.1.1.17	CCM_07906	CCM_07906	Arginine and proline metabolism
row_0451	r0586	S-adenosylmethioninamine:spermidine 3-aminopropyltransferase	s-adenosylmethioninamine[c] + spermidine[c] => 5'-s-methyl-5'-thioadenosine[c] + spermine[c]	2.5.1.22;ec-code/2.5.1.16;ec-code/2.5.1.22	CCM_00554	CCM_00554 or CCM_00554 or CCM_04045	Arginine and proline metabolism	1. improve gene annotation based on iWV1170 (Vongsangnak et al., 2017)
row_0452	r0590	sulfhydryl oxidase (Sox)	2 l-cysteine[c] + o2[c] => h2o2[c] + l-cystine[c]	1.8.3.3	CCM_08835 or CCM_08835	CCM_08835 or CCM_08835	Cysteine and methionine metabolism
row_0453	r0591	S-adenosyl-L-methionine:L-homocysteine S-methyltransferase	l-homocysteine[c] + s-adenosyl-l-methionine[c] => l-methionine[c] + s-adenosyl-l-homocysteine[c]	2.1.1.10;ec-code/2.1.1.10	CCM_05252	CCM_05252	Cysteine and methionine metabolism
row_0454	r0592	ATP:L-methionine S-adenosyltransferase	atp[c] + h2o[c] + l-methionine[c] => diphosphate[c] + phosphate[c] + s-adenosyl-l-methionine[c]	2.5.1.6	CCM_03206 and CCM_02308	CCM_03206 and CCM_02308	Cysteine and methionine metabolism
row_0455	r0593	acetyl-CoA:L-serine O-acetyltransferase	acetyl-coa[c] + l-serine[c] => coenzyme a[c] + o-acetyl-l-serine[c]	2.3.1.30	CCM_01130 or CCM_09306	CCM_01130 or CCM_09306	Cysteine and methionine metabolism
row_0456	r0594	O3-acetyl-L-serine:hydrogen-sulfide	h2s[m] + o-acetyl-l-serine[m] => acetate[m] + l-cysteine[m]	2.5.1.47	CCM_01476 or CCM_05473 or CCM_08097	CCM_01476 or CCM_05473 or CCM_08097	Cysteine and methionine metabolism
row_0457	r0595	O3-acetyl-L-serine:hydrogen-sulfide	h2s[c] + o-acetyl-l-serine[c] => acetate[c] + l-cysteine[c]	2.5.1.47;ec-code/2.5.1.47;ec-code/2.5.1.65	CCM_00844 or CCM_01476 or CCM_03055 or CCM_05473 or CCM_08891	CCM_00844 or CCM_01476 or CCM_03055 or CCM_05473 or CCM_08891	Cysteine and methionine metabolism
row_0458	r0596	L-cystathionine L-homocysteine-lyase (deaminating; pyruvate-forming)	h2o[c] + l-cystathionine[c] => l-homocysteine[c] + nh3[c] + pyruvate[c]	4.4.1.8;ec-code/4.4.1.8	CCM_02946 or CCM_05953	CCM_02946 or CCM_05953	Cysteine and methionine metabolism
row_0459	r0597	5-methyltetrahydropteroyltri-L-glutamate:L-homocysteine S-methyltransferase	5-methyltetrahydropteroyltri-l-glutamate[c] + l-homocysteine[c] => l-methionine[c] + tetrahydropteroyltri-l-glutamate[c]	2.1.1.14;ec-code/2.1.1.14	CCM_05322 or CCM_08535	CCM_05322 or CCM_08535	Cysteine and methionine metabolism
row_0460	r0598	5-methyltetrahydrofolate:L-homocysteine S-methyltransferase	5-methyltetrahydrofolate[c] + l-homocysteine[c] => l-methionine[c] + tetrahydrofolate[c]	2.1.1.13	CCM_05322 or CCM_08535	CCM_05322 or CCM_08535	Cysteine and methionine metabolism
row_0461	r0599	S-adenosyl-L-homocysteine hydrolase	h2o[c] + s-adenosyl-l-homocysteine[c] => adenosine[c] + l-homocysteine[c]	3.3.1.1;ec-code/3.3.1.1	CCM_07244	CCM_07244	Cysteine and methionine metabolism
row_0462	r0600	acetyl-CoA:L-homoserine O-acetyltransferase	acetyl-coa[c] + l-homoserine[c] <=> coenzyme a[c] + o-acetyl-l-homoserine[c]	2.3.1.31	CCM_01130 or CCM_06127 or CCM_09306	CCM_01130 or CCM_06127 or CCM_09306	Cysteine and methionine metabolism
row_0463	r0601	O-acetyl-L-homoserine:hydrogen sulfide S-(3-amino-3-carboxypropyl)transferase	h2s[c] + o-acetyl-l-homoserine[c] => acetate[c] + l-homocysteine[c]	2.5.1.49	CCM_03055 or CCM_08891	CCM_03055 or CCM_08891	Cysteine and methionine metabolism
row_0464	r0602	O-succinyl-L-homoserine succinate-lyase (adding cysteine)	l-cysteine[c] + o-succinyl-l-homoserine[c] => l-cystathionine[c] + succinate[c]	2.5.1.48;ec-code/2.5.1.48	CCM_01210 or CCM_08893	CCM_01210 or CCM_08893	Cysteine and methionine metabolism
row_0465	r0603	O-succinyl-L-homoserine succinate-lyase (deaminating; 2-oxobutanoate-forming)	h2o[c] + o-succinyl-l-homoserine[c] => 2-oxobutanoate[c] + nh3[c] + succinate[c]	2.5.1.48;ec-code/2.5.1.48	CCM_01210 or CCM_08893	CCM_01210 or CCM_08893	Cysteine and methionine metabolism
row_0466	r0604	O-succinyl-L-homoserine succinate-lyase (adding hydrogen sulfide)	h2s[c] + o-succinyl-l-homoserine[c] => l-homocysteine[c] + succinate[c]	2.5.1.48;ec-code/2.5.1.-;ec-code/2.5.1.48	CCM_01210 or CCM_08893	CCM_01210 or CCM_08893	Cysteine and methionine metabolism
row_0467	r0605	O-acetyl-L-homoserine succinate-lyase (adding cysteine)	l-cysteine[c] + o-acetyl-l-homoserine[c] => acetate[c] + l-cystathionine[c]	2.5.1.48;ec-code/2.5.1.48	CCM_01210 or CCM_08893	CCM_01210 or CCM_08893	Cysteine and methionine metabolism
row_0468	r0606	L-cystathionine cysteine-lyase (deaminating; 2-oxobutanoate-forming)	h2o[c] + l-cystathionine[c] => 2-oxobutanoate[c] + l-cysteine[c] + nh3[c]	4.4.1.1;ec-code/4.4.1.1	CCM_05953 or CCM_07010	CCM_05953 or CCM_07010	Cysteine and methionine metabolism
row_0469	r0607	S-methyl-5'-thioadenosine:phosphate-S-methyl-5-thio-alpha-D-ribosyl-transferase	5'-s-methyl-5'-thioadenosine[c] + phosphate[c] <=> adenine[c] + s-methyl-5-thio-d-ribose 1-phosphate[c]	2.4.2.28	CCM_04505	CCM_04505	Cysteine and methionine metabolism
row_0470	r0608	S-methyl-5-thio-D-ribulose-1-phosphate hydro-lyase	s-methyl-5-thio-d-ribose 1-phosphate[c] => 5-(methylsulfanyl)-2,3-dioxopentyl phosphate[c] + h2o[c]	4.2.1.109	CCM_06287	CCM_06287	Cysteine and methionine metabolism
row_0471	r0610	1,2-dihydroxy-5-(methylthio)pent-1-en-3-one:oxygen oxidoreductase (formate-forming)	1,2-dihydroxy-5-(methylthio)pent-1-en-3-one[c] + o2[c] => 4-methylthio-2-oxobutanoate[c] + formate[c]	1.13.11.54	CCM_05825	CCM_05825	Cysteine and methionine metabolism
row_0472	r0611	aromatic-amino-acid transaminase	4-methylthio-2-oxobutanoate[c] + l-glutamate[c] => 2-oxoglutarate[c] + l-methionine[c]	2.6.1.57	CCM_05868 or CCM_06988 or CCM_01874	CCM_05868 or CCM_06988 or CCM_01874	Cysteine and methionine metabolism
row_0473	r0612	aldehyde dehydrogenase (NAD+)	h2o[c] + nad(+)[c] + propanal[c] <=> nadh[c] + propionate[c]	1.2.1.3	CCM_05126 or CCM_08195 or CCM_08475 or CCM_00452 or CCM_05126 or CCM_08195 or CCM_08475 or CCM_05126 or CCM_08195 or CCM_08475 or CCM_05126 or CCM_08195 or CCM_08475	CCM_05126 or CCM_08195 or CCM_08475 or CCM_00452 or CCM_05126 or CCM_08195 or CCM_08475 or CCM_05126 or CCM_08195 or CCM_08475 or CCM_05126 or CCM_08195 or CCM_08475 or CCM_00452 or CCM_02203 or CCM_05126 or CCM_05450 or CCM_07151 or CCM_08475 or CCM_09155 or	Cysteine and methionine metabolism	1. improve gene annotation based on iWV1170 (Vongsangnak et al., 2017)
row_0474	r0613	sulfhydryl oxidase	4 l-cysteine[c] + o2[c] => 2 h2o[c] + 2 l-cystine[c]	1.8.3.2	CCM_08754	CCM_01232 or CCM_08754 or CCM_01232 or CCM_08754	Cysteine and methionine metabolism	1. improve gene annotation based on iWV1170 (Vongsangnak et al., 2017)
row_0475	r0614	L-cysteine:oxygen oxidoreductase	l-cysteine[c] + o2[c] => 3-sulfino-l-alanine[c]	1.13.11.20	CCM_04268	CCM_04268	Cysteine and methionine metabolism
row_0476	r0617	L-serine ammonia-lyase	l-serine[c] => nh3[c] + pyruvate[c]	4.3.1.17;ec-code/4.3.1.17;ec-code/4.3.1.19	CCM_00163 or CCM_01396 or CCM_01983 or CCM_04445	CCM_00163 or CCM_01396 or CCM_01983 or CCM_04445	Glycine, serine and threonine metabolism
row_0477	r0618	3-phospho-D-glycerate:NAD+ 2-oxidoreductase	3-phospho-d-glycerate[c] + nad(+)[c] => 3-phosphonooxypyruvate[c] + nadh[c]	1.1.1.95;ec-code/1.1.1.95	CCM_00186 or CCM_03938 or CCM_05096	CCM_00186 or CCM_03938 or CCM_05096 or CCM_03938 or CCM_05096 or CCM_07592	Glycine, serine and threonine metabolism	1. improve gene annotation based on iWV1170 (Vongsangnak et al., 2017)
row_0478	r0619	3-phosphoserine:2-oxoglutarate aminotransferase	3-phosphonooxypyruvate[c] + l-glutamate[c] => 2-oxoglutarate[c] + o-phospho-l-serine[c]	2.6.1.52	CCM_07814	CCM_07814	Glycine, serine and threonine metabolism
row_0479	r0620	O-phospho-L-serine phosphohydrolase	h2o[c] + o-phospho-l-serine[c] => l-serine[c] + phosphate[c]	3.1.3.3;ec-code/3.1.3.3	CCM_00003 or CCM_00954	CCM_00003 or CCM_00954	Glycine, serine and threonine metabolism
row_0480	r0621	L-homoserine:NADP+ oxidoreductase	l-aspartate 4-semialdehyde[c] + nadph[c] => l-homoserine[c] + nadp(+)[c]	1.1.1.3	CCM_00332	CCM_00332	Glycine, serine and threonine metabolism
row_0481	r0622	L-homoserine:NAD+ oxidoreductase	l-aspartate 4-semialdehyde[c] + nadh[c] => l-homoserine[c] + nad(+)[c]	1.1.1.3	CCM_00332	CCM_00332	Glycine, serine and threonine metabolism
row_0482	r0623	ATP:L-homoserine O-phosphotransferase	atp[c] + l-homoserine[c] => adp[c] + o-phospho-l-homoserine[c]	2.7.1.39;ec-code/2.7.1.39	CCM_09223	CCM_09223	Glycine, serine and threonine metabolism
row_0483	r0624	O-phospho-L-homoserine phosphate-lyase (adding water;L-threonine-forming)	h2o[c] + o-phospho-l-homoserine[c] => l-threonine[c] + phosphate[c]	4.2.3.1;ec-code/4.2.3.1	CCM_08537	CCM_08537	Glycine, serine and threonine metabolism
row_0484	r0625	L-threonine acetaldehyde-lyase (glycine-forming)	l-threonine[c] <=> acetaldehyde[c] + glycine[c]	4.1.2.5	CCM_08747	CCM_08747	Glycine, serine and threonine metabolism
row_0485	r0627	aminoacetone:oxygen oxidoreductase(deaminating)	aminoacetone[c] + h2o[c] + o2[c] => h2o2[c] + methylglyoxal[c] + nh3[c]	1.4.3.21;1.4.3.4;1.4.3.6	CCM_02614 or CCM_05218 or CCM_06912 or CCM_08193	CCM_02614 or CCM_05218 or CCM_06912 or CCM_08193	Glycine, serine and threonine metabolism
row_0486	r0628	choline dehydrogenase	choline[c] + fad[m] => betaine aldehyde[c] + fadh2[m]	1.1.99.1	CCM_05124 or CCM_06408	CCM_05124 or CCM_06408 or CCM_01940 or CCM_07163 or CCM_09084	Glycine, serine and threonine metabolism	1. improve gene annotation based on iWV1170 (Vongsangnak et al., 2017)
row_0487	r0629	p-cumic alcohol:NAD+ oxidoreductase	betaine aldehyde[c] + nad(+)[c] => glycine betaine[c] + nadh[c]	1.2.1.8	CCM_01703 or CCM_03300	CCM_01703 or CCM_03300 or CCM_01703 or CCM_05384 or CCM_07713	Glycine, serine and threonine metabolism	1. improve gene annotation based on iWV1170 (Vongsangnak et al., 2017)
row_0488	r0630	N,N-dimethylglycine oxidase	fad[m] + h2o[m] + n,n-dimethylglycine[m] => fadh2[m] + formaldehyde[m] + sarcosine[m]	1.5.99.2	CCM_08027	CCM_08027	Glycine, serine and threonine metabolism
row_0489	r0631	sarcosine:oxygen oxidoreductase (demethylating)	h2o[c] + o2[c] + sarcosine[c] => formaldehyde[c] + glycine[c] + h2o2[c]	1.5.3.1	CCM_01890	CCM_01890 or CCM_04511 or CCM_04603 or CCM_04974 or CCM_05950 or CCM_08026 or CCM_09198	Glycine, serine and threonine metabolism	1. improve gene annotation based on iWV1170 (Vongsangnak et al., 2017)
row_0490	r0632	L-serine hydro-lyase (adding homocysteine; L-cystathionine-forming)	l-homocysteine[c] + l-serine[c] => h2o[c] + l-cystathionine[c]	4.2.1.22;ec-code/4.2.1.22	CCM_08097	CCM_08097	Glycine, serine and threonine metabolism
row_0491	r0633	L-threonine ammonia-lyase (2-oxobutanoate-forming)	l-threonine[m] => 2-oxobutanoate[m] + nh3[m]	4.3.1.19	CCM_00163 or CCM_01983 or CCM_02857	CCM_00163 or CCM_01983 or CCM_02857	Glycine, serine and threonine metabolism
row_0492	r0634	glycine:lipoylprotein oxidoreductase (decarboxylating and acceptor-aminomethylating)	glycine[m] + lipoyllysine-[h-protein][m] => co2[m] + s-aminomethyldihydrolipoyllysine-[h-protein][m]	1.4.4.2	CCM_04861	CCM_04861	Glycine, serine and threonine metabolism
row_0493	r0635	S-aminomethyldihydrolipoylprotein:(6S)-tetrahydrofolate aminomethyltransferase (ammonia-forming)	s-aminomethyldihydrolipoyllysine-[h-protein][m] + tetrahydrofolate[m] => 5,10-methylenetetrahydrofolate[m] + dihydrolipoyllysine-[h-protein][m] + nh3[m]	2.1.2.10	CCM_06828	CCM_06828	Glycine, serine and threonine metabolism
row_0494	r0636	dihydrolipoylprotein:NAD+ oxidoreductase	dihydrolipoyllysine-[h-protein][m] + nad(+)[m] => lipoyllysine-[h-protein][m] + nadh[m]	1.8.1.4	CCM_01222	CCM_01222	Glycine, serine and threonine metabolism
row_0495	r0638	phosphoribosyl-ATP pyrophosphohydrolase	1-(5-phospho-d-ribosyl)-atp[c] + h2o[c] => diphosphate[c] + phosphoribosyl-amp[c]	3.6.1.31;ec-code/3.6.1.31	CCM_05425	CCM_05425	Histidine metabolism
row_0496	r0639	1-(5-phospho-D-ribosyl)-AMP 1,6-hydrolase	h2o[c] + phosphoribosyl-amp[c] => 1-(5-phospho-d-ribosyl)-5-[(5-phospho-d-ribosylamino)methylideneamino]imidazole-4-carboxamide[c]	3.5.4.19;ec-code/3.5.4.19	CCM_05425	CCM_05425	Histidine metabolism
row_0497	r0640	glutamine amidotransferase cyclase	5-[(5-phospho-1-deoxy-d-ribulos-1-ylamino)methylideneamino]-1-(5-phospho-d-ribosyl)imidazole-4-carboxamide[c] + l-glutamine[c] => 5-amino-1-(5-phospho-d-ribosyl)imidazole-4-carboxamide[c] + d-erythro-1-(imidazol-4-yl)glycerol 3-phosphate[c] + l-glutamate[c]	2.4.2.-;ec-code/2.4.2.-;ec-code/4.1.3.-	CCM_04678	CCM_04678	Histidine metabolism
row_0498	r0641	S-adenosyl-L-methionine:L-histidine N-methyltransferase	l-histidine[c] + s-adenosyl-l-methionine[c] => n(pi)-methyl-l-histidine[c] + s-adenosyl-l-homocysteine[c]	2.1.1.-	(CCM_07460 and CCM_03926 and CCM_00363 and CCM_00325) or CCM_03926 or CCM_06888 or CCM_07460	(CCM_07460 and CCM_03926 and CCM_00363 and CCM_00325) or CCM_03926 or CCM_06888 or CCM_07460	Histidine metabolism
row_0499	r0642	N-(5'-phospho-D-ribosylformimino)-5-amino-1-(5''-phospho-D-ribosyl)-4-imidazolecarboxamide ketol-isomerase	1-(5-phospho-d-ribosyl)-5-[(5-phospho-d-ribosylamino)methylideneamino]imidazole-4-carboxamide[c] => 5-[(5-phospho-1-deoxy-d-ribulos-1-ylamino)methylideneamino]-1-(5-phospho-d-ribosyl)imidazole-4-carboxamide[c]	5.3.1.16;ec-code/5.3.1.16	CCM_01437	CCM_01437	Histidine metabolism
row_0500	r0643	D-erythro-1-(Imidazol-4-yl)glycerol 3-phosphate hydro-lyase	d-erythro-1-(imidazol-4-yl)glycerol 3-phosphate[c] => 3-(imidazol-4-yl)-2-oxopropyl phosphate[c] + h2o[c]	4.2.1.19;ec-code/4.2.1.19	CCM_03120	CCM_03120	Histidine metabolism
row_0501	r0644	5-amino-2-oxopentanoate:2-oxoglutarate aminotransferase	3-(imidazol-4-yl)-2-oxopropyl phosphate[c] + l-glutamate[c] => 2-oxoglutarate[c] + l-histidinol phosphate[c]	2.6.1.9	CCM_04239	CCM_04239	Histidine metabolism
row_0502	r0645	L-histidinol-phosphate phosphohydrolase	h2o[c] + l-histidinol phosphate[c] => l-histidinol[c] + phosphate[c]	3.1.3.15;ec-code/3.1.3.15	CCM_07335	CCM_07335	Histidine metabolism
row_0503	r0647	L-histidinol:NAD+ oxidoreductase	h2o[c] + l-histidinol[c] + 2 nad(+)[c] => l-histidine[c] + 2 nadh[c]	1.1.1.23;ec-code/1.1.1.23	CCM_05425	CCM_05425	Histidine metabolism
row_0504	r0648	L-valine:2-oxoglutarate aminotransferase	3-methyl-2-oxobutanoate[m] + l-glutamate[m] <=> 2-oxoglutarate[m] + l-valine[m]	2.6.1.42	CCM_04689 or CCM_09580 or CCM_04689 or CCM_09580 or CCM_04689 or CCM_09580 or CCM_06850 or CCM_06850	CCM_04689 or CCM_09580 or CCM_04689 or CCM_09580 or CCM_04689 or CCM_09580 or CCM_06850 or CCM_06850	Valine, leucine and isoleucine metabolism (Branched chain amino acids)
row_0505	r0650	branched chain amino acid aminotransferase	4-methyl-2-oxopentanoate[c] + l-glutamate[c] <=> 2-oxoglutarate[c] + l-leucine[c]	2.6.1.42	CCM_04689 or CCM_09580 or CCM_04689 or CCM_09580 or CCM_04689 or CCM_09580 or CCM_06850 or CCM_06850	CCM_04689 or CCM_09580 or CCM_04689 or CCM_09580 or CCM_04689 or CCM_09580 or CCM_06850 or CCM_06850	Valine, leucine and isoleucine metabolism (Branched chain amino acids)
row_0506	r0651	pyruvate:2-oxobutanoate acetaldehydetransferase (decarboxylating)	2-oxobutanoate[m] + pyruvate[m] => acetohydroxybutyrate[m] + co2[m]	2.2.1.6	(CCM_00646 and CCM_08845) or CCM_00646 or CCM_00646	(CCM_00646 and CCM_08845) or CCM_00646 or CCM_00646	Valine, leucine and isoleucine metabolism (Branched chain amino acids)
row_0507	r0652	(S)-2-acetolactate methylmutase	2-acetolactate[m] => (r)-3-hydroxy-3-methyl-2-oxobutanoate[m]	1.1.1.86	CCM_01982	CCM_01982	Valine, leucine and isoleucine metabolism (Branched chain amino acids)
row_0508	r0653	(R)-2,3-dihydroxy-3-methylbutanoate:NADP+ oxidoreductase (isomerizing)	(r)-3-hydroxy-3-methyl-2-oxobutanoate[m] + nadph[m] => (r)-2,3-dihydroxy-3-methylbutanoate[m] + nadp(+)[m]	1.1.1.86	CCM_01982	CCM_01982	Valine, leucine and isoleucine metabolism (Branched chain amino acids)
row_0509	r0654	(S)-2-aceto-2-hydroxybutanoate:NADP+ oxidoreductase (isomerizing)	acetohydroxybutyrate[m] + nadph[m] => (r)-3-hydroxy-3-methyl-2-oxopentanoate[m] + nadp(+)[m]	1.1.1.86	CCM_01982	CCM_01982	Valine, leucine and isoleucine metabolism (Branched chain amino acids)
row_0510	r0655	(R)-2,3-dihydroxy-3-methylpentanoate:NADP+ oxidoreductase (isomerizing)	(r)-3-hydroxy-3-methyl-2-oxopentanoate[m] + nadph[m] => (2r,3r)-2,3-dihydroxy-3-methylpentanoate[m] + nadp(+)[m]	1.1.1.86	CCM_01982	CCM_01982	Valine, leucine and isoleucine metabolism (Branched chain amino acids)
row_0511	r0656	(R)-2,3-dihydroxy-3-methylbutanoate hydro-lyase	(r)-2,3-dihydroxy-3-methylbutanoate[m] => 3-methyl-2-oxobutanoate[m] + h2o[m]	4.2.1.9	CCM_05878 or CCM_03718 or CCM_09118	CCM_05878 or CCM_03718 or CCM_09118	Valine, leucine and isoleucine metabolism (Branched chain amino acids)
row_0512	r0657	(R)-2,3-dihydroxy-3-methylpentanoate:NADP+ oxidoreductase (isomerizing)	(2r,3r)-2,3-dihydroxy-3-methylpentanoate[m] => 3-methyl-2-oxopentanoate[m] + h2o[m]	4.2.1.9	CCM_05878 or CCM_03718 or CCM_09118	CCM_05878 or CCM_03718 or CCM_09118	Valine, leucine and isoleucine metabolism (Branched chain amino acids)
row_0513	r0658	acetyl-CoA:3-methyl-2-oxobutanoate C-acetyltransferase (thioester-hydrolysing, carboxymethyl-forming)	3-methyl-2-oxobutanoate[m] + acetyl-coa[m] + h2o[m] => 2-isopropylmalate[m] + coenzyme a[m]	2.3.3.13	CCM_05863	CCM_05863	Valine, leucine and isoleucine metabolism (Branched chain amino acids)
row_0514	r0659	3-isopropylmalate hydro-lyase	3-isopropylmalate[c] <=> 2-isopropylmaleate[c] + h2o[c]	4.2.1.33	CCM_04181	CCM_04181	Valine, leucine and isoleucine metabolism (Branched chain amino acids)
row_0515	r0660	2-isopropylmalate hydro-lyase	2-isopropylmalate[c] <=> 2-isopropylmaleate[c] + h2o[c]	4.2.1.33	CCM_04181	CCM_04181	Valine, leucine and isoleucine metabolism (Branched chain amino acids)
row_0516	r0661	3-isopropylmalate dehydrogenase	3-isopropylmalate[c] + nad(+)[c] <=> (2s)-2-isopropyl-3-oxosuccinate[c] + nadh[c]	1.1.1.85	CCM_02117 or CCM_02117	CCM_02117 or CCM_02117	Valine, leucine and isoleucine metabolism (Branched chain amino acids)
row_0517	r0662	3-methyl-2-oxobutanoate:[dihydrolipoyllysine-residue (2-methylpropanoyl)transferase] lipoyllysine 2-oxidoreductase (decarboxylating, acceptor-2-methylpropanoylating)	3-methyl-2-oxobutanoate[m] + lipoamide-[enzyme][m] => co2[m] + s-(2-methylpropionyl)-dihydrolipoamide-[enzyme][m]	1.2.4.4	CCM_04631 or CCM_00361	CCM_04631 or CCM_00361	Valine, leucine and isoleucine metabolism (Branched chain amino acids)
row_0518	r0663	(S)-3-methyl-2-oxopentanoate:[dihydrolipoyllysine-residue (2-methylpropanoyl)transferase] lipoyllysine 2-oxidoreductase (decarboxylating, acceptor-2-methylpropanoylating)	3-methyl-2-oxopentanoate[m] + lipoamide-[enzyme][m] => co2[m] + s-(2-methylbutanoyl)-dihydrolipoamide-[enzyme][m]	1.2.4.4	CCM_04631 or CCM_00361	CCM_04631 or CCM_00361	Valine, leucine and isoleucine metabolism (Branched chain amino acids)
row_0519	r0664	4-methyl-2-oxopentanoate:[dihydrolipoyllysine-residue (2-methylpropanoyl)transferase] lipoyllysine 2-oxidoreductase (decarboxylating, acceptor-2-methylpropanoylating)	4-methyl-2-oxopentanoate[m] + lipoamide-[enzyme][m] => co2[m] + s-(3-methylbutanoyl)-dihydrolipoamide-[enzyme][m]	1.2.4.4	CCM_04631 or CCM_00361	CCM_04631 or CCM_00361	Valine, leucine and isoleucine metabolism (Branched chain amino acids)
row_0520	r0665	2-methylpropanoyl-CoA:enzyme N6-(dihydrolipoyl)lysine S-(2-methylpropanoyl)transferase	coenzyme a[m] + s-(2-methylpropionyl)-dihydrolipoamide-[enzyme][m] => dihydrolipoamide-[enzyme][m] + isobutyryl-coa[m]	2.3.1.168	CCM_05896	CCM_05896	Valine, leucine and isoleucine metabolism (Branched chain amino acids)
row_0521	r0666	(S)-2-methylbutanoyl-CoA:enzyme N6-(dihydrolipoyl)lysine S-(2-methylbutanoyl)transferase	coenzyme a[m] + s-(2-methylbutanoyl)-dihydrolipoamide-[enzyme][m] => 2-methylbutanoyl-coa[m] + dihydrolipoamide-[enzyme][m]	2.3.1.168	CCM_05896	CCM_05896	Valine, leucine and isoleucine metabolism (Branched chain amino acids)
row_0522	r0667	3-methylbutanoyl-CoA:enzyme N6-(dihydrolipoyl)lysine S-(3-methylbutanoyl)transferase	coenzyme a[m] + s-(3-methylbutanoyl)-dihydrolipoamide-[enzyme][m] => 3-isovaleryl-coa[m] + dihydrolipoamide-[enzyme][m]	2.3.1.168	CCM_05896	CCM_05896	Valine, leucine and isoleucine metabolism (Branched chain amino acids)
row_0523	r0669	2-methylpropanoyl-CoA:(acceptor) 2,3-oxidoreductase	fad[m] + isobutyryl-coa[m] => fadh2[m] + methacrylyl-coa[m]	1.3.99.2	CCM_00006	CCM_00006	Valine, leucine and isoleucine metabolism (Branched chain amino acids)
row_0524	r0670	(S)-3-hydroxyisobutyryl-CoA hydro-lyase	h2o[m] + methacrylyl-coa[m] => (s)-3-hydroxyisobutyryl-coa[m]	4.2.1.17	CCM_09276 or CCM_05752 or CCM_09276	CCM_09276 or CCM_05752 or CCM_09276	Valine, leucine and isoleucine metabolism (Branched chain amino acids)
row_0525	r0671	(S)-2-methylbutanoyl-CoA:acceptor 2,3-oxidoreductase	2-methylbutanoyl-coa[m] + fad[m] => 2-methylcrotonoyl-coa[m] + fadh2[m]	1.3.99.2	CCM_00006	CCM_00006	Valine, leucine and isoleucine metabolism (Branched chain amino acids)
row_0526	r0672	(2S,3S)-3-hydroxy-2-methylbutanoyl-CoA hydro-liase	2-methylcrotonoyl-coa[m] + h2o[m] => (s)-3-hydroxy-2-methylbutyryl-coa[m]	4.2.1.17	CCM_09276 or CCM_05752 or CCM_09276	CCM_09276 or CCM_05752 or CCM_09276	Valine, leucine and isoleucine metabolism (Branched chain amino acids)
row_0527	r0673	(2S,3S)-3-hydroxy-2-methylbutanoyl-CoA:NAD+ oxidoreductase	(s)-3-hydroxy-2-methylbutyryl-coa[m] + nad(+)[m] <=> 2-methylacetoacetyl-coa[m] + nadh[m]	1.1.1.35	CCM_06096 or CCM_06096 or CCM_06096 or CCM_06096 or CCM_06096	CCM_06096 or CCM_06096 or CCM_06096 or CCM_06096 or CCM_06096	Valine, leucine and isoleucine metabolism (Branched chain amino acids)
row_0528	r0674	acetyl-CoA:propanoyl-CoA 2-C-acetyltransferase; 2-methylacetoacetyl-CoA thiolase	2-methylacetoacetyl-coa[m] + coenzyme a[m] => acetyl-coa[m] + propionyl-coa[m]	2.3.1.16	CCM_01627 or CCM_01627	CCM_01627 or CCM_01627	Valine, leucine and isoleucine metabolism (Branched chain amino acids)
row_0529	r0675	L-isoleucine:2-oxoglutarate aminotransferase	3-methyl-2-oxopentanoate[m] + l-glutamate[m] <=> 2-oxoglutarate[m] + l-isoleucine[m]	2.6.1.42	CCM_04689 or CCM_09580 or CCM_04689 or CCM_09580 or CCM_04689 or CCM_09580 or CCM_06850 or CCM_06850	CCM_04689 or CCM_09580 or CCM_04689 or CCM_09580 or CCM_04689 or CCM_09580 or CCM_06850 or CCM_06850	Valine, leucine and isoleucine metabolism (Branched chain amino acids)
row_0530	r0676	isovaleryl-CoA dehydrogenase	3-isovaleryl-coa[m] + fad[m] => 3-methylbut-2-enoyl-coa[m] + fadh2[m]	1.3.99.10	CCM_03372	CCM_03372	Valine, leucine and isoleucine metabolism (Branched chain amino acids)
row_0531	r0677	3-methylcrotonoyl-CoA:carbon-dioxide ligase (ADP-forming)	3-methylbut-2-enoyl-coa[m] + atp[m] + co2[m] + h2o[m] => adp[m] + phosphate[m] + trans-3-methylglutaconyl-coa[m]	6.4.1.4	CCM_03431 and CCM_03373	CCM_03431 and CCM_03373	Valine, leucine and isoleucine metabolism (Branched chain amino acids)
row_0532	r0678	(S)-3-hydroxy-3-methylglutaryl-CoA hydro-lyase (trans-3-methylglutaconyl-CoA-forming)	(s)-3-hydroxy-3-methylglutaryl-coa[m] <=> h2o[m] + trans-3-methylglutaconyl-coa[m]	4.2.1.18	CCM_03842	CCM_03842	Valine, leucine and isoleucine metabolism (Branched chain amino acids)
row_0533	r0679	(S)-3-hydroxy-3-methylglutaryl-CoA acetoacetate-lyase (acetyl-CoA-forming)	(s)-3-hydroxy-3-methylglutaryl-coa[m] => acetoacetate[m] + acetyl-coa[m]	4.1.3.4	CCM_05188	CCM_05188	Valine, leucine and isoleucine metabolism (Branched chain amino acids)
row_0534	r0680	3-hydroxy-2-methylpropanoyl-CoA hydrolase	(s)-3-hydroxyisobutyryl-coa[m] + h2o[m] => 3-hydroxy-2-methylpropanoate[m] + coenzyme a[m]	3.1.2.4	CCM_03210	CCM_03210	Valine, leucine and isoleucine metabolism (Branched chain amino acids)
row_0535	r0681	3-hydroxy-2-methylpropanoate:NAD+ oxidoreductase	3-hydroxy-2-methylpropanoate[m] + nad(+)[m] <=> 3-oxo-2-methylpropanoate[m] + nadh[m]	1.1.1.31;1.1.1.35	CCM_00032	CCM_00032	Valine, leucine and isoleucine metabolism (Branched chain amino acids)
row_0536	r0682	2-methyl-3-oxopropanoate:NAD+ oxidoreductase (CoA-propanoylating)	3-oxo-2-methylpropanoate[m] + coenzyme a[m] + nad(+)[m] => co2[m] + nadh[m] + propionyl-coa[m]	1.2.1.27	CCM_06293	CCM_06293	Valine, leucine and isoleucine metabolism (Branched chain amino acids)
row_0537	r0684	methylcitrate dehydratase	but-1-ene-1,2,4-tricarboxylate[m] + h2o[m] <=> homocitrate[m]	4.2.1.79;4.2.1.36	CCM_00810	CCM_00810	Lysine metabolism
row_0538	r0685	homoisocitrate hydro-lyase	but-1-ene-1,2,4-tricarboxylate[m] + h2o[m] <=> homoisocitrate[m]	4.2.1.36	CCM_07793	CCM_07793	Lysine metabolism
row_0539	r0688	(1R,2S)-1-hydroxybutane-1,2,4-tricarboxylate:NAD+ oxidoreductase (decarboxylating)	homoisocitrate[m] + nad(+)[m] => 2-oxoadipate[m] + co2[m] + nadh[m]	1.1.1.87	CCM_06018	CCM_06018	Lysine metabolism
row_0540	r0689	L-2-aminoadipate:2-oxoglutarate aminotransferase	2-oxoadipate[m] + l-glutamate[m] <=> 2-oxoglutarate[m] + l-2-aminoadipate[m]	2.6.1.39	CCM_00427 or CCM_00427	CCM_00427 or CCM_00427	Lysine metabolism
row_0541	r0690	N6-(L-1,3-dicarboxypropyl)-L-lysine:NAD+ oxidoreductase (L-lysine-forming)	2-oxoglutarate[c] + l-lysine[c] + nadh[c] <=> h2o[c] + l-saccharopine[c] + nad(+)[c]	1.5.1.7	CCM_03749 or CCM_04910	CCM_03749 or CCM_04910	Lysine metabolism
row_0542	r0691	L-aspartate-4-semialdehyde hydro-lyase (adding pyruvate and cyclizing)	l-aspartate 4-semialdehyde[c] + pyruvate[c] => (s)-2,3-dihydrodipicolinate[c] + 2 h2o[c]	4.2.1.52;4.3.3.7	CCM_03105 or CCM_08247	CCM_03105 or CCM_08247	Lysine metabolism
row_0543	r0693	phosphoenolpyruvate:D-erythrose-4-phosphate C-(1-carboxyvinyl)transferase (phosphate hydrolysing, 2-carboxy-2-oxoethyl-forming)	d-erythrose 4-phosphate[c] + h2o[c] + phosphoenolpyruvate[c] => 2-dehydro-3-deoxy-d-arabino-heptonate 7-phosphate[c] + phosphate[c]	2.5.1.54;ec-code/2.5.1.54	CCM_05313 or CCM_05988 or CCM_06156	CCM_05313 or CCM_05988 or CCM_06156	Phenylalanine, tyrosine and tryptophan biosynthesis (Aromatic amino acids)
row_0544	r0694	2-dehydro-3-deoxy-D-arabino-heptonate 7-phosphate phosphate-lyase (cyclyzing)	2-dehydro-3-deoxy-d-arabino-heptonate 7-phosphate[c] => 3-dehydroquinate[c] + phosphate[c]	4.2.3.4;ec-code/4.2.3.4	CCM_07445	CCM_06613 or CCM_07445 or CCM_06613	Phenylalanine, tyrosine and tryptophan biosynthesis (Aromatic amino acids)	1. improve gene annotation based on iWV1170 (Vongsangnak et al., 2017)
row_0545	r0695	3-dehydroquinate hydro-lyase	3-dehydroquinate[c] => 3-dehydroshikimate[c] + h2o[c]	4.2.1.10;ec-code/4.2.1.10	CCM_05999 or CCM_07445 or CCM_08444	CCM_05999 or CCM_07445 or CCM_08444	Phenylalanine, tyrosine and tryptophan biosynthesis (Aromatic amino acids)
row_0546	r0696	shikimate:NADP+ 3-oxidoreductase	3-dehydroshikimate[c] + nadph[c] => nadp(+)[c] + shikimate[c]	1.1.1.25	CCM_07445	CCM_07445	Phenylalanine, tyrosine and tryptophan biosynthesis (Aromatic amino acids)
row_0547	r0697	L-quinate:NAD+ 3-oxidoreductase	3-dehydroquinate[c] + nadh[c] <=> nad(+)[c] + quinate[c]	1.1.1.24	CCM_06001	CCM_06001	Phenylalanine, tyrosine and tryptophan biosynthesis (Aromatic amino acids)
row_0548	r0698	ATP:shikimate 3-phosphotransferase	atp[c] + shikimate[c] => adp[c] + shikimate 3-phosphate[c]	2.7.1.71;ec-code/2.7.1.71	CCM_07445	CCM_01512 or CCM_07445 or CCM_01512	Phenylalanine, tyrosine and tryptophan biosynthesis (Aromatic amino acids)	1. improve gene annotation based on iWV1170 (Vongsangnak et al., 2017)
row_0549	r0699	phosphoenolpyruvate:3-phosphoshikimate 5-O-(1-carboxyvinyl)-transferase	phosphoenolpyruvate[c] + shikimate 3-phosphate[c] => 5-o-(1-carboxyvinyl)-3-phosphoshikimate[c] + phosphate[c]	2.5.1.19;ec-code/2.5.1.19	CCM_07445	CCM_07445	Phenylalanine, tyrosine and tryptophan biosynthesis (Aromatic amino acids)
row_0550	r0700	5-O-(1-carboxyvinyl)-3-phosphoshikimate phosphate-lyase (chorismate-forming)	5-o-(1-carboxyvinyl)-3-phosphoshikimate[c] => chorismate[c] + phosphate[c]	4.2.3.5;ec-code/4.2.3.5	CCM_00984 or CCM_02121	CCM_00984 or CCM_02121	Phenylalanine, tyrosine and tryptophan biosynthesis (Aromatic amino acids)
row_0551	r0702	N-(5-phospho-D-ribosyl)anthranilate:pyrophosphate phosphoribosyl-transferase	5-phospho-alpha-d-ribose 1-diphosphate[c] + anthranilate[c] => diphosphate[c] + n-(5-phospho-d-ribosyl)anthranilate[c]	2.4.2.18	CCM_03860	CCM_03860	Phenylalanine, tyrosine and tryptophan biosynthesis (Aromatic amino acids)
row_0552	r0705	L-serine hydro-lyase [adding 1-C-(indol-3-yl)glycerol 3-phosphate; L-tryptophan and glyceraldehyde-3-phosphate-forming]	1-(indol-3-yl)glycerol 3-phosphate[c] + l-serine[c] => d-glyceraldehyde 3-phosphate[c] + h2o[c] + l-tryptophan[c]	4.2.1.20;ec-code/4.2.1.20	(CCM_07486 and CCM_07486) or CCM_07486	(CCM_07486 and CCM_07486) or CCM_07486	Phenylalanine, tyrosine and tryptophan biosynthesis (Aromatic amino acids)
row_0553	r0706	L-tryptophan:oxygen 2,3-oxidoreductase (decyclizing)	l-tryptophan[c] + o2[c] => l-formylkynurenine[c]	1.13.11.11;1.13.11.52	CCM_02833 or CCM_03688 or CCM_06695	CCM_02833 or CCM_03688 or CCM_06695	Phenylalanine, tyrosine and tryptophan biosynthesis (Aromatic amino acids)
row_0554	r0707	L-tryptophan decarboxy-lyase	l-tryptophan[c] => co2[c] + tryptamine[c]	4.1.1.28;ec-code/4.1.1.105;ec-code/4.1.1.28	CCM_04742	CCM_04742	Phenylalanine, tyrosine and tryptophan biosynthesis (Aromatic amino acids)
row_0555	r0708	N-formyl-L-kynurenine amidohydrolase	h2o[c] + l-formylkynurenine[c] => formate[c] + l-kynurenine[c]	3.5.1.9	CCM_01689 or CCM_09320	CCM_01689 or CCM_09320 or CCM_05607	Phenylalanine, tyrosine and tryptophan biosynthesis (Aromatic amino acids)	1. improve gene annotation based on iWV1170 (Vongsangnak et al., 2017)
row_0556	r0709	L-kynurenine hydrolase	h2o[c] + l-kynurenine[c] => anthranilate[c] + l-alanine[c]	3.7.1.3;ec-code/3.7.1.3	CCM_02834	CCM_02834	Phenylalanine, tyrosine and tryptophan biosynthesis (Aromatic amino acids)
row_0557	r0710	L-kynurenine,NADPH:oxygen oxidoreductase (3-hydroxylating)	l-kynurenine[m] + nadph[m] + o2[m] => 3-hydroxykynurenine[m] + h2o[m] + nadp(+)[m]	1.14.13.9	CCM_06016	CCM_06016	Phenylalanine, tyrosine and tryptophan biosynthesis (Aromatic amino acids)
row_0558	r0711	3-hydroxy-L-kynurenine hydrolase	3-hydroxykynurenine[c] + h2o[c] => 3-hydroxyanthranilate[c] + l-alanine[c]	3.7.1.3	CCM_02834 or CCM_02834	CCM_02834 or CCM_02834	Phenylalanine, tyrosine and tryptophan biosynthesis (Aromatic amino acids)
row_0559	r0712	2-amino-3-carboxymuconate semialdehyde carboxy-lyase	2-amino-3-carboxymuconate semialdehyde[c] => 2-aminomuconic 6-semialdehyde[c] + co2[c]	4.1.1.45	CCM_01452	CCM_00617 or CCM_01452 or CCM_00617	Phenylalanine, tyrosine and tryptophan biosynthesis (Aromatic amino acids)	1. improve gene annotation based on iWV1170 (Vongsangnak et al., 2017)
row_0560	r0713	chorismate pyruvatemutase	chorismate[c] => prephenate[c]	5.4.99.5;ec-code/5.4.99.5	CCM_04185	CCM_04185	Phenylalanine, tyrosine and tryptophan biosynthesis (Aromatic amino acids)
row_0561	r0714	prephenate:NAD+ oxidoreductase(decarboxylating)	nad(+)[c] + prephenate[c] => 3-(4-hydroxyphenyl)pyruvate[c] + co2[c] + nadh[c]	1.3.1.12	CCM_09467	CCM_09467	Phenylalanine, tyrosine and tryptophan biosynthesis (Aromatic amino acids)
row_0562	r0715	prephenate:NADP+ oxidoreductase(decarboxylating)	nadp(+)[c] + prephenate[c] => 3-(4-hydroxyphenyl)pyruvate[c] + co2[c] + nadph[c]	1.3.1.13;ec-code/1.3.1.13	CCM_09467	CCM_09467	Phenylalanine, tyrosine and tryptophan biosynthesis (Aromatic amino acids)
row_0563	r0717	L-phenylalanine:2-oxoglutarate aminotransferase	2-oxoglutarate[c] + l-phenylalanine[c] <=> keto-phenylpyruvate[c] + l-glutamate[c]	2.6.1.57	CCM_01874 or CCM_03801 or CCM_05868 or CCM_06988	CCM_01874 or CCM_03801 or CCM_05868 or CCM_06988	Phenylalanine, tyrosine and tryptophan biosynthesis (Aromatic amino acids)
row_0564	r0718	L-tyrosine:2-oxoglutarate aminotransferase	2-oxoglutarate[c] + l-tyrosine[c] <=> 3-(4-hydroxyphenyl)pyruvate[c] + l-glutamate[c]	2.6.1.1;2.6.1.5	CCM_01874 or CCM_05388 or CCM_07489	CCM_01874 or CCM_05388 or CCM_07489	Phenylalanine, tyrosine and tryptophan biosynthesis (Aromatic amino acids)
row_0565	r0719	4-hydroxyphenylpyruvate:oxygen oxidoreductase (hydroxylating,decarboxylating)	3-(4-hydroxyphenyl)pyruvate[c] + o2[c] => co2[c] + homogentisate[c]	1.13.11.27	CCM_00270 or CCM_06000 or CCM_08275	CCM_00270 or CCM_06000 or CCM_08275	Phenylalanine, tyrosine and tryptophan biosynthesis (Aromatic amino acids)
row_0566	r0720	homogentisate:oxygen 1,2-oxidoreductase (decyclizing)	homogentisate[c] + o2[c] => 4-maleylacetoacetate[c]	1.13.11.5	CCM_03401 or CCM_04397	CCM_03401 or CCM_04397	Phenylalanine, tyrosine and tryptophan biosynthesis (Aromatic amino acids)
row_0567	r0721	maleylacetoacetate isomerase	4-maleylacetoacetate[c] <=> 4-fumarylacetoacetate[c]	5.2.1.2	CCM_00183	CCM_00183	Phenylalanine, tyrosine and tryptophan biosynthesis (Aromatic amino acids)
row_0568	r0722	4-fumarylacetoacetate fumarylhydrolase	4-fumarylacetoacetate[c] + h2o[c] => acetoacetate[c] + fumarate[c]	3.7.1.2	CCM_04449	CCM_00824 or CCM_04449 or CCM_00824 or CCM_02796 or CCM_04449 or CCM_06934	Phenylalanine, tyrosine and tryptophan biosynthesis (Aromatic amino acids)	1. improve gene annotation based on iWV1170 (Vongsangnak et al., 2017)
row_0569	r0724	L-phenylalanine:oxygen oxidoreductase (decarboxylating)	l-phenylalanine[c] + o2[c] => 2-phenylacetamide[c] + co2[c] + h2o[c]	1.11.1.7	CCM_01912 or CCM_09023	CCM_01912 or CCM_09023 or CCM_08032	Phenylalanine, tyrosine and tryptophan biosynthesis (Aromatic amino acids)	1. improve gene annotation based on iWV1170 (Vongsangnak et al., 2017)
row_0570	r0725	2-phenylacetamide amidohydrolase	2-phenylacetamide[c] + h2o[c] => nh3[c] + phenylacetate[c]	3.5.1.4;ec-code/3.5.1.4	CCM_00480 or CCM_01319 or CCM_01432 or CCM_01700 or CCM_01973 or CCM_02581 or CCM_02618 or CCM_03629 or CCM_06767 or CCM_07350 or CCM_08165 or CCM_08353 or CCM_08921 or CCM_09375 or CCM_09530 or CCM_09675	CCM_00297 or CCM_00480 or CCM_01319 or CCM_01432 or CCM_01700 or CCM_01973 or CCM_02581 or CCM_02618 or CCM_03629 or CCM_06767 or CCM_07350 or CCM_08165 or CCM_08353 or CCM_08921 or CCM_09375 or CCM_09530 or CCM_09675 or CCM_00297 or CCM_01319 or CCM_01700 or CCM_01973 or CCM_02581 or CCM_02618 or CCM_02764 or CCM_03629 or CCM_07350 or CCM_08165 or CCM_08353 or CCM_08588 or CCM_08921 or CCM_09375…	Phenylalanine, tyrosine and tryptophan biosynthesis (Aromatic amino acids)	1. improve gene annotation based on iWV1170 (Vongsangnak et al., 2017)
row_0571	r0726	Indole-3-acetamide amidohydrolase	h2o[c] + indole-3-acetamide[c] => indole-3-acetate[c] + nh3[c]	3.5.1.4;ec-code/3.5.1.-;ec-code/3.5.1.4	CCM_00480 or CCM_01319 or CCM_01432 or CCM_01700 or CCM_01973 or CCM_02581 or CCM_02618 or CCM_03629 or CCM_06767 or CCM_07350 or CCM_08165 or CCM_08353 or CCM_08921 or CCM_09375 or CCM_09530 or CCM_09675	CCM_00297 or CCM_00480 or CCM_01319 or CCM_01432 or CCM_01700 or CCM_01973 or CCM_02581 or CCM_02618 or CCM_03629 or CCM_06767 or CCM_07350 or CCM_08165 or CCM_08353 or CCM_08921 or CCM_09375 or CCM_09530 or CCM_09675 or CCM_00297 or CCM_01319 or CCM_01700 or CCM_01973 or CCM_02581 or CCM_02618 or CCM_02764 or CCM_03629 or CCM_07350 or CCM_08165 or CCM_08353 or CCM_08588 or CCM_08921 or CCM_09375…	Phenylalanine, tyrosine and tryptophan biosynthesis (Aromatic amino acids)	1. improve gene annotation based on iWV1170 (Vongsangnak et al., 2017)
row_0572	r0727	diamine transaminase	acetyl-coa[c] + spermidine[c] => coenzyme a[c] + n1-acetylspermidine[c]	2.6.1.29	CCM_04409	CCM_04409	Phenylalanine, tyrosine and tryptophan biosynthesis (Aromatic amino acids)
row_0573	r0728	polyamine oxidase	h2o[c] + n1-acetylspermidine[c] + o2[c] => 3-aminopropanal[c] + h2o2[c] + n-acetylputrescine[c]	1.5.3.11	CCM_08989 or CCM_08989	CCM_08989 or CCM_08989	Phenylalanine, tyrosine and tryptophan biosynthesis (Aromatic amino acids)
row_0574	r0729	polyamine oxidase	n-acetylputrescine[c] + o2[c] => 3-aminopropanal[c] + 4-aminobutanal[c] + h2o2[c]	1.5.3.11	CCM_08989	CCM_08989	Phenylalanine, tyrosine and tryptophan biosynthesis (Aromatic amino acids)
row_0575	r0730	L-kynurenine:2-oxoglutarate aminotransferase	2-oxoglutarate[c] + l-kynurenine[c] => 4-(2-aminophenyl)-2,4-dioxobutanoate[c] + l-glutamate[c]	2.6.1.7;ec-code/2.6.1.7	CCM_08981	CCM_08981	Phenylalanine, tyrosine and tryptophan biosynthesis (Aromatic amino acids)
row_0576	r0731	phenylethylalcohol:NAD+ oxidoreductase	2-phenylethanol[c] + nad(+)[c] <=> nadh[c] + phenylacetaldehyde[c]	1.1.1.90	CCM_07186	CCM_07186	Phenylalanine, tyrosine and tryptophan biosynthesis (Aromatic amino acids)
row_0577	r0732	phenylethylalcohol:NAD+ oxidoreductase	2-phenylethanol[m] + nad(+)[m] <=> nadh[m] + phenylacetaldehyde[m]	1.1.1.90	CCM_07186	CCM_07186	Phenylalanine, tyrosine and tryptophan biosynthesis (Aromatic amino acids)
row_0578	r0733	hydrogen-peroxide:hydrogen-peroxide oxidoreductase	2 h2o2[p] => 2 h2o[p] + o2[p]	1.11.1.6	CCM_02506 or CCM_07732	CCM_02506 or CCM_07732	Phenylalanine, tyrosine and tryptophan biosynthesis (Aromatic amino acids)
row_0579	r0734	hydrogen-peroxide:hydrogen-peroxide oxidoreductase	2 h2o2[m] => 2 h2o[m] + o2[m]	1.11.1.6	CCM_01912 or CCM_02506 or CCM_07732 or CCM_09023	CCM_01912 or CCM_02506 or CCM_07732 or CCM_09023	Phenylalanine, tyrosine and tryptophan biosynthesis (Aromatic amino acids)
row_0580	r0735	hydrogen-peroxide:hydrogen-peroxide oxidoreductase	2 h2o2[c] => 2 h2o[c] + o2[c]	1.11.1.6	CCM_02506 or CCM_07732	CCM_02506 or CCM_07732	Phenylalanine, tyrosine and tryptophan biosynthesis (Aromatic amino acids)
row_0581	r0736	hydrogen-peroxide:hydrogen-peroxide oxidoreductase	2 h2o2[e] => 2 h2o[e] + o2[e]	1.11.1.6	CCM_02506 or CCM_07732	CCM_02506 or CCM_07732	Phenylalanine, tyrosine and tryptophan biosynthesis (Aromatic amino acids)
row_0582	r0737	glutaryl-CoA:dihydrolipoamide S-succinyltransferase	coenzyme a[m] + s-glutaryldihydrolipoamide-[enzyme][m] => dihydrolipoamide-[enzyme][m] + glutaryl-coa[m]	2.3.1.61	CCM_01205	CCM_01205	Phenylalanine, tyrosine and tryptophan biosynthesis (Aromatic amino acids)
row_0583	r0738	2-oxoadipate:lipoamde 2-oxidoreductase(decarboxylating and acceptor-succinylating)	2-oxoadipate[m] + lipoamide-[enzyme][m] => co2[m] + s-glutaryldihydrolipoamide-[enzyme][m]	1.2.4.2	CCM_07430	CCM_07430	Phenylalanine, tyrosine and tryptophan biosynthesis (Aromatic amino acids)
row_0584	r0739	glutaryl-CoA:(acceptor) 2,3-oxidoreductase (decarboxylating)	fad[m] + glutaryl-coa[m] => co2[m] + crotonoyl-coa[m] + fadh2[m]	1.3.99.7	CCM_01359	CCM_01359	Phenylalanine, tyrosine and tryptophan biosynthesis (Aromatic amino acids)
row_0585	r0740	(S)-3-hydroxybutanoyl-CoA hydro-lyase	crotonoyl-coa[m] + h2o[m] => 3-hydroxybutyryl-coa[m]	4.2.1.17	CCM_01474 or CCM_05752 or CCM_09276	CCM_01474 or CCM_05752 or CCM_09276	Phenylalanine, tyrosine and tryptophan biosynthesis (Aromatic amino acids)
row_0586	r0743	3-sulfo-L-alanine carboxy-lyase (taurine-forming)	l-cysteate[c] => co2[c] + taurine[c]	4.1.1.15;ec-code/4.1.1.15;ec-code/4.1.1.29	CCM_06124 or CCM_08740 or CCM_08965	CCM_06124 or CCM_08740 or CCM_08965	Taurine and hypotaurine metabolism
row_0587	r0744	taurine, 2-oxoglutarate:O2 oxidoreductase (sulfite-forming)	2-oxoglutarate[c] + o2[c] + taurine[c] => aminoacetaldehyde[c] + co2[c] + succinate[c] + sulfite[c]	1.14.11.17	CCM_08680 or CCM_08827 or CCM_08827	CCM_08680 or CCM_08827 or CCM_08827	Taurine and hypotaurine metabolism
row_0588	r0746	phenylacetaldehyde:NAD+ oxidoreductase	h2o[c] + nad(+)[c] + phenylacetaldehyde[c] <=> nadh[c] + phenylacetate[c]	1.2.1.5	CCM_09155	CCM_09155	Phenylalanine, tyrosine and tryptophan biosynthesis (Aromatic amino acids)
row_0589	r0747	phenylacetate:CoA ligase	atp[p] + coenzyme a[p] + phenylacetate[p] => amp[p] + diphosphate[p] + phenylacetyl-coa[p]	6.2.1.30	CCM_06033	CCM_06033	Phenylalanine, tyrosine and tryptophan biosynthesis (Aromatic amino acids)
row_0590	r0748	phenylacetate 2-hydroxylase	nadph[c] + o2[c] + phenylacetate[c] => 2-hydroxyphenylacetate[c] + h2o[c] + nadp(+)[c]	1.14.13.-	CCM_02553 or CCM_02612 or CCM_07933	CCM_02553 or CCM_02612 or CCM_07933	Phenylalanine, tyrosine and tryptophan biosynthesis (Aromatic amino acids)
row_0591	r0749	phenoxyacetate 4-hydroxylase	nadph[c] + o2[c] + phenoxyacetate[c] => 4-hydroxyphenoxyacetate[c] + h2o[c] + nadp(+)[c]	1.14.13.-	CCM_02553 or CCM_02612 or CCM_07933	CCM_02553 or CCM_02612 or CCM_07933	Phenylalanine, tyrosine and tryptophan biosynthesis (Aromatic amino acids)
row_0592	r0750	phenylpyruvate carboxy-lyase (phenylacetaldehyde-forming)	keto-phenylpyruvate[c] => co2[c] + phenylacetaldehyde[c]	4.1.1.43	CCM_01231 or CCM_05869 or CCM_01231 or CCM_05869	CCM_01231 or CCM_05869 or CCM_01231 or CCM_05869	Phenylalanine, tyrosine and tryptophan biosynthesis (Aromatic amino acids)
row_0593	r0752	3-indoleacetonitrile aminohydrolase	2 h2o[c] + indole-3-acetonitrile[c] => indole-3-acetate[c] + nh3[c]	3.5.5.1	CCM_04786 or CCM_00553	CCM_04786 or CCM_00553	Phenylalanine, tyrosine and tryptophan biosynthesis (Aromatic amino acids)
row_0594	r0753	3-hydroxyanthranilate:oxygen 3,4-oxidoreductase (decyclizing)	3-hydroxyanthranilate[c] + o2[c] => 2-amino-3-carboxymuconate semialdehyde[c]	1.13.11.6	CCM_02219	CCM_02219	Phenylalanine, tyrosine and tryptophan biosynthesis (Aromatic amino acids)
row_0595	r0755	4-aminobutanal:NAD+ 1-oxidoreductase	4-aminobutanal[c] + h2o[c] + nad(+)[c] => gamma-aminobutyrate[c] + nadh[c]	1.2.1.3;ec-code/1.2.1.-;ec-code/1.2.1.19;ec-code/1.2.1.3	CCM_00452 or CCM_05126 or CCM_08195 or CCM_08475	CCM_00452 or CCM_05126 or CCM_08195 or CCM_08475 or CCM_00452 or CCM_02203 or CCM_05126 or CCM_05450 or CCM_07151 or CCM_08475 or CCM_09155 or	beta Alanine metabolism	1. improve gene annotation based on iWV1170 (Vongsangnak et al., 2017)
row_0596	r0756	NAD-dependent aldehyde dehydrogenase	h2o[c] + lactaldehyde[c] + nad(+)[c] <=> (s)-lactate[c] + nadh[c]	1.2.1.3	CCM_05126 or CCM_08195 or CCM_08475 or CCM_00452 or CCM_05126 or CCM_08195 or CCM_08475 or CCM_05126 or CCM_08195 or CCM_08475 or CCM_05126 or CCM_08195 or CCM_08475	CCM_05126 or CCM_08195 or CCM_08475 or CCM_00452 or CCM_05126 or CCM_08195 or CCM_08475 or CCM_05126 or CCM_08195 or CCM_08475 or CCM_05126 or CCM_08195 or CCM_08475 or CCM_00452 or CCM_02203 or CCM_05126 or CCM_05450 or CCM_07151 or CCM_08475 or CCM_09155 or	beta Alanine metabolism	1. improve gene annotation based on iWV1170 (Vongsangnak et al., 2017)
row_0597	r0757	3-aminopropanal:NAD+ oxidoreductase	3-aminopropanal[c] + h2o[c] + nad(+)[c] => beta-alanine[c] + nadh[c]	1.2.1.3;ec-code/1.2.1.19;ec-code/1.2.1.3;ec-code/1.2.1.5	CCM_05126 or CCM_08195 or CCM_08475	CCM_05126 or CCM_08195 or CCM_08475 or CCM_00452 or CCM_02203 or CCM_05126 or CCM_05450 or CCM_07151 or CCM_08475 or CCM_09155 or	beta Alanine metabolism	1. improve gene annotation based on iWV1170 (Vongsangnak et al., 2017)
row_0598	r0758	NAD-dependent aldehyde dehydrogenase	h2o[m] + lactaldehyde[m] + nad(+)[m] <=> (s)-lactate[m] + nadh[m]	1.2.1.3	CCM_05126 or CCM_08195 or CCM_08475 or CCM_00452 or CCM_05126 or CCM_08195 or CCM_08475 or CCM_05126 or CCM_08195 or CCM_08475 or CCM_05126 or CCM_08195 or CCM_08475	CCM_05126 or CCM_08195 or CCM_08475 or CCM_00452 or CCM_05126 or CCM_08195 or CCM_08475 or CCM_05126 or CCM_08195 or CCM_08475 or CCM_05126 or CCM_08195 or CCM_08475 or CCM_00452 or CCM_02203 or CCM_05126 or CCM_05450 or CCM_07151 or CCM_08475 or CCM_09155 or	beta Alanine metabolism	1. improve gene annotation based on iWV1170 (Vongsangnak et al., 2017)
row_0599	r0759	N-carbamoyl-beta-alanine amidohydrolase	h2o[c] + n-carbamoyl-beta-alanine[c] => beta-alanine[c] + co2[c] + nh3[c]	3.5.1.6	CCM_03627 or CCM_06895 or CCM_03627 or CCM_06895	CCM_03627 or CCM_06895 or CCM_03627 or CCM_06895	beta Alanine metabolism
row_0600	r0762	primary-amine oxidase	h2o[c] + o2[c] + trimethylenediamine[c] => 3-aminopropanal[c] + h2o2[c] + nh3[c]	1.4.3.21	CCM_02614 or CCM_05218 or CCM_06912	CCM_02614 or CCM_05218 or CCM_06912	Glycerophospholipid biosynthesis
row_0601	r0763	L-alanine:tRNA(Ala) ligase (AMP-forming)	atp[c] + l-alanine[c] + transfer rna[c] => amp[c] + diphosphate[c] + l-alanyl-trna(ala)[c]	6.1.1.7	CCM_05475	CCM_05475	Aminoacyl tRNA biosynthesis
row_0602	r0764	L-aspartate:tRNA(Asp) ligase (AMP-forming)	atp[c] + l-aspartate[c] + transfer rna[c] => amp[c] + diphosphate[c] + l-aspartyl-trna(asp)[c]	6.1.1.12	CCM_01094 or CCM_02981 or CCM_03248	CCM_01094 or CCM_02981 or CCM_03248	Aminoacyl tRNA biosynthesis
row_0603	r0765	L-aspartate:tRNA(Asp) ligase (AMP-forming)	atp[m] + l-aspartate[m] + transfer rna[m] => amp[m] + diphosphate[m] + l-aspartyl-trna(asp)[m]	6.1.1.12	CCM_01094 or CCM_02981	CCM_01094 or CCM_02981	Aminoacyl tRNA biosynthesis
row_0604	r0766	L-asparagine:tRNA(Asn) ligase (AMP-forming)	atp[m] + l-asparagine[m] + transfer rna[m] => amp[m] + diphosphate[m] + l-asparaginyl-trna(asn)[m]	6.1.1.22	CCM_01368	CCM_01368	Aminoacyl tRNA biosynthesis
row_0605	r0767	L-asparagine:tRNA(Asn) ligase (AMP-forming)	atp[c] + l-asparagine[c] + transfer rna[c] => amp[c] + diphosphate[c] + l-asparaginyl-trna(asn)[c]	6.1.1.22	CCM_00977 or CCM_08773	CCM_00977 or CCM_08773	Aminoacyl tRNA biosynthesis
row_0606	r0768	glutamate 5-kinase	atp[c] + l-glutamate[c] => adp[c] + d-alpha-glutamyl phosphate[c]	2.7.2.11	CCM_02626	CCM_02626	Aminoacyl tRNA biosynthesis
row_0607	r0769	L-arginine:tRNA(Arg) ligase (AMP-forming)	atp[c] + l-arginine[c] + transfer rna[c] => amp[c] + diphosphate[c] + l-arginyl-trna(arg)[c]	6.1.1.19	CCM_00078	CCM_00078	Aminoacyl tRNA biosynthesis
row_0608	r0770	L-proline:tRNA(Pro) ligase (AMP-forming)	atp[c] + l-proline[c] + transfer rna[c] => amp[c] + diphosphate[c] + l-prolyl-trna(pro)[c]	6.1.1.15	CCM_00895 or CCM_06645	CCM_00895 or CCM_06645	Aminoacyl tRNA biosynthesis
row_0609	r0771	L-cysteine:tRNA(Cys) ligase (AMP-forming)	atp[c] + l-cysteine[c] + transfer rna[c] => amp[c] + diphosphate[c] + l-cysteinyl-trna(cys)[c]	3.1.1.16;6.1.1.16	CCM_08883	CCM_08883	Aminoacyl tRNA biosynthesis
row_0610	r0772	L-glutamate:tRNA(Glu) ligase (AMP-forming)	atp[m] + l-glutamate[m] + transfer rna[m] => amp[m] + diphosphate[m] + l-glutamyl-trna(glu)[m]	6.1.1.17	CCM_09428	CCM_09428	Aminoacyl tRNA biosynthesis
row_0611	r0773	L-glutamate:tRNA(Glu) ligase (AMP-forming)	atp[c] + l-glutamate[c] + transfer rna[c] => amp[c] + diphosphate[c] + l-glutamyl-trna(glu)[c]	6.1.1.17	CCM_01939 or CCM_07973	CCM_01939 or CCM_07973	Aminoacyl tRNA biosynthesis
row_0612	r0774	L-glutamine:tRNA(Gln) ligase (AMP-forming)	atp[c] + l-glutamine[c] + transfer rna[c] => amp[c] + diphosphate[c] + l-glutaminyl-trna(gln)[c]	6.1.1.18	CCM_05656 or CCM_05672	CCM_05656 or CCM_05672	Aminoacyl tRNA biosynthesis
row_0613	r0775	L-glutamine:tRNA(Gln) ligase (AMP-forming)	atp[m] + l-glutamine[m] + transfer rna[m] => amp[m] + diphosphate[m] + l-glutaminyl-trna(gln)[m]	6.1.1.18	CCM_01003	CCM_01003	Aminoacyl tRNA biosynthesis
row_0614	r0776	L-serine:tRNA(Ser) ligase (AMP-forming)	atp[c] + l-serine[c] + transfer rna[c] => amp[c] + diphosphate[c] + l-seryl-trna(ser)[c]	6.1.1.11	CCM_01776 or CCM_03943	CCM_01776 or CCM_03943	Aminoacyl tRNA biosynthesis
row_0615	r0777	glycine:tRNA(Gly) ligase (AMP-forming)	atp[c] + glycine[c] + transfer rna[c] => amp[c] + diphosphate[c] + glycyl-trna(gly)[c]	6.1.1.14	CCM_02628 or CCM_04685	CCM_02628 or CCM_04685	Aminoacyl tRNA biosynthesis
row_0616	r0778	L-threonine:tRNA(Thr) ligase (AMP-forming)	atp[m] + l-threonine[m] + transfer rna[m] => amp[m] + diphosphate[m] + l-threonyl-trna(thr)[m]	6.1.1.3	CCM_00105 or CCM_06949	CCM_00105 or CCM_06949	Aminoacyl tRNA biosynthesis
row_0617	r0779	L-threonine:tRNA(Thr) ligase (AMP-forming)	atp[c] + l-threonine[c] + transfer rna[c] => amp[c] + diphosphate[c] + l-threonyl-trna(thr)[c]	6.1.1.3	CCM_00105 or CCM_06949	CCM_00105 or CCM_06949	Aminoacyl tRNA biosynthesis
row_0618	r0780	L-histidine:tRNA(His) ligase (AMP-forming)	atp[c] + l-histidine[c] + transfer rna[c] => amp[c] + diphosphate[c] + l-histidyl-trna(his)[c]	6.1.1.21	CCM_02343	CCM_02343	Aminoacyl tRNA biosynthesis
row_0619	r0781	L-isoleucine:tRNA(Ile) ligase (AMP-forming)	atp[c] + l-isoleucine[c] + transfer rna[c] => amp[c] + diphosphate[c] + l-isoleucyl-trna(ile)[c]	6.1.1.5	CCM_07464	CCM_07464	Aminoacyl tRNA biosynthesis
row_0620	r0782	L-isoleucine:tRNA(Ile) ligase (AMP-forming)	atp[m] + l-isoleucine[m] + transfer rna[m] => amp[m] + diphosphate[m] + l-isoleucyl-trna(ile)[m]	6.1.1.5	CCM_04746	CCM_04746	Aminoacyl tRNA biosynthesis
row_0621	r0783	L-valine:tRNAVal ligase (AMP-forming)	atp[c] + l-valine[c] + transfer rna[c] => amp[c] + diphosphate[c] + l-valyl-trna(val)[c]	6.1.1.9	CCM_06387	CCM_06387	Aminoacyl tRNA biosynthesis
row_0622	r0784	L-leucine:tRNA(Leu) ligase (AMP-forming)	atp[c] + l-leucine[c] + transfer rna[c] => amp[c] + diphosphate[c] + l-leucyl-trna(leu)[c]	6.1.1.4	CCM_00227 or CCM_05622	CCM_00227 or CCM_05622	Aminoacyl tRNA biosynthesis
row_0623	r0785	L-lysine:tRNALys ligase (AMP-forming)	atp[c] + l-lysine[c] + transfer rna[c] => amp[c] + diphosphate[c] + l-lysyl-trna(lys)[c]	6.1.1.6	CCM_00818 or CCM_05434	CCM_00818 or CCM_05434	Aminoacyl tRNA biosynthesis
row_0624	r0786	L-methionine:tRNAMet ligase (AMP-forming)	atp[c] + l-methionine[c] + transfer rna[c] => amp[c] + diphosphate[c] + l-methionyl-trna(met)[c]	6.1.1.10	CCM_07913	CCM_07913	Aminoacyl tRNA biosynthesis
row_0625	r0787	L-methionine:tRNAMet ligase (AMP-forming)	atp[m] + l-methionine[m] + transfer rna[m] => amp[m] + diphosphate[m] + l-methionyl-trna(met)[m]	6.1.1.10	CCM_07913	CCM_07913	Aminoacyl tRNA biosynthesis
row_0626	r0788	L-tyrosine:tRNA(Tyr) ligase (AMP-forming)	atp[c] + l-tyrosine[c] + transfer rna[c] => amp[c] + diphosphate[c] + l-tyrosyl-trna(tyr)[c]	6.1.1.1	CCM_04882	CCM_04882	Aminoacyl tRNA biosynthesis
row_0627	r0789	L-tyrosine:tRNA(Tyr) ligase (AMP-forming)	atp[m] + l-tyrosine[m] + transfer rna[m] => amp[m] + diphosphate[m] + l-tyrosyl-trna(tyr)[m]	6.1.1.1	CCM_00100	CCM_00100	Aminoacyl tRNA biosynthesis
row_0628	r0790	L-tryptophan -tRNA(Trp) ligase (AMP-forming)	atp[c] + l-tryptophan[c] + transfer rna[c] => amp[c] + diphosphate[c] + l-tryptophanyl-trna(trp)[c]	6.1.1.2	CCM_05857	CCM_05857	Aminoacyl tRNA biosynthesis
row_0629	r0791	L-phenylalanine:tRNA(Ala) ligase (AMP-forming)	atp[c] + l-phenylalanine[c] + transfer rna[c] => amp[c] + diphosphate[c] + l-phenylalanyl-trna(phe)[c]	6.1.1.20	(CCM_04421 and CCM_06198) or (CCM_07403 and CCM_04421 and CCM_06198)	(CCM_04421 and CCM_06198) or (CCM_07403 and CCM_04421 and CCM_06198)	Aminoacyl tRNA biosynthesis
row_0630	r0792	L-tryptophan:tRNA(Trp) ligase (AMP-forming)	atp[m] + l-tryptophan[m] + transfer rna[m] => amp[m] + diphosphate[m] + l-tryptophanyl-trna(trp)[m]	6.1.1.2	CCM_05821	CCM_05821	Aminoacyl tRNA biosynthesis
row_0631	r0793	L-glutamate:L-cysteine gamma-ligase (ADP-forming)	atp[c] + l-cysteine[c] + l-glutamate[c] => adp[c] + gamma-l-glutamyl-l-cysteine[c] + phosphate[c]	6.3.2.2;ec-code/6.3.2.2	CCM_00539 or CCM_08133	CCM_00539 or CCM_08133	Glutathione biosynthesis
row_0632	r0794	gamma-L-glutamyl-L-cysteine:glycine ligase (ADP-forming)	atp[c] + gamma-l-glutamyl-l-cysteine[c] + glycine[c] => adp[c] + glutathione[c] + phosphate[c]	6.3.2.3;ec-code/6.3.2.3	CCM_01501	CCM_01501	Glutathione biosynthesis
row_0633	r0795	gamma-glutamyltranspeptidase	glutathione[c] + h2o[c] => l-cysteinylglycine[c] + l-glutamate[c]	2.3.2.2;ec-code/3.4.19.13	CCM_02065 or CCM_02473 or CCM_05577 or CCM_05722 or CCM_09583	CCM_02065 or CCM_02473 or CCM_05577 or CCM_05722 or CCM_09583	Glutathione biosynthesis
row_0634	r0796	5-oxo-L-proline amidohydrolase (ATP-hydrolysing)	5-oxo-l-proline[c] + atp[c] + 2 h2o[c] => adp[c] + l-glutamate[c] + phosphate[c]	3.5.2.9;ec-code/3.5.2.9	CCM_05361 or CCM_07164	CCM_05361 or CCM_07164	Glutathione biosynthesis
row_0635	r0797	glutathione:NADP+ oxidoreductase	nadph[c] + oxidized glutathione[c] => 2 glutathione[c] + nadp(+)[c]	1.8.1.7;ec-code/1.8.1.7	CCM_09201	CCM_09201	Glutathione biosynthesis
row_0636	r0798	L-cysteinylglycine dipeptidase	h2o[c] + l-cysteinylglycine[c] => glycine[c] + l-cysteine[c]	3.4.11.1;3.4.11.2;ec-code/3.4.11.1;ec-code/3.4.11.2;ec-code/3.4.11.23;ec-code/3.4.13.-	CCM_01450 or CCM_01571 or CCM_01695 or CCM_05545 or CCM_05888	CCM_01450 or CCM_01571 or CCM_01695 or CCM_05545 or CCM_05888	Glutathione biosynthesis
row_0637	r0799	glutathione:hydrogen-peroxide oxidoreductase	2 glutathione[c] + h2o2[c] => 2 h2o[c] + oxidized glutathione[c]	1.11.1.9;ec-code/1.11.1.9	CCM_03086	CCM_03086	Glutathione biosynthesis
row_0638	r0808	2-hydroxyphenylacetate:CoA ligase	2-hydroxyphenylacetate[p] + atp[p] + coenzyme a[p] => 2-hydroxyphenylacetyl-coa[p] + amp[p] + diphosphate[p]	6.2.1.30	CCM_06033	CCM_06033	Penicillin and cephalosporin biosynthesis
row_0639	r0821	butanoyl-CoA:oxygen 2-oxidoreductase	crotonoyl-coa[m] + fadh2[m] => butyryl-coa[m] + fad[m]	1.3.99.2	CCM_00006	CCM_00006	Fatty acid biosynthesis
row_0640	r0822	biotin-carboxyl-carrier-protein:carbon-dioxide ligase (ADP-forming)	atp[c] + co2[c] + h2o[c] + holo-[carboxylase][c] => adp[c] + carboxybiotin-carboxyl-carrier protein[c] + phosphate[c]	6.3.4.14	CCM_09369	CCM_09369	Fatty acid biosynthesis
row_0641	r0823	stearoyl-CoA 9-desaturase	nadh[c] + o2[c] + stearoyl-[acp][c] => 2 h2o[c] + nad(+)[c] + octadecenoyl-[acp][c]	1.14.19.1	CCM_02537 or CCM_02537	CCM_02537 or CCM_02537	Fatty acid biosynthesis
row_0642	r0824	stearoyl-CoA 9-desaturase	heptadecanoyl-[acp][c] + nadh[c] + o2[c] => 2 h2o[c] + heptadecenoyl-[acp][c] + nad(+)[c]	1.14.19.1	CCM_02537 or CCM_02537	CCM_02537 or CCM_02537	Fatty acid biosynthesis
row_0643	r0825	oleate delta-12 desaturase	nadh[c] + o2[c] + octadecenoyl-[acp][c] => 2 h2o[c] + nad(+)[c] + linoleoyl-[acp][c]	1.14.19.3	CCM_06866 or CCM_09560 or CCM_06866 or CCM_09560 or CCM_06866 or CCM_09560	CCM_06866 or CCM_09560 or CCM_06866 or CCM_09560 or CCM_06866 or CCM_09560	Fatty acid biosynthesis
row_0644	r0826	stearoyl-CoA 9-desaturase	nadh[c] + o2[c] + palmitoyl-[acp][c] => 2 h2o[c] + hexadecenoyl-[acp][c] + nad(+)[c]	1.14.19.1	CCM_02537 or CCM_02537	CCM_02537 or CCM_02537	Fatty acid biosynthesis
row_0645	r0827	oleate delta-12 desaturase	hexadecenoyl-[acp][c] + nadh[c] + o2[c] => 2 h2o[c] + hexadecadienoyl-[acp][c] + nad(+)[c]	1.14.19.3	CCM_06866 or CCM_09560	CCM_06866 or CCM_09560	Fatty acid biosynthesis
row_0646	r0828	stearoyl-CoA 15-desaturase	nadh[c] + o2[c] + linoleoyl-[acp][c] => 2 h2o[c] + nad(+)[c] + octadecadienoyl-[acp][c]	1.14.19.-	CCM_06866 or CCM_09560	CCM_06866 or CCM_09560	Fatty acid biosynthesis
row_0647	r0829	3-oxoacyl-[acyl-carrier-protein] synthase	butyryl-[acp][c] + malonyl-[acp][c] => 3-oxohexanoyl-[acp][c] + acyl-carrier protein[c] + co2[c]	2.3.1.41	CCM_02998 or CCM_02998 or CCM_01811	CCM_00603 or CCM_02998 or CCM_02998 or CCM_01811 or CCM_00603 or CCM_01518 or CCM_01811 or CCM_09346	Fatty acid elongation	1. improve gene annotation based on iWV1170 (Vongsangnak et al., 2017)
row_0648	r0830	3-oxoacyl-[acyl-carrier-protein] reductase	3-hydroxyhexanoyl-[acp][c] + nadp(+)[c] <=> 3-oxohexanoyl-[acp][c] + nadph[c]	1.1.1.100	CCM_01693 or CCM_02998 or CCM_01693 or CCM_05145	CCM_00221 or CCM_01693 or CCM_02998 or CCM_01693 or CCM_05145 or CCM_00221 or CCM_01664 or CCM_01815 or CCM_01926 or CCM_01950 or CCM_03111 or CCM_03400 or CCM_03982 or CCM_04911 or CCM_05642 or CCM_05671	Fatty acid elongation	1. improve gene annotation based on iWV1170 (Vongsangnak et al., 2017)
row_0649	r0831	3-hydroxypalmitoyl-[acyl-carrier-protein] dehydratase	3-hydroxyhexanoyl-[acp][c] <=> h2o[c] + trans-hex-2-enoyl-[acp][c]	4.2.1.61	CCM_02997	CCM_02997	Fatty acid elongation
row_0650	r0832	enoyl-ACP reductase	hexanoyl-[acp][c] + nadp(+)[c] <=> nadph[c] + trans-hex-2-enoyl-[acp][c]	1.3.1.9	CCM_02997	CCM_02997 or CCM_08645	Fatty acid elongation	1. improve gene annotation based on iWV1170 (Vongsangnak et al., 2017)
row_0651	r0833	acetyl-CoA:carbon-dioxide ligase (ADP-forming)	acetyl-coa[c] + carboxybiotin-carboxyl-carrier protein[c] <=> holo-[carboxylase][c] + malonyl-coa[c]	6.4.1.2	CCM_09369	CCM_09369	Fatty acid elongation
row_0652	r0834	3-oxoacyl-[acyl-carrier-protein] synthase	hexanoyl-[acp][c] + malonyl-[acp][c] => 3-oxooctanoyl-[acp][c] + acyl-carrier protein[c] + co2[c]	2.3.1.41	CCM_02998 or CCM_02998 or CCM_01811	CCM_00603 or CCM_02998 or CCM_02998 or CCM_01811 or CCM_00603 or CCM_01518 or CCM_01811 or CCM_09346	Fatty acid elongation	1. improve gene annotation based on iWV1170 (Vongsangnak et al., 2017)
row_0653	r0835	3-oxoacyl-[acyl-carrier-protein] reductase	3-oxooctanoyl-[acp][c] + nadph[c] <=> 3-hydroxyoctanoyl-[acp][c] + nadp(+)[c]	1.1.1.100	CCM_01693 or CCM_02998 or CCM_01693 or CCM_05145	CCM_00221 or CCM_01693 or CCM_02998 or CCM_01693 or CCM_05145 or CCM_00221 or CCM_01664 or CCM_01815 or CCM_01926 or CCM_01950 or CCM_03111 or CCM_03400 or CCM_03982 or CCM_04911 or CCM_05642 or CCM_05671	Fatty acid elongation	1. improve gene annotation based on iWV1170 (Vongsangnak et al., 2017)
row_0654	r0836	3-hydroxypalmitoyl-[acyl-carrier-protein] dehydratase	3-hydroxyoctanoyl-[acp][c] <=> h2o[c] + trans-oct-2-enoyl-[acp][c]	4.2.1.61	CCM_02997	CCM_02997	Fatty acid elongation
row_0655	r0837	enoyl-ACP reductase	nadph[c] + trans-oct-2-enoyl-[acp][c] <=> nadp(+)[c] + octanoyl-[acp][c]	1.3.1.9	CCM_02997	CCM_02997 or CCM_08645	Fatty acid elongation	1. improve gene annotation based on iWV1170 (Vongsangnak et al., 2017)
row_0656	r0838	3-oxoacyl-[acyl-carrier-protein] synthase	malonyl-[acp][c] + octanoyl-[acp][c] => 3-oxodecanoyl-[acp][c] + acyl-carrier protein[c] + co2[c]	2.3.1.41	CCM_02998 or CCM_02998 or CCM_01811	CCM_00603 or CCM_02998 or CCM_02998 or CCM_01811 or CCM_00603 or CCM_01518 or CCM_01811 or CCM_09346	Fatty acid elongation	1. improve gene annotation based on iWV1170 (Vongsangnak et al., 2017)
row_0657	r0839	3-oxoacyl-[acyl-carrier-protein] reductase	3-oxodecanoyl-[acp][c] + nadph[c] <=> 3-hydroxydecanoyl-[acp][c] + nadp(+)[c]	1.1.1.100	CCM_01693 or CCM_02998 or CCM_01693 or CCM_05145	CCM_00221 or CCM_01693 or CCM_02998 or CCM_01693 or CCM_05145 or CCM_00221 or CCM_01664 or CCM_01815 or CCM_01926 or CCM_01950 or CCM_03111 or CCM_03400 or CCM_03982 or CCM_04911 or CCM_05642 or CCM_05671	Fatty acid elongation	1. improve gene annotation based on iWV1170 (Vongsangnak et al., 2017)
row_0658	r0840	3-hydroxypalmitoyl-[acyl-carrier-protein] dehydratase	3-hydroxydecanoyl-[acp][c] <=> h2o[c] + trans-dec-2-enoyl-[acp][c]	4.2.1.61	CCM_02997	CCM_02997	Fatty acid elongation
row_0659	r0841	enoyl-ACP reductase	decanoyl-[acp][c] + nadp(+)[c] <=> nadph[c] + trans-dec-2-enoyl-[acp][c]	1.3.1.9	CCM_02997	CCM_02997 or CCM_08645	Fatty acid elongation	1. improve gene annotation based on iWV1170 (Vongsangnak et al., 2017)
row_0660	r0842	3-oxoacyl-[acyl-carrier-protein] synthase	acetyl-[acp][c] + malonyl-[acp][c] => acetoacetyl-[acp][c] + acyl-carrier protein[c] + co2[c]	2.3.1.41	CCM_02998 or CCM_02998 or CCM_01811	CCM_00603 or CCM_02998 or CCM_02998 or CCM_01811 or CCM_00603 or CCM_01518 or CCM_01811 or CCM_09346	Fatty acid elongation	1. improve gene annotation based on iWV1170 (Vongsangnak et al., 2017)
row_0661	r0843	3-oxoacyl-[acyl-carrier-protein] synthase	decanoyl-[acp][c] + malonyl-[acp][c] => 3-oxolauroyl-[acp][c] + acyl-carrier protein[c] + co2[c]	2.3.1.41	CCM_02998 or CCM_02998 or CCM_01811	CCM_00603 or CCM_02998 or CCM_02998 or CCM_01811 or CCM_00603 or CCM_01518 or CCM_01811 or CCM_09346	Fatty acid elongation	1. improve gene annotation based on iWV1170 (Vongsangnak et al., 2017)
row_0662	r0844	3-oxoacyl-[acyl-carrier-protein] reductase	3-oxolauroyl-[acp][c] + nadph[c] <=> 3-hydroxylauroyl-[acp][c] + nadp(+)[c]	1.1.1.100	CCM_01693 or CCM_02998 or CCM_01693 or CCM_05145	CCM_00221 or CCM_01693 or CCM_02998 or CCM_01693 or CCM_05145 or CCM_00221 or CCM_01664 or CCM_01815 or CCM_01926 or CCM_01950 or CCM_03111 or CCM_03400 or CCM_03982 or CCM_04911 or CCM_05642 or CCM_05671	Fatty acid elongation	1. improve gene annotation based on iWV1170 (Vongsangnak et al., 2017)
row_0663	r0845	3-hydroxypalmitoyl-[acyl-carrier-protein] dehydratase	3-hydroxylauroyl-[acp][c] <=> h2o[c] + trans-dodec-2-enoyl-[acp][c]	4.2.1.61	CCM_02997	CCM_02997	Fatty acid elongation
row_0664	r0846	enoyl-ACP reductase	lauroyl-[acp][c] + nadp(+)[c] <=> nadph[c] + trans-dodec-2-enoyl-[acp][c]	1.3.1.9	CCM_02997	CCM_02997 or CCM_08645	Fatty acid elongation	1. improve gene annotation based on iWV1170 (Vongsangnak et al., 2017)
row_0665	r0847	3-oxoacyl-[acyl-carrier-protein] reductase	3-hydroxybutyryl-[acp][c] + nadp(+)[c] <=> acetoacetyl-[acp][c] + nadph[c]	1.1.1.100	CCM_01693 or CCM_02998 or CCM_01693 or CCM_05145	CCM_00221 or CCM_01693 or CCM_02998 or CCM_01693 or CCM_05145 or CCM_00221 or CCM_01664 or CCM_01815 or CCM_01926 or CCM_01950 or CCM_03111 or CCM_03400 or CCM_03982 or CCM_04911 or CCM_05642 or CCM_05671	Fatty acid elongation	1. improve gene annotation based on iWV1170 (Vongsangnak et al., 2017)
row_0666	r0848	3-oxoacyl-[acyl-carrier-protein] synthase	lauroyl-[acp][c] + malonyl-[acp][c] => 3-oxomyristoyl-[acp][c] + acyl-carrier protein[c] + co2[c]	2.3.1.41	CCM_02998 or CCM_02998 or CCM_01811	CCM_00603 or CCM_02998 or CCM_02998 or CCM_01811 or CCM_00603 or CCM_01518 or CCM_01811 or CCM_09346	Fatty acid elongation	1. improve gene annotation based on iWV1170 (Vongsangnak et al., 2017)
row_0667	r0849	3-oxoacyl-[acyl-carrier-protein] reductase	3-oxomyristoyl-[acp][c] + nadph[c] <=> 3-hydroxymyristoyl-[acp][c] + nadp(+)[c]	1.1.1.100	CCM_01693 or CCM_02998 or CCM_01693 or CCM_05145	CCM_00221 or CCM_01693 or CCM_02998 or CCM_01693 or CCM_05145 or CCM_00221 or CCM_01664 or CCM_01815 or CCM_01926 or CCM_01950 or CCM_03111 or CCM_03400 or CCM_03982 or CCM_04911 or CCM_05642 or CCM_05671	Fatty acid elongation	1. improve gene annotation based on iWV1170 (Vongsangnak et al., 2017)
row_0668	r0850	3-hydroxypalmitoyl-[acyl-carrier-protein] dehydratase	3-hydroxymyristoyl-[acp][c] <=> h2o[c] + trans-tetradec-2-enoyl-[acp][c]	4.2.1.61	CCM_02997	CCM_02997	Fatty acid elongation
row_0669	r0851	enoyl-ACP reductase	myristoyl-[acp][c] + nadp(+)[c] <=> nadph[c] + trans-tetradec-2-enoyl-[acp][c]	1.3.1.9	CCM_02997	CCM_02997 or CCM_08645	Fatty acid elongation	1. improve gene annotation based on iWV1170 (Vongsangnak et al., 2017)
row_0670	r0852	3-hydroxypalmitoyl-[acyl-carrier-protein] dehydratase	3-hydroxybutyryl-[acp][c] <=> h2o[c] + trans-but-2-enoyl-[acp][c]	4.2.1.61	CCM_02997	CCM_02997	Fatty acid elongation
row_0671	r0853	3-oxoacyl-[acyl-carrier-protein] synthase	malonyl-[acp][c] + myristoyl-[acp][c] => 3-oxopalmitoyl-[acp][c] + acyl-carrier protein[c] + co2[c]	2.3.1.41	CCM_02998 or CCM_02998 or CCM_01811	CCM_00603 or CCM_02998 or CCM_02998 or CCM_01811 or CCM_00603 or CCM_01518 or CCM_01811 or CCM_09346	Fatty acid elongation	1. improve gene annotation based on iWV1170 (Vongsangnak et al., 2017)
row_0672	r0854	3-oxoacyl-[acyl-carrier-protein] reductase	3-oxopalmitoyl-[acp][c] + nadph[c] <=> 3-hydroxypalmitoyl-[acp][c] + nadp(+)[c]	1.1.1.100	CCM_01693 or CCM_02998 or CCM_01693 or CCM_05145	CCM_00221 or CCM_01693 or CCM_02998 or CCM_01693 or CCM_05145 or CCM_00221 or CCM_01664 or CCM_01815 or CCM_01926 or CCM_01950 or CCM_03111 or CCM_03400 or CCM_03982 or CCM_04911 or CCM_05642 or CCM_05671	Fatty acid elongation	1. improve gene annotation based on iWV1170 (Vongsangnak et al., 2017)
row_0673	r0855	3-hydroxypalmitoyl-[acyl-carrier-protein] dehydratase	3-hydroxypalmitoyl-[acp][c] <=> h2o[c] + trans-hexadec-2-enoyl-[acp][c]	4.2.1.61	CCM_02997	CCM_02997	Fatty acid elongation
row_0674	r0856	enoyl-ACP reductase	nadp(+)[c] + palmitoyl-[acp][c] <=> nadph[c] + trans-hexadec-2-enoyl-[acp][c]	1.3.1.9	CCM_02997	CCM_02997 or CCM_08645	Fatty acid elongation	1. improve gene annotation based on iWV1170 (Vongsangnak et al., 2017)
row_0675	r0857	enoyl-ACP reductase	nadph[c] + trans-but-2-enoyl-[acp][c] <=> butyryl-[acp][c] + nadp(+)[c]	1.3.1.9	CCM_02997	CCM_02997 or CCM_08645	Fatty acid elongation	1. improve gene annotation based on iWV1170 (Vongsangnak et al., 2017)
row_0676	r0858	3-oxoacyl-[acyl-carrier-protein] synthase	malonyl-[acp][c] + palmitoyl-[acp][c] => 3-oxostearoyl-[acp][c] + acyl-carrier protein[c] + co2[c]	2.3.1.41	CCM_02998 or CCM_02998 or CCM_01811	CCM_00603 or CCM_02998 or CCM_02998 or CCM_01811 or CCM_00603 or CCM_01518 or CCM_01811 or CCM_09346	Fatty acid elongation	1. improve gene annotation based on iWV1170 (Vongsangnak et al., 2017)
row_0677	r0859	3-oxoacyl-[acyl-carrier-protein] synthase	malonyl-[acp][c] + stearoyl-[acp][c] => 3-oxoicosanoyl-[acp][c] + acyl-carrier protein[c] + co2[c]	2.3.1.41	CCM_02998 or CCM_02998 or CCM_01811	CCM_00603 or CCM_02998 or CCM_02998 or CCM_01811 or CCM_00603 or CCM_01518 or CCM_01811 or CCM_09346	Fatty acid elongation	1. improve gene annotation based on iWV1170 (Vongsangnak et al., 2017)
row_0678	r0860	3-oxoacyl-[acyl-carrier-protein] reductase	3-oxostearoyl-[acp][c] + nadph[c] <=> 3-hydroxystearoyl-[acp][c] + nadp(+)[c]	1.1.1.100	CCM_01693 or CCM_02998 or CCM_01693 or CCM_05145	CCM_00221 or CCM_01693 or CCM_02998 or CCM_01693 or CCM_05145 or CCM_00221 or CCM_01664 or CCM_01815 or CCM_01926 or CCM_01950 or CCM_03111 or CCM_03400 or CCM_03982 or CCM_04911 or CCM_05642 or CCM_05671	Fatty acid elongation	1. improve gene annotation based on iWV1170 (Vongsangnak et al., 2017)
row_0679	r0861	3-oxoacyl-[acyl-carrier-protein] reductase	3-oxoicosanoyl-[acp][c] + nadph[c] <=> 3-hydroxyicosanoyl-[acp][c] + nadp(+)[c]	1.1.1.100	CCM_01693 or CCM_02998 or CCM_01693 or CCM_05145	CCM_00221 or CCM_01693 or CCM_02998 or CCM_01693 or CCM_05145 or CCM_00221 or CCM_01664 or CCM_01815 or CCM_01926 or CCM_01950 or CCM_03111 or CCM_03400 or CCM_03982 or CCM_04911 or CCM_05642 or CCM_05671	Fatty acid elongation	1. improve gene annotation based on iWV1170 (Vongsangnak et al., 2017)
row_0680	r0862	3-hydroxypalmitoyl-[acyl-carrier-protein] dehydratase	3-hydroxystearoyl-[acp][c] <=> h2o[c] + trans-octadec-2-enoyl-[acp][c]	4.2.1.61	CCM_02997	CCM_02997	Fatty acid elongation
row_0681	r0863	3-hydroxypalmitoyl-[acyl-carrier-protein] dehydratase	3-hydroxyicosanoyl-[acp][c] <=> h2o[c] + trans-c20-2-enoyl-[acp][c]	4.2.1.61	CCM_02997	CCM_02997	Fatty acid elongation
row_0682	r0864	enoyl-ACP reductase	nadp(+)[c] + stearoyl-[acp][c] <=> nadph[c] + trans-octadec-2-enoyl-[acp][c]	1.3.1.9	CCM_02997	CCM_02997 or CCM_08645	Fatty acid elongation	1. improve gene annotation based on iWV1170 (Vongsangnak et al., 2017)
row_0683	r0865	enoyl-ACP reductase	arachidoyl-[acp][c] + nadp(+)[c] <=> nadph[c] + trans-c20-2-enoyl-[acp][c]	1.3.1.9	CCM_02997	CCM_02997 or CCM_08645	Fatty acid elongation	1. improve gene annotation based on iWV1170 (Vongsangnak et al., 2017)
row_0684	r0866	3-oxoacyl-[acyl-carrier-protein] synthase	heptanoyl-[acp][c] + malonyl-[acp][c] => 3-oxononanoyl-[acp][c] + acyl-carrier protein[c] + co2[c]	2.3.1.41	CCM_02998 or CCM_02998 or CCM_01811	CCM_00603 or CCM_02998 or CCM_02998 or CCM_01811 or CCM_00603 or CCM_01518 or CCM_01811 or CCM_09346	Fatty acid elongation	1. improve gene annotation based on iWV1170 (Vongsangnak et al., 2017)
row_0685	r0867	3-oxoacyl-[acyl-carrier-protein] reductase	3-hydroxynonanoyl-[acp][c] + nadp(+)[c] <=> 3-oxononanoyl-[acp][c] + nadph[c]	1.1.1.100	CCM_01693 or CCM_02998 or CCM_01693 or CCM_05145	CCM_00221 or CCM_01693 or CCM_02998 or CCM_01693 or CCM_05145 or CCM_00221 or CCM_01664 or CCM_01815 or CCM_01926 or CCM_01950 or CCM_03111 or CCM_03400 or CCM_03982 or CCM_04911 or CCM_05642 or CCM_05671	Fatty acid elongation	1. improve gene annotation based on iWV1170 (Vongsangnak et al., 2017)
row_0686	r0868	3-hydroxypalmitoyl-[acyl-carrier-protein] dehydratase	3-hydroxynonanoyl-[acp][c] <=> h2o[c] + trans-non-2-enoyl-[acp][c]	4.2.1.61	CCM_02997	CCM_02997	Fatty acid elongation
row_0687	r0869	enoyl-ACP reductase	nadp(+)[c] + nonanoyl-[acp][c] <=> nadph[c] + trans-non-2-enoyl-[acp][c]	1.3.1.9	CCM_02997	CCM_02997 or CCM_08645	Fatty acid elongation	1. improve gene annotation based on iWV1170 (Vongsangnak et al., 2017)
row_0688	r0870	3-oxoacyl-[acyl-carrier-protein] synthase	malonyl-[acp][c] + nonanoyl-[acp][c] => 3-oxoundecanoyl-[acp][c] + acyl-carrier protein[c] + co2[c]	2.3.1.41	CCM_02998 or CCM_02998 or CCM_01811	CCM_00603 or CCM_02998 or CCM_02998 or CCM_01811 or CCM_00603 or CCM_01518 or CCM_01811 or CCM_09346	Fatty acid elongation	1. improve gene annotation based on iWV1170 (Vongsangnak et al., 2017)
row_0689	r0871	3-oxoacyl-[acyl-carrier-protein] reductase	3-oxoundecanoyl-[acp][c] + nadph[c] <=> 3-hydroxyundecanoyl-[acp][c] + nadp(+)[c]	1.1.1.100	CCM_01693 or CCM_02998 or CCM_01693 or CCM_05145	CCM_00221 or CCM_01693 or CCM_02998 or CCM_01693 or CCM_05145 or CCM_00221 or CCM_01664 or CCM_01815 or CCM_01926 or CCM_01950 or CCM_03111 or CCM_03400 or CCM_03982 or CCM_04911 or CCM_05642 or CCM_05671	Fatty acid elongation	1. improve gene annotation based on iWV1170 (Vongsangnak et al., 2017)
row_0690	r0872	3-hydroxypalmitoyl-[acyl-carrier-protein] dehydratase	3-hydroxyundecanoyl-[acp][c] <=> h2o[c] + trans-undeca-2-enoyl-[acp][c]	4.2.1.61	CCM_02997	CCM_02997	Fatty acid elongation
row_0691	r0873	enoyl-ACP reductase	nadph[c] + trans-undeca-2-enoyl-[acp][c] <=> nadp(+)[c] + undecanoyl-[acp][c]	1.3.1.9	CCM_02997	CCM_02997 or CCM_08645	Fatty acid elongation	1. improve gene annotation based on iWV1170 (Vongsangnak et al., 2017)
row_0692	r0874	3-oxoacyl-[acyl-carrier-protein] synthase	malonyl-[acp][c] + undecanoyl-[acp][c] => 3-oxotridecanoyl-[acp][c] + acyl-carrier protein[c] + co2[c]	2.3.1.41	CCM_02998 or CCM_02998 or CCM_01811	CCM_00603 or CCM_02998 or CCM_02998 or CCM_01811 or CCM_00603 or CCM_01518 or CCM_01811 or CCM_09346	Fatty acid elongation	1. improve gene annotation based on iWV1170 (Vongsangnak et al., 2017)
row_0693	r0875	3-oxoacyl-[acyl-carrier-protein] reductase	3-oxotridecanoyl-[acp][c] + nadph[c] <=> 3-hydroxytridecanoyl-[acp][c] + nadp(+)[c]	1.1.1.100	CCM_01693 or CCM_02998 or CCM_01693 or CCM_05145	CCM_00221 or CCM_01693 or CCM_02998 or CCM_01693 or CCM_05145 or CCM_00221 or CCM_01664 or CCM_01815 or CCM_01926 or CCM_01950 or CCM_03111 or CCM_03400 or CCM_03982 or CCM_04911 or CCM_05642 or CCM_05671	Fatty acid elongation	1. improve gene annotation based on iWV1170 (Vongsangnak et al., 2017)
row_0694	r0876	3-hydroxypalmitoyl-[acyl-carrier-protein] dehydratase	3-hydroxytridecanoyl-[acp][c] <=> h2o[c] + trans-tridec-2-enoyl-[acp][c]	4.2.1.61	CCM_02997	CCM_02997	Fatty acid elongation
row_0695	r0877	enoyl-ACP reductase	nadp(+)[c] + tridecanoyl-[acp][c] <=> nadph[c] + trans-tridec-2-enoyl-[acp][c]	1.3.1.9	CCM_02997	CCM_02997 or CCM_08645	Fatty acid elongation	1. improve gene annotation based on iWV1170 (Vongsangnak et al., 2017)
row_0696	r0878	3-oxoacyl-[acyl-carrier-protein] synthase	malonyl-[acp][c] + tridecanoyl-[acp][c] => 3-oxopentadecanoyl-[acp][c] + acyl-carrier protein[c] + co2[c]	2.3.1.41	CCM_02998 or CCM_02998 or CCM_01811	CCM_00603 or CCM_02998 or CCM_02998 or CCM_01811 or CCM_00603 or CCM_01518 or CCM_01811 or CCM_09346	Fatty acid elongation	1. improve gene annotation based on iWV1170 (Vongsangnak et al., 2017)
row_0697	r0879	3-oxoacyl-[acyl-carrier-protein] reductase	3-oxopentadecanoyl-[acp][c] + nadph[c] <=> 3-hydroxypentadecanoyl-[acp][c] + nadp(+)[c]	1.1.1.100	CCM_01693 or CCM_02998 or CCM_01693 or CCM_05145	CCM_00221 or CCM_01693 or CCM_02998 or CCM_01693 or CCM_05145 or CCM_00221 or CCM_01664 or CCM_01815 or CCM_01926 or CCM_01950 or CCM_03111 or CCM_03400 or CCM_03982 or CCM_04911 or CCM_05642 or CCM_05671	Fatty acid elongation	1. improve gene annotation based on iWV1170 (Vongsangnak et al., 2017)
row_0698	r0880	3-hydroxypalmitoyl-[acyl-carrier-protein] dehydratase	3-hydroxypentadecanoyl-[acp][c] <=> h2o[c] + trans-pentadec-2-enoyl-[acp][c]	4.2.1.61	CCM_02997	CCM_02997	Fatty acid elongation
row_0699	r0881	enoyl-ACP reductase	nadp(+)[c] + pentadecanoyl-[acp][c] <=> nadph[c] + trans-pentadec-2-enoyl-[acp][c]	1.3.1.9	CCM_02997	CCM_02997 or CCM_08645	Fatty acid elongation	1. improve gene annotation based on iWV1170 (Vongsangnak et al., 2017)
row_0700	r0882	3-oxoacyl-[acyl-carrier-protein] synthase	malonyl-[acp][c] + pentadecanoyl-[acp][c] => 3-oxoheptadecanoyl-[acp][c] + acyl-carrier protein[c] + co2[c]	2.3.1.41	CCM_02998 or CCM_02998 or CCM_01811	CCM_00603 or CCM_02998 or CCM_02998 or CCM_01811 or CCM_00603 or CCM_01518 or CCM_01811 or CCM_09346	Fatty acid elongation	1. improve gene annotation based on iWV1170 (Vongsangnak et al., 2017)
row_0701	r0883	3-oxoacyl-[acyl-carrier-protein] reductase	3-oxoheptadecanoyl-[acp][c] + nadph[c] <=> 3-hydroxyheptadecanoyl-[acp][c] + nadp(+)[c]	1.1.1.100	CCM_01693 or CCM_02998 or CCM_01693 or CCM_05145	CCM_00221 or CCM_01693 or CCM_02998 or CCM_01693 or CCM_05145 or CCM_00221 or CCM_01664 or CCM_01815 or CCM_01926 or CCM_01950 or CCM_03111 or CCM_03400 or CCM_03982 or CCM_04911 or CCM_05642 or CCM_05671	Fatty acid elongation	1. improve gene annotation based on iWV1170 (Vongsangnak et al., 2017)
row_0702	r0884	3-hydroxypalmitoyl-[acyl-carrier-protein] dehydratase	3-hydroxyheptadecanoyl-[acp][c] <=> h2o[c] + trans-heptadec-2-enoyl-[acp][c]	4.2.1.61	CCM_02997	CCM_02997	Fatty acid elongation
row_0703	r0885	enoyl-ACP reductase	heptadecanoyl-[acp][c] + nadp(+)[c] <=> nadph[c] + trans-heptadec-2-enoyl-[acp][c]	1.3.1.9	CCM_02997	CCM_02997 or CCM_08645	Fatty acid elongation	1. improve gene annotation based on iWV1170 (Vongsangnak et al., 2017)
row_0704	r0886	acetyl coenzyme A-acyl-carrier-protein transacylase	acyl-carrier protein[c] + propionyl-coa[c] => coenzyme a[c] + propionyl-[acp][c]	2.3.1.38	CCM_02997	CCM_02997	Fatty acid elongation
row_0705	r0887	3-oxoacyl-[acyl-carrier-protein] synthase	malonyl-[acp][c] + propionyl-[acp][c] => 3-oxopentanoyl-[acp][c] + acyl-carrier protein[c] + co2[c]	2.3.1.41	CCM_02998 or CCM_02998 or CCM_01811	CCM_00603 or CCM_02998 or CCM_02998 or CCM_01811 or CCM_00603 or CCM_01518 or CCM_01811 or CCM_09346	Fatty acid elongation	1. improve gene annotation based on iWV1170 (Vongsangnak et al., 2017)
row_0706	r0888	3-oxoacyl-[acyl-carrier-protein] reductase	3-oxopentanoyl-[acp][c] + nadph[c] <=> 3-hydroxypentanoyl-[acp][c] + nadp(+)[c]	1.1.1.100	CCM_01693 or CCM_02998 or CCM_01693 or CCM_05145	CCM_00221 or CCM_01693 or CCM_02998 or CCM_01693 or CCM_05145 or CCM_00221 or CCM_01664 or CCM_01815 or CCM_01926 or CCM_01950 or CCM_03111 or CCM_03400 or CCM_03982 or CCM_04911 or CCM_05642 or CCM_05671	Fatty acid elongation	1. improve gene annotation based on iWV1170 (Vongsangnak et al., 2017)
row_0707	r0889	3-hydroxypalmitoyl-[acyl-carrier-protein] dehydratase	3-hydroxypentanoyl-[acp][c] <=> h2o[c] + trans-pent-2-enoyl-[acp][c]	4.2.1.61	CCM_02997	CCM_02997	Fatty acid elongation
row_0708	r0890	enoyl-ACP reductase	nadp(+)[c] + pentanoyl-[acp][c] <=> nadph[c] + trans-pent-2-enoyl-[acp][c]	1.3.1.9	CCM_02997	CCM_02997 or CCM_08645	Fatty acid elongation	1. improve gene annotation based on iWV1170 (Vongsangnak et al., 2017)
row_0709	r0891	3-oxoacyl-[acyl-carrier-protein] synthase	malonyl-[acp][c] + pentanoyl-[acp][c] => 3-oxoheptanoyl-[acp][c] + acyl-carrier protein[c] + co2[c]	2.3.1.41	CCM_02998 or CCM_02998 or CCM_01811	CCM_00603 or CCM_02998 or CCM_02998 or CCM_01811 or CCM_00603 or CCM_01518 or CCM_01811 or CCM_09346	Fatty acid elongation	1. improve gene annotation based on iWV1170 (Vongsangnak et al., 2017)
row_0710	r0892	3-oxoacyl-[acyl-carrier-protein] reductase	3-oxoheptanoyl-[acp][c] + nadph[c] <=> 3-hydroxyheptanoyl-[acp][c] + nadp(+)[c]	1.1.1.100	CCM_01693 or CCM_02998 or CCM_01693 or CCM_05145	CCM_00221 or CCM_01693 or CCM_02998 or CCM_01693 or CCM_05145 or CCM_00221 or CCM_01664 or CCM_01815 or CCM_01926 or CCM_01950 or CCM_03111 or CCM_03400 or CCM_03982 or CCM_04911 or CCM_05642 or CCM_05671	Fatty acid elongation	1. improve gene annotation based on iWV1170 (Vongsangnak et al., 2017)
row_0711	r0893	3-hydroxypalmitoyl-[acyl-carrier-protein] dehydratase	3-hydroxyheptanoyl-[acp][c] <=> h2o[c] + trans-hept-2-enoyl-[acp][c]	4.2.1.61	CCM_02997	CCM_02997	Fatty acid elongation
row_0712	r0894	enoyl-ACP reductase	nadph[c] + trans-hept-2-enoyl-[acp][c] <=> heptanoyl-[acp][c] + nadp(+)[c]	1.3.1.9	CCM_02997	CCM_02997 or CCM_08645	Fatty acid elongation	1. improve gene annotation based on iWV1170 (Vongsangnak et al., 2017)
row_0713	r0895	acyl-CoA dehydrogenase	fad[m] + stearoyl-coa[m] => fadh2[m] + trans-octadec-2-enoyl-coa[m]	1.3.99.3	CCM_03146 or CCM_03805 or CCM_01908 or CCM_03805 or CCM_05293 or CCM_05293	CCM_03146 or CCM_03805 or CCM_01908 or CCM_03805 or CCM_05293 or CCM_05293	Mitochondrial beta oxidation (even)
row_0714	r0896	acyl-CoA dehydrogenase	fad[m] + arachidoyl-coa[m] => fadh2[m] + trans-c20-2-enoyl-coa[m]	1.3.99.3	CCM_03146 or CCM_03805 or CCM_01908 or CCM_03805 or CCM_05293 or CCM_05293	CCM_03146 or CCM_03805 or CCM_01908 or CCM_03805 or CCM_05293 or CCM_05293	Mitochondrial beta oxidation (even)
row_0715	r0897	enoyl-CoA hydratase	h2o[m] + trans-octadec-2-enoyl-coa[m] <=> 3-hydroxystearoyl-coa[m]	4.2.1.17	CCM_01474 or CCM_05752 or CCM_09276	CCM_01474 or CCM_05752 or CCM_09276	Mitochondrial beta oxidation (even)
row_0716	r0898	enoyl-CoA hydratase	h2o[m] + trans-c20-2-enoyl-coa[m] <=> 3-hydroxyicosanoyl-coa[m]	4.2.1.17	CCM_01474 or CCM_05752 or CCM_09276	CCM_01474 or CCM_05752 or CCM_09276	Mitochondrial beta oxidation (even)
row_0717	r0899	3-hydroxyacyl-CoA dehydrogenase	3-hydroxystearoyl-coa[m] + nad(+)[m] => 3-oxostearoyl-coa[m] + nadh[m]	1.1.1.35	CCM_03147 or CCM_06096 or CCM_06096	CCM_03147 or CCM_06096 or CCM_06096	Mitochondrial beta oxidation (even)
row_0718	r0900	3-hydroxyacyl-CoA dehydrogenase	3-hydroxyicosanoyl-coa[m] + nad(+)[m] => 3-oxoicosanoyl-coa[m] + nadh[m]	1.1.1.35	CCM_03147 or CCM_06096 or CCM_06096	CCM_03147 or CCM_06096 or CCM_06096	Mitochondrial beta oxidation (even)
row_0719	r0901	3-ketoacyl-CoA thiolase	3-oxostearoyl-coa[m] + coenzyme a[m] => acetyl-coa[m] + palmitoyl-coa[m]	2.3.1.16	CCM_01627 or CCM_01627	CCM_01627 or CCM_01627	Mitochondrial beta oxidation (even)
row_0720	r0902	3-ketoacyl-CoA thiolase	3-oxoicosanoyl-coa[m] + coenzyme a[m] => acetyl-coa[m] + stearoyl-coa[m]	2.3.1.16	CCM_01627 or CCM_01627	CCM_01627 or CCM_01627	Mitochondrial beta oxidation (even)
row_0721	r0903	acyl-CoA dehydrogenase	fad[m] + palmitoyl-coa[m] => fadh2[m] + trans-hexadec-2-enoyl-coa[m]	1.3.99.3	CCM_03146 or CCM_03805 or CCM_01908 or CCM_03805 or CCM_05293 or CCM_05293	CCM_03146 or CCM_03805 or CCM_01908 or CCM_03805 or CCM_05293 or CCM_05293	Mitochondrial beta oxidation (even)
row_0722	r0904	enoyl-CoA hydratase	h2o[m] + trans-hexadec-2-enoyl-coa[m] <=> 3-hydroxypalmitoyl-coa[m]	4.2.1.17	CCM_01474 or CCM_05752 or CCM_09276	CCM_01474 or CCM_05752 or CCM_09276	Mitochondrial beta oxidation (even)
row_0723	r0905	3-hydroxyacyl-CoA dehydrogenase	3-hydroxypalmitoyl-coa[m] + nad(+)[m] => 3-oxopalmitoyl-coa[m] + nadh[m]	1.1.1.35	CCM_03147 or CCM_06096 or CCM_06096	CCM_03147 or CCM_06096 or CCM_06096	Mitochondrial beta oxidation (even)
row_0724	r0906	3-ketoacyl-CoA thiolase	3-oxopalmitoyl-coa[m] + coenzyme a[m] => acetyl-coa[m] + myristoyl-coa[m]	2.3.1.16	CCM_01627 or CCM_01627	CCM_01627 or CCM_01627	Mitochondrial beta oxidation (even)
row_0725	r0907	acyl-CoA dehydrogenase	fad[m] + myristoyl-coa[m] => fadh2[m] + trans-tetradec-2-enoyl-coa[m]	1.3.99.3	CCM_03146 or CCM_03805 or CCM_01908 or CCM_03805 or CCM_05293 or CCM_05293	CCM_03146 or CCM_03805 or CCM_01908 or CCM_03805 or CCM_05293 or CCM_05293	Mitochondrial beta oxidation (even)
row_0726	r0908	enoyl-CoA hydratase	h2o[m] + trans-tetradec-2-enoyl-coa[m] <=> 3-hydroxymyristoyl-coa[m]	4.2.1.17	CCM_01474 or CCM_05752 or CCM_09276	CCM_01474 or CCM_05752 or CCM_09276	Mitochondrial beta oxidation (even)
row_0727	r0909	3-hydroxyacyl-CoA dehydrogenase	3-hydroxymyristoyl-coa[m] + nad(+)[m] => 3-oxomyristoyl-coa[m] + nadh[m]	1.1.1.35	CCM_03147 or CCM_06096 or CCM_06096	CCM_03147 or CCM_06096 or CCM_06096	Mitochondrial beta oxidation (even)
row_0728	r0910	3-ketoacyl-CoA thiolase	3-oxomyristoyl-coa[m] + coenzyme a[m] => acetyl-coa[m] + lauroyl-coa[m]	2.3.1.16	CCM_01627 or CCM_01627	CCM_01627 or CCM_01627	Mitochondrial beta oxidation (even)
row_0729	r0911	acyl-CoA dehydrogenase	fad[m] + lauroyl-coa[m] => fadh2[m] + trans-dodec-2-enoyl-coa[m]	1.3.99.3	CCM_03146 or CCM_03805 or CCM_01908 or CCM_03805 or CCM_05293 or CCM_05293	CCM_03146 or CCM_03805 or CCM_01908 or CCM_03805 or CCM_05293 or CCM_05293	Mitochondrial beta oxidation (even)
row_0730	r0912	enoyl-CoA hydratase	h2o[m] + trans-dodec-2-enoyl-coa[m] <=> 3-hydroxylauroyl-coa[m]	4.2.1.17	CCM_01474 or CCM_05752 or CCM_09276	CCM_01474 or CCM_05752 or CCM_09276	Mitochondrial beta oxidation (even)
row_0731	r0913	3-hydroxyacyl-CoA dehydrogenase	3-hydroxylauroyl-coa[m] + nad(+)[m] => 3-oxolauroyl-coa[m] + nadh[m]	1.1.1.35	CCM_03147 or CCM_06096 or CCM_06096	CCM_03147 or CCM_06096 or CCM_06096	Mitochondrial beta oxidation (even)
row_0732	r0914	3-ketoacyl-CoA thiolase	3-oxolauroyl-coa[m] + coenzyme a[m] => acetyl-coa[m] + decanoyl-coa[m]	2.3.1.16	CCM_01627 or CCM_01627	CCM_01627 or CCM_01627	Mitochondrial beta oxidation (even)
row_0733	r0915	acyl-CoA dehydrogenase	decanoyl-coa[m] + fad[m] => fadh2[m] + trans-dec-2-enoyl-coa[m]	1.3.99.3	CCM_03146 or CCM_03805 or CCM_01908 or CCM_03805 or CCM_05293 or CCM_05293	CCM_03146 or CCM_03805 or CCM_01908 or CCM_03805 or CCM_05293 or CCM_05293	Mitochondrial beta oxidation (even)
row_0734	r0916	enoyl-CoA hydratase	h2o[m] + trans-dec-2-enoyl-coa[m] <=> 3-hydroxydecanoyl-coa[m]	4.2.1.17	CCM_01474 or CCM_05752 or CCM_09276	CCM_01474 or CCM_05752 or CCM_09276	Mitochondrial beta oxidation (even)
row_0735	r0917	3-hydroxyacyl-CoA dehydrogenase	3-hydroxydecanoyl-coa[m] + nad(+)[m] => 3-oxodecanoyl-coa[m] + nadh[m]	1.1.1.35	CCM_03147 or CCM_06096 or CCM_06096	CCM_03147 or CCM_06096 or CCM_06096	Mitochondrial beta oxidation (even)
row_0736	r0918	3-ketoacyl-CoA thiolase	3-oxodecanoyl-coa[m] + coenzyme a[m] => acetyl-coa[m] + octanoyl-coa[m]	2.3.1.16	CCM_01627 or CCM_01627	CCM_01627 or CCM_01627	Mitochondrial beta oxidation (even)
row_0737	r0919	acyl-CoA dehydrogenase	fad[m] + octanoyl-coa[m] => fadh2[m] + trans-oct-2-enoyl-coa[m]	1.3.99.3	CCM_03146 or CCM_03805 or CCM_01908 or CCM_03805 or CCM_05293 or CCM_05293	CCM_03146 or CCM_03805 or CCM_01908 or CCM_03805 or CCM_05293 or CCM_05293	Mitochondrial beta oxidation (even)
row_0738	r0920	enoyl-CoA hydratase	h2o[m] + trans-oct-2-enoyl-coa[m] <=> 3-hydroxyoctanoyl-coa[m]	4.2.1.17	CCM_01474 or CCM_05752 or CCM_09276	CCM_01474 or CCM_05752 or CCM_09276	Mitochondrial beta oxidation (even)
row_0739	r0921	3-hydroxyacyl-CoA dehydrogenase	3-hydroxyoctanoyl-coa[m] + nad(+)[m] => 3-oxooctanoyl-coa[m] + nadh[m]	1.1.1.35	CCM_03147 or CCM_06096 or CCM_06096	CCM_03147 or CCM_06096 or CCM_06096	Mitochondrial beta oxidation (even)
row_0740	r0922	3-ketoacyl-CoA thiolase	3-oxooctanoyl-coa[m] + coenzyme a[m] => acetyl-coa[m] + hexanoyl-coa[m]	2.3.1.16	CCM_01627 or CCM_01627	CCM_01627 or CCM_01627	Mitochondrial beta oxidation (even)
row_0741	r0923	acyl-CoA dehydrogenase	fad[m] + hexanoyl-coa[m] => fadh2[m] + trans-hex-2-enoyl-coa[m]	1.3.99.3	CCM_03146 or CCM_03805 or CCM_01908 or CCM_03805 or CCM_05293 or CCM_05293	CCM_03146 or CCM_03805 or CCM_01908 or CCM_03805 or CCM_05293 or CCM_05293	Mitochondrial beta oxidation (even)
row_0742	r0924	enoyl-CoA hydratase	h2o[m] + trans-hex-2-enoyl-coa[m] <=> 3-hydroxyhexanoyl-coa[m]	4.2.1.17	CCM_01474 or CCM_05752 or CCM_09276	CCM_01474 or CCM_05752 or CCM_09276	Mitochondrial beta oxidation (even)
row_0743	r0925	3-hydroxyacyl-CoA dehydrogenase	3-hydroxyhexanoyl-coa[m] + nad(+)[m] => 3-oxohexanoyl-coa[m] + nadh[m]	1.1.1.35	CCM_03147 or CCM_06096 or CCM_06096	CCM_03147 or CCM_06096 or CCM_06096	Mitochondrial beta oxidation (even)
row_0744	r0926	3-ketoacyl-CoA thiolase	3-oxohexanoyl-coa[m] + coenzyme a[m] => acetyl-coa[m] + butyryl-coa[m]	2.3.1.16	CCM_01627 or CCM_01627	CCM_01627 or CCM_01627	Mitochondrial beta oxidation (even)
row_0745	r0927	acyl-CoA dehydrogenase	butyryl-coa[m] + fad[m] => fadh2[m] + trans-but-2-enoyl-coa[m]	1.3.99.3	CCM_03146 or CCM_03805 or CCM_01908 or CCM_03805 or CCM_05293 or CCM_05293	CCM_03146 or CCM_03805 or CCM_01908 or CCM_03805 or CCM_05293 or CCM_05293	Mitochondrial beta oxidation (even)
row_0746	r0928	enoyl-CoA hydratase	h2o[m] + trans-but-2-enoyl-coa[m] <=> 3-hydroxybutyryl-coa[m]	4.2.1.17	CCM_01474 or CCM_05752 or CCM_09276	CCM_01474 or CCM_05752 or CCM_09276	Mitochondrial beta oxidation (even)
row_0747	r0929	3-hydroxyacyl-CoA dehydrogenase	3-hydroxybutyryl-coa[m] + nad(+)[m] <=> acetoacetyl-coa[m] + nadh[m]	1.1.1.35	CCM_03147 or CCM_06096 or CCM_06096	CCM_03147 or CCM_06096 or CCM_06096	Mitochondrial beta oxidation (even)
row_0748	r0930	acetyl-CoA:acetyl-CoA C-acetyltransferase	acetoacetyl-coa[m] + coenzyme a[m] => 2 acetyl-coa[m]	2.3.1.9	CCM_05367 or CCM_07659	CCM_05367 or CCM_07659	Mitochondrial beta oxidation (even)
row_0749	r0931	acyl-CoA dehydrogenase	fad[m] + heptadecanoyl-coa[m] => fadh2[m] + trans-heptadec-2-enoyl-coa[m]	1.3.99.3	CCM_03146 or CCM_03805 or CCM_01908 or CCM_03805 or CCM_05293 or CCM_05293	CCM_03146 or CCM_03805 or CCM_01908 or CCM_03805 or CCM_05293 or CCM_05293	Mitochondrial beta oxidation (uneven)
row_0750	r0932	enoyl-CoA hydratase	h2o[m] + trans-heptadec-2-enoyl-coa[m] <=> 3-hydroxyheptadecanoyl-coa[m]	4.2.1.17	CCM_01474 or CCM_05752 or CCM_09276	CCM_01474 or CCM_05752 or CCM_09276	Mitochondrial beta oxidation (uneven)
row_0751	r0933	3-hydroxyacyl-CoA dehydrogenase	3-hydroxyheptadecanoyl-coa[m] + nad(+)[m] => 3-oxoheptadecanoyl-coa[m] + nadh[m]	1.1.1.35	CCM_03147 or CCM_06096 or CCM_06096	CCM_03147 or CCM_06096 or CCM_06096	Mitochondrial beta oxidation (uneven)
row_0752	r0934	3-ketoacyl-CoA thiolase	3-oxoheptadecanoyl-coa[m] + coenzyme a[m] => acetyl-coa[m] + pentadecanoyl-coa[m]	2.3.1.16	CCM_01627 or CCM_01627	CCM_01627 or CCM_01627	Mitochondrial beta oxidation (uneven)
row_0753	r0935	acyl-CoA dehydrogenase	fad[m] + pentadecanoyl-coa[m] => fadh2[m] + trans-pentadec-2-enoyl-coa[m]	1.3.99.3	CCM_03146 or CCM_03805 or CCM_01908 or CCM_03805 or CCM_05293 or CCM_05293	CCM_03146 or CCM_03805 or CCM_01908 or CCM_03805 or CCM_05293 or CCM_05293	Mitochondrial beta oxidation (uneven)
row_0754	r0936	enoyl-CoA hydratase	h2o[m] + trans-pentadec-2-enoyl-coa[m] <=> 3-hydroxypentadecanoyl-coa[m]	4.2.1.17	CCM_01474 or CCM_05752 or CCM_09276	CCM_01474 or CCM_05752 or CCM_09276	Mitochondrial beta oxidation (uneven)
row_0755	r0937	3-hydroxyacyl-CoA dehydrogenase	3-hydroxypentadecanoyl-coa[m] + nad(+)[m] => 3-oxopentadecanoyl-coa[m] + nadh[m]	1.1.1.35	CCM_03147 or CCM_06096 or CCM_06096	CCM_03147 or CCM_06096 or CCM_06096	Mitochondrial beta oxidation (uneven)
row_0756	r0938	3-ketoacyl-CoA thiolase	3-oxopentadecanoyl-coa[m] + coenzyme a[m] => acetyl-coa[m] + tridecanoyl-coa[m]	2.3.1.16	CCM_01627 or CCM_01627	CCM_01627 or CCM_01627	Mitochondrial beta oxidation (uneven)
row_0757	r0939	acyl-CoA dehydrogenase	fad[m] + tridecanoyl-coa[m] => fadh2[m] + trans-tridec-2-enoyl-coa[m]	1.3.99.3	CCM_03146 or CCM_03805 or CCM_01908 or CCM_03805 or CCM_05293 or CCM_05293	CCM_03146 or CCM_03805 or CCM_01908 or CCM_03805 or CCM_05293 or CCM_05293	Mitochondrial beta oxidation (uneven)
row_0758	r0940	enoyl-CoA hydratase	h2o[m] + trans-tridec-2-enoyl-coa[m] <=> 3-hydroxytridecanoyl-coa[m]	4.2.1.17	CCM_01474 or CCM_05752 or CCM_09276	CCM_01474 or CCM_05752 or CCM_09276	Mitochondrial beta oxidation (uneven)
row_0759	r0941	3-hydroxyacyl-CoA dehydrogenase	3-hydroxytridecanoyl-coa[m] + nad(+)[m] => 3-oxotridecanoyl-coa[m] + nadh[m]	1.1.1.35	CCM_03147 or CCM_06096 or CCM_06096	CCM_03147 or CCM_06096 or CCM_06096	Mitochondrial beta oxidation (uneven)
row_0760	r0942	3-ketoacyl-CoA thiolase	3-oxotridecanoyl-coa[m] + coenzyme a[m] => acetyl-coa[m] + undecanoyl-coa[m]	2.3.1.16	CCM_01627 or CCM_01627	CCM_01627 or CCM_01627	Mitochondrial beta oxidation (uneven)
row_0761	r0943	acyl-CoA dehydrogenase	fad[m] + undecanoyl-coa[m] => fadh2[m] + trans-undec-2-enoyl-coa[m]	1.3.99.3	CCM_03146 or CCM_03805 or CCM_01908 or CCM_03805 or CCM_05293 or CCM_05293	CCM_03146 or CCM_03805 or CCM_01908 or CCM_03805 or CCM_05293 or CCM_05293	Mitochondrial beta oxidation (uneven)
row_0762	r0944	enoyl-CoA hydratase	h2o[m] + trans-undec-2-enoyl-coa[m] <=> 3-hydroxyundecanoyl-coa[m]	4.2.1.17	CCM_01474 or CCM_05752 or CCM_09276	CCM_01474 or CCM_05752 or CCM_09276	Mitochondrial beta oxidation (uneven)
row_0763	r0945	3-hydroxyacyl-CoA dehydrogenase	3-hydroxyundecanoyl-coa[m] + nad(+)[m] => 3-oxoundecanoyl-coa[m] + nadh[m]	1.1.1.35	CCM_03147 or CCM_06096 or CCM_06096	CCM_03147 or CCM_06096 or CCM_06096	Mitochondrial beta oxidation (uneven)
row_0764	r0946	3-ketoacyl-CoA thiolase	3-oxoundecanoyl-coa[m] + coenzyme a[m] => acetyl-coa[m] + nonanoyl-coa[m]	2.3.1.16	CCM_01627 or CCM_01627	CCM_01627 or CCM_01627	Mitochondrial beta oxidation (uneven)
row_0765	r0947	acyl-CoA dehydrogenase	fad[m] + nonanoyl-coa[m] => fadh2[m] + trans-non-2-enoyl-coa[m]	1.3.99.3	CCM_03146 or CCM_03805 or CCM_01908 or CCM_03805 or CCM_05293 or CCM_05293	CCM_03146 or CCM_03805 or CCM_01908 or CCM_03805 or CCM_05293 or CCM_05293	Mitochondrial beta oxidation (uneven)
row_0766	r0948	enoyl-CoA hydratase	h2o[m] + trans-non-2-enoyl-coa[m] <=> 3-hydroxynonanoyl-coa[m]	4.2.1.17	CCM_01474 or CCM_05752 or CCM_09276	CCM_01474 or CCM_05752 or CCM_09276	Mitochondrial beta oxidation (uneven)
row_0767	r0949	3-hydroxyacyl-CoA dehydrogenase	3-hydroxynonanoyl-coa[m] + nad(+)[m] => 3-oxononanoyl-coa[m] + nadh[m]	1.1.1.35	CCM_03147 or CCM_06096 or CCM_06096	CCM_03147 or CCM_06096 or CCM_06096	Mitochondrial beta oxidation (uneven)
row_0768	r0950	3-ketoacyl-CoA thiolase	3-oxononanoyl-coa[m] + coenzyme a[m] => acetyl-coa[m] + heptanoyl-coa[m]	2.3.1.16	CCM_01627 or CCM_01627	CCM_01627 or CCM_01627	Mitochondrial beta oxidation (uneven)
row_0769	r0951	acyl-CoA dehydrogenase	fad[m] + heptanoyl-coa[m] => fadh2[m] + trans-hept-2-enoyl-coa[m]	1.3.99.3	CCM_03146 or CCM_03805 or CCM_01908 or CCM_03805 or CCM_05293 or CCM_05293	CCM_03146 or CCM_03805 or CCM_01908 or CCM_03805 or CCM_05293 or CCM_05293	Mitochondrial beta oxidation (uneven)
row_0770	r0952	enoyl-CoA hydratase	h2o[m] + trans-hept-2-enoyl-coa[m] <=> 3-hydroxyheptanoyl-coa[m]	4.2.1.17	CCM_01474 or CCM_05752 or CCM_09276	CCM_01474 or CCM_05752 or CCM_09276	Mitochondrial beta oxidation (uneven)
row_0771	r0953	3-hydroxyacyl-CoA dehydrogenase	3-hydroxyheptanoyl-coa[m] + nad(+)[m] => 3-oxoheptanoyl-coa[m] + nadh[m]	1.1.1.35	CCM_03147 or CCM_06096 or CCM_06096	CCM_03147 or CCM_06096 or CCM_06096	Mitochondrial beta oxidation (uneven)
row_0772	r0954	3-ketoacyl-CoA thiolase	3-oxoheptanoyl-coa[m] + coenzyme a[m] => acetyl-coa[m] + pentanoyl-coa[m]	2.3.1.16	CCM_01627 or CCM_01627	CCM_01627 or CCM_01627	Mitochondrial beta oxidation (uneven)
row_0773	r0955	acyl-CoA dehydrogenase	fad[m] + pentanoyl-coa[m] => fadh2[m] + trans-pent-2-enoyl-coa[m]	1.3.99.3	CCM_03146 or CCM_03805 or CCM_01908 or CCM_03805 or CCM_05293 or CCM_05293	CCM_03146 or CCM_03805 or CCM_01908 or CCM_03805 or CCM_05293 or CCM_05293	Mitochondrial beta oxidation (uneven)
row_0774	r0956	enoyl-CoA hydratase	h2o[m] + trans-pent-2-enoyl-coa[m] <=> 3-hydroxypentanoyl-coa[m]	4.2.1.17	CCM_01474 or CCM_05752 or CCM_09276	CCM_01474 or CCM_05752 or CCM_09276	Mitochondrial beta oxidation (uneven)
row_0775	r0957	3-hydroxyacyl-CoA dehydrogenase	3-hydroxypentanoyl-coa[m] + nad(+)[m] => 3-oxopentanoyl-coa[m] + nadh[m]	1.1.1.35	CCM_03147 or CCM_06096 or CCM_06096	CCM_03147 or CCM_06096 or CCM_06096	Mitochondrial beta oxidation (uneven)
row_0776	r0958	3-ketoacyl-CoA thiolase	3-oxopentanoyl-coa[m] + coenzyme a[m] => acetyl-coa[m] + propionyl-coa[m]	2.3.1.16	CCM_01627 or CCM_01627	CCM_01627 or CCM_01627	Mitochondrial beta oxidation (uneven)
row_0777	r0960	acetyl-CoA C-acyltransferase	3-oxopalmitoyl-coa[p] + coenzyme a[p] => acetyl-coa[p] + myristoyl-coa[p]	2.3.1.16	CCM_01627 or CCM_01627 or CCM_01627 or CCM_01627 or CCM_01627	CCM_01627 or CCM_01627 or CCM_01627 or CCM_01627 or CCM_01627	Peroxisomal beta oxidation (even)
row_0778	r0961	peroxisomal fatty-acyl coenzyme A oxidase	myristoyl-coa[p] + o2[p] => h2o2[p] + trans-tetradec-2-enoyl-coa[p]	1.3.3.6	CCM_00678	CCM_00678	Peroxisomal beta oxidation (even)
row_0779	r0962	enoyl-CoA hydratase	h2o[p] + trans-tetradec-2-enoyl-coa[p] => 3-hydroxymyristoyl-coa[p]	4.2.1.17	CCM_09260 or CCM_01474 or CCM_00065 or CCM_08005 or CCM_00065 or CCM_08005	CCM_09260 or CCM_01474 or CCM_00065 or CCM_08005 or CCM_00065 or CCM_08005	Peroxisomal beta oxidation (even)
row_0780	r0964	acetyl-CoA C-acyltransferase	3-oxomyristoyl-coa[p] + coenzyme a[p] => acetyl-coa[p] + lauroyl-coa[p]	2.3.1.16	CCM_01627 or CCM_01627 or CCM_01627 or CCM_01627 or CCM_01627	CCM_01627 or CCM_01627 or CCM_01627 or CCM_01627 or CCM_01627	Peroxisomal beta oxidation (even)
row_0781	r0965	peroxisomal fatty-acyl coenzyme A oxidase	lauroyl-coa[p] + o2[p] => h2o2[p] + trans-dodec-2-enoyl-coa[p]	1.3.3.6	CCM_00678	CCM_00678	Peroxisomal beta oxidation (even)
row_0782	r0966	enoyl-CoA hydratase	h2o[p] + trans-dodec-2-enoyl-coa[p] => 3-hydroxylauroyl-coa[p]	4.2.1.17	CCM_09260 or CCM_01474 or CCM_00065 or CCM_08005 or CCM_00065 or CCM_08005	CCM_09260 or CCM_01474 or CCM_00065 or CCM_08005 or CCM_00065 or CCM_08005	Peroxisomal beta oxidation (even)
row_0783	r0968	acetyl-CoA C-acyltransferase	3-oxolauroyl-coa[p] + coenzyme a[p] => acetyl-coa[p] + decanoyl-coa[p]	2.3.1.16	CCM_01627 or CCM_01627 or CCM_01627 or CCM_01627 or CCM_01627	CCM_01627 or CCM_01627 or CCM_01627 or CCM_01627 or CCM_01627	Peroxisomal beta oxidation (even)
row_0784	r0969	peroxisomal fatty-acyl coenzyme A oxidase	decanoyl-coa[p] + o2[p] => h2o2[p] + trans-dec-2-enoyl-coa[p]	1.3.3.6	CCM_00678	CCM_00678	Peroxisomal beta oxidation (even)
row_0785	r0970	enoyl-CoA hydratase	h2o[p] + trans-dec-2-enoyl-coa[p] => 3-hydroxydecanoyl-coa[p]	4.2.1.17	CCM_09260 or CCM_01474 or CCM_00065 or CCM_08005 or CCM_00065 or CCM_08005	CCM_09260 or CCM_01474 or CCM_00065 or CCM_08005 or CCM_00065 or CCM_08005	Peroxisomal beta oxidation (even)
row_0786	r0972	acetyl-CoA C-acyltransferase	3-oxodecanoyl-coa[p] + coenzyme a[p] => acetyl-coa[p] + octanoyl-coa[p]	2.3.1.16	CCM_01627 or CCM_01627 or CCM_01627 or CCM_01627 or CCM_01627	CCM_01627 or CCM_01627 or CCM_01627 or CCM_01627 or CCM_01627	Peroxisomal beta oxidation (even)
row_0787	r0973	peroxisomal fatty-acyl coenzyme A oxidase	o2[p] + stearoyl-coa[p] => h2o2[p] + trans-octadec-2-enoyl-coa[p]	1.3.3.6	CCM_00678	CCM_00678	Peroxisomal beta oxidation (even)
row_0788	r0974	peroxisomal fatty-acyl coenzyme A oxidase	arachidoyl-coa[p] + o2[p] => h2o2[p] + trans-c20-2-enoyl-coa[p]	1.3.3.6	CCM_00678	CCM_00678	Peroxisomal beta oxidation (even)
row_0789	r0975	enoyl-CoA hydratase	h2o[p] + trans-octadec-2-enoyl-coa[p] => 3-hydroxystearoyl-coa[p]	4.2.1.17	CCM_09260 or CCM_01474 or CCM_00065 or CCM_08005 or CCM_00065 or CCM_08005	CCM_09260 or CCM_01474 or CCM_00065 or CCM_08005 or CCM_00065 or CCM_08005	Peroxisomal beta oxidation (even)
row_0790	r0976	enoyl-CoA hydratase	h2o[p] + trans-c20-2-enoyl-coa[p] => 3-hydroxyicosanoyl-coa[p]	4.2.1.17	CCM_09260 or CCM_01474 or CCM_00065 or CCM_08005 or CCM_00065 or CCM_08005	CCM_09260 or CCM_01474 or CCM_00065 or CCM_08005 or CCM_00065 or CCM_08005	Peroxisomal beta oxidation (even)
row_0791	r0979	acetyl-CoA C-acyltransferase	3-oxostearoyl-coa[p] + coenzyme a[p] => acetyl-coa[p] + palmitoyl-coa[p]	2.3.1.16	CCM_01627 or CCM_01627 or CCM_01627 or CCM_01627 or CCM_01627	CCM_01627 or CCM_01627 or CCM_01627 or CCM_01627 or CCM_01627	Peroxisomal beta oxidation (even)
row_0792	r0980	acetyl-CoA C-acyltransferase	3-oxoicosanoyl-coa[p] + coenzyme a[p] => acetyl-coa[p] + stearoyl-coa[p]	2.3.1.16	CCM_01627 or CCM_01627 or CCM_01627 or CCM_01627 or CCM_01627	CCM_01627 or CCM_01627 or CCM_01627 or CCM_01627 or CCM_01627	Peroxisomal beta oxidation (even)
row_0793	r0981	peroxisomal fatty-acyl coenzyme A oxidase	o2[p] + palmitoyl-coa[p] => h2o2[p] + trans-hexadec-2-enoyl-coa[p]	1.3.3.6	CCM_00678	CCM_00678	Peroxisomal beta oxidation (even)
row_0794	r0982	enoyl-CoA hydratase	h2o[p] + trans-hexadec-2-enoyl-coa[p] => 3-hydroxypalmitoyl-coa[p]	4.2.1.17	CCM_09260 or CCM_01474 or CCM_00065 or CCM_08005 or CCM_00065 or CCM_08005	CCM_09260 or CCM_01474 or CCM_00065 or CCM_08005 or CCM_00065 or CCM_08005	Peroxisomal beta oxidation (even)
row_0795	r0983	peroxisomal fatty-acyl coenzyme A oxidase	heptadecanoyl-coa[p] + o2[p] => h2o2[p] + trans-heptadec-2-enoyl-coa[p]	1.3.3.6	CCM_00678	CCM_00678	Peroxisomal beta oxidation (uneven)
row_0796	r0984	enoyl-CoA hydratase	h2o[p] + trans-heptadec-2-enoyl-coa[p] => 3-hydroxyheptadecanoyl-coa[p]	4.2.1.17	CCM_09260 or CCM_01474 or CCM_00065 or CCM_08005 or CCM_00065 or CCM_08005	CCM_09260 or CCM_01474 or CCM_00065 or CCM_08005 or CCM_00065 or CCM_08005	Peroxisomal beta oxidation (uneven)
row_0797	r0986	acetyl-CoA C-acyltransferase	3-oxoheptadecanoyl-coa[p] + coenzyme a[p] => acetyl-coa[p] + pentadecanoyl-coa[p]	2.3.1.16	CCM_01627 or CCM_01627 or CCM_01627 or CCM_01627 or CCM_01627	CCM_01627 or CCM_01627 or CCM_01627 or CCM_01627 or CCM_01627	Peroxisomal beta oxidation (uneven)
row_0798	r0987	peroxisomal fatty-acyl coenzyme A oxidase	o2[p] + pentadecanoyl-coa[p] => h2o2[p] + trans-pentadec-2-enoyl-coa[p]	1.3.3.6	CCM_00678	CCM_00678	Peroxisomal beta oxidation (uneven)
row_0799	r0988	enoyl-CoA hydratase	h2o[p] + trans-pentadec-2-enoyl-coa[p] => 3-hydroxypentadecanoyl-coa[p]	4.2.1.17	CCM_09260 or CCM_01474 or CCM_00065 or CCM_08005 or CCM_00065 or CCM_08005	CCM_09260 or CCM_01474 or CCM_00065 or CCM_08005 or CCM_00065 or CCM_08005	Peroxisomal beta oxidation (uneven)
row_0800	r0990	acetyl-CoA C-acyltransferase	3-oxopentadecanoyl-coa[p] + coenzyme a[p] => acetyl-coa[p] + tridecanoyl-coa[p]	2.3.1.16	CCM_01627 or CCM_01627 or CCM_01627 or CCM_01627 or CCM_01627	CCM_01627 or CCM_01627 or CCM_01627 or CCM_01627 or CCM_01627	Peroxisomal beta oxidation (uneven)
row_0801	r0991	peroxisomal fatty-acyl coenzyme A oxidase	o2[p] + tridecanoyl-coa[p] => h2o2[p] + trans-tridec-2-enoyl-coa[p]	1.3.3.6	CCM_00678	CCM_00678	Peroxisomal beta oxidation (uneven)
row_0802	r0992	enoyl-CoA hydratase	h2o[p] + trans-tridec-2-enoyl-coa[p] => 3-hydroxytridecanoyl-coa[p]	4.2.1.17	CCM_09260 or CCM_01474 or CCM_00065 or CCM_08005 or CCM_00065 or CCM_08005	CCM_09260 or CCM_01474 or CCM_00065 or CCM_08005 or CCM_00065 or CCM_08005	Peroxisomal beta oxidation (uneven)
row_0803	r0994	acetyl-CoA C-acyltransferase	3-oxotridecanoyl-coa[p] + coenzyme a[p] => acetyl-coa[p] + undecanoyl-coa[p]	2.3.1.16	CCM_01627 or CCM_01627 or CCM_01627 or CCM_01627 or CCM_01627	CCM_01627 or CCM_01627 or CCM_01627 or CCM_01627 or CCM_01627	Peroxisomal beta oxidation (uneven)
row_0804	r0995	peroxisomal fatty-acyl coenzyme A oxidase	o2[p] + undecanoyl-coa[p] => h2o2[p] + trans-undec-2-enoyl-coa[p]	1.3.3.6	CCM_00678	CCM_00678	Peroxisomal beta oxidation (uneven)
row_0805	r0996	enoyl-CoA hydratase	h2o[p] + trans-undec-2-enoyl-coa[p] => 3-hydroxyundecanoyl-coa[p]	4.2.1.17	CCM_09260 or CCM_01474 or CCM_00065 or CCM_08005 or CCM_00065 or CCM_08005	CCM_09260 or CCM_01474 or CCM_00065 or CCM_08005 or CCM_00065 or CCM_08005	Peroxisomal beta oxidation (uneven)
row_0806	r0998	acetyl-CoA C-acyltransferase	3-oxoundecanoyl-coa[p] + coenzyme a[p] => acetyl-coa[p] + nonanoyl-coa[p]	2.3.1.16	CCM_01627 or CCM_01627 or CCM_01627 or CCM_01627 or CCM_01627	CCM_01627 or CCM_01627 or CCM_01627 or CCM_01627 or CCM_01627	Peroxisomal beta oxidation (uneven)
row_0807	r0999	peroxisomal fatty-acyl coenzyme A oxidase	nonanoyl-coa[p] + o2[p] => h2o2[p] + trans-non-2-enoyl-coa[p]	1.3.3.6	CCM_00678	CCM_00678	Peroxisomal beta oxidation (uneven)
row_0808	r1000	enoyl-CoA hydratase	h2o[p] + trans-non-2-enoyl-coa[p] => 3-hydroxynonanoyl-coa[p]	4.2.1.17	CCM_09260 or CCM_01474 or CCM_00065 or CCM_08005 or CCM_00065 or CCM_08005	CCM_09260 or CCM_01474 or CCM_00065 or CCM_08005 or CCM_00065 or CCM_08005	Peroxisomal beta oxidation (uneven)
row_0809	r1002	acetyl-CoA C-acyltransferase	3-oxononanoyl-coa[p] + coenzyme a[p] => acetyl-coa[p] + heptanoyl-coa[p]	2.3.1.16	CCM_01627 or CCM_01627 or CCM_01627 or CCM_01627 or CCM_01627	CCM_01627 or CCM_01627 or CCM_01627 or CCM_01627 or CCM_01627	Peroxisomal beta oxidation (uneven)
row_0810	r1003	acyl-ACP-hydrolase	h2o[c] + hexadecenoyl-[acp][c] => acyl-carrier protein[c] + hexadecenoate[c]	3.1.2.14	CCM_02997	CCM_02997	Fatty acid transfer reactions
row_0811	r1004	acyl-ACP-hydrolase	h2o[c] + hexadecadienoyl-[acp][c] => acyl-carrier protein[c] + hexadecadienoate[c]	3.1.2.14	CCM_02997 or CCM_02997	CCM_02997 or CCM_02997	Fatty acid transfer reactions
row_0812	r1005	acyl-ACP-hydrolase	h2o[c] + octadecadienoyl-[acp][c] => acyl-carrier protein[c] + linolenate[c]	3.1.2.14	CCM_02997 or CCM_02997	CCM_02997 or CCM_02997	Fatty acid transfer reactions
row_0813	r1006	long-chain-fatty-acid-CoA ligase	atp[c] + coenzyme a[c] + hexadecenoate[c] => amp[c] + diphosphate[c] + hexadecenoyl-coa[c]	6.2.1.3	CCM_05072 or CCM_06701 or CCM_06701	CCM_05072 or CCM_06701 or CCM_06701 or CCM_05072 or CCM_05216 or CCM_05423 or CCM_05690 or CCM_06701 or CCM_07930 or CCM_08889	Fatty acid transfer reactions	1. improve gene annotation based on iWV1170 (Vongsangnak et al., 2017)
row_0814	r1007	long-chain-fatty-acid-CoA ligase	atp[c] + coenzyme a[c] + hexadecadienoate[c] => amp[c] + diphosphate[c] + hexadecadienoyl-coa[c]	6.2.1.3	CCM_05072 or CCM_06701 or CCM_06701	CCM_05072 or CCM_06701 or CCM_06701 or CCM_05072 or CCM_05216 or CCM_05423 or CCM_05690 or CCM_06701 or CCM_07930 or CCM_08889	Fatty acid transfer reactions	1. improve gene annotation based on iWV1170 (Vongsangnak et al., 2017)
row_0815	r1008	long-chain-fatty-acid-CoA ligase	atp[c] + coenzyme a[c] + linoleate[c] => amp[c] + diphosphate[c] + linoleoyl-coa[c]	6.2.1.3	CCM_05072 or CCM_06701 or CCM_06701	CCM_05072 or CCM_06701 or CCM_06701 or CCM_05072 or CCM_05216 or CCM_05423 or CCM_05690 or CCM_06701 or CCM_07930 or CCM_08889	Fatty acid transfer reactions	1. improve gene annotation based on iWV1170 (Vongsangnak et al., 2017)
row_0816	r1009	long-chain-fatty-acid-CoA ligase	atp[c] + coenzyme a[c] + linolenate[c] => amp[c] + diphosphate[c] + linolenoyl-coa[c]	6.2.1.3	CCM_05072 or CCM_06701 or CCM_06701	CCM_05072 or CCM_06701 or CCM_06701 or CCM_05072 or CCM_05216 or CCM_05423 or CCM_05690 or CCM_06701 or CCM_07930 or CCM_08889	Fatty acid transfer reactions	1. improve gene annotation based on iWV1170 (Vongsangnak et al., 2017)
row_0817	r1010	long-chain-fatty-acid-CoA ligase	atp[c] + coenzyme a[c] + free fatty acids[c] => acyl-coa[c] + amp[c] + diphosphate[c]	6.2.1.3	CCM_05072 or CCM_06701 or CCM_06701	CCM_05072 or CCM_06701 or CCM_06701 or CCM_05072 or CCM_05216 or CCM_05423 or CCM_05690 or CCM_06701 or CCM_07930 or CCM_08889	Fatty acid transfer reactions	1. improve gene annotation based on iWV1170 (Vongsangnak et al., 2017)
row_0818	r1011	acyl-ACP-hydrolase	h2o[c] + heptadecenoyl-[acp][c] => acyl-carrier protein[c] + heptadecenoate[c]	3.1.2.14	CCM_02997 or CCM_02997	CCM_02997 or CCM_02997	Fatty acid transfer reactions
row_0819	r1012	acyl-ACP-hydrolase	h2o[c] + octadecenoyl-[acp][c] => acyl-carrier protein[c] + oleate[c]	3.1.2.14	CCM_02997 or CCM_02997	CCM_02997 or CCM_02997	Fatty acid transfer reactions
row_0820	r1013	acyl-ACP-hydrolase	h2o[c] + linoleoyl-[acp][c] => acyl-carrier protein[c] + linoleate[c]	3.1.2.14	CCM_02997 or CCM_02997	CCM_02997 or CCM_02997	Fatty acid transfer reactions
row_0821	r1014	long-chain-fatty-acid-CoA ligase	atp[c] + coenzyme a[c] + heptadecenoate[c] => amp[c] + diphosphate[c] + heptadecenoyl-coa[c]	6.2.1.3	CCM_05072 or CCM_06701 or CCM_06701	CCM_05072 or CCM_06701 or CCM_06701 or CCM_05072 or CCM_05216 or CCM_05423 or CCM_05690 or CCM_06701 or CCM_07930 or CCM_08889	Fatty acid transfer reactions	1. improve gene annotation based on iWV1170 (Vongsangnak et al., 2017)
row_0822	r1015	long-chain-fatty-acid-CoA ligase	atp[c] + coenzyme a[c] + oleate[c] => amp[c] + diphosphate[c] + oleoyl-coa[c]	6.2.1.3	CCM_05072 or CCM_06701 or CCM_06701	CCM_05072 or CCM_06701 or CCM_06701 or CCM_05072 or CCM_05216 or CCM_05423 or CCM_05690 or CCM_06701 or CCM_07930 or CCM_08889	Fatty acid transfer reactions	1. improve gene annotation based on iWV1170 (Vongsangnak et al., 2017)
row_0823	r1016	long-chain-fatty-acid--CoA ligase 2	atp[p] + coenzyme a[p] + stearate[p] => amp[p] + diphosphate[p] + stearoyl-coa[p]	6.2.1.3	CCM_06701 or CCM_05216 or CCM_06701	CCM_06701 or CCM_05216 or CCM_06701 or CCM_05072 or CCM_05216 or CCM_05423 or CCM_05690 or CCM_06701 or CCM_07930 or CCM_08889	Fatty acid transfer reactions	1. improve gene annotation based on iWV1170 (Vongsangnak et al., 2017)
row_0824	r1017	long-chain-fatty-acid--CoA ligase 2	atp[p] + coenzyme a[p] + arachidate[p] => amp[p] + diphosphate[p] + arachidoyl-coa[p]	6.2.1.3	CCM_06701 or CCM_05216 or CCM_06701	CCM_06701 or CCM_05216 or CCM_06701 or CCM_05072 or CCM_05216 or CCM_05423 or CCM_05690 or CCM_06701 or CCM_07930 or CCM_08889	Fatty acid transfer reactions	1. improve gene annotation based on iWV1170 (Vongsangnak et al., 2017)
row_0825	r1018	long-chain-fatty-acid--CoA ligase 2	atp[p] + coenzyme a[p] + heptadecanoate[p] => amp[p] + diphosphate[p] + heptadecanoyl-coa[p]	6.2.1.3	CCM_06701 or CCM_05216 or CCM_06701	CCM_06701 or CCM_05216 or CCM_06701 or CCM_05072 or CCM_05216 or CCM_05423 or CCM_05690 or CCM_06701 or CCM_07930 or CCM_08889	Fatty acid transfer reactions	1. improve gene annotation based on iWV1170 (Vongsangnak et al., 2017)
row_0826	r1019	long-chain-fatty-acid--CoA ligase 2	atp[p] + coenzyme a[p] + palmitate[p] => amp[p] + diphosphate[p] + palmitoyl-coa[p]	6.2.1.3	CCM_06701 or CCM_05216 or CCM_06701	CCM_06701 or CCM_05216 or CCM_06701 or CCM_05072 or CCM_05216 or CCM_05423 or CCM_05690 or CCM_06701 or CCM_07930 or CCM_08889	Fatty acid transfer reactions	1. improve gene annotation based on iWV1170 (Vongsangnak et al., 2017)
row_0827	r1020	long-chain-fatty-acid--CoA ligase 2	atp[p] + coenzyme a[p] + pentadecanoate[p] => amp[p] + diphosphate[p] + pentadecanoyl-coa[p]	6.2.1.3	CCM_06701 or CCM_05216 or CCM_06701	CCM_06701 or CCM_05216 or CCM_06701 or CCM_05072 or CCM_05216 or CCM_05423 or CCM_05690 or CCM_06701 or CCM_07930 or CCM_08889	Fatty acid transfer reactions	1. improve gene annotation based on iWV1170 (Vongsangnak et al., 2017)
row_0828	r1021	long-chain-fatty-acid--CoA ligase 2	atp[p] + coenzyme a[p] + myristate[p] => amp[p] + diphosphate[p] + myristoyl-coa[p]	6.2.1.3	CCM_06701 or CCM_05216 or CCM_06701	CCM_06701 or CCM_05216 or CCM_06701 or CCM_05072 or CCM_05216 or CCM_05423 or CCM_05690 or CCM_06701 or CCM_07930 or CCM_08889	Fatty acid transfer reactions	1. improve gene annotation based on iWV1170 (Vongsangnak et al., 2017)
row_0829	r1022	long-chain-fatty-acid--CoA ligase 2	atp[p] + coenzyme a[p] + laurate[p] => amp[p] + diphosphate[p] + lauroyl-coa[p]	6.2.1.3	CCM_06701 or CCM_05216 or CCM_06701	CCM_06701 or CCM_05216 or CCM_06701 or CCM_05072 or CCM_05216 or CCM_05423 or CCM_05690 or CCM_06701 or CCM_07930 or CCM_08889	Fatty acid transfer reactions	1. improve gene annotation based on iWV1170 (Vongsangnak et al., 2017)
row_0830	r1023	long-chain-fatty-acid--CoA ligase 2	atp[p] + coenzyme a[p] + decanoate[p] => amp[p] + decanoyl-coa[p] + diphosphate[p]	6.2.1.3	CCM_06701 or CCM_05216 or CCM_06701	CCM_06701 or CCM_05216 or CCM_06701 or CCM_05072 or CCM_05216 or CCM_05423 or CCM_05690 or CCM_06701 or CCM_07930 or CCM_08889	Fatty acid transfer reactions	1. improve gene annotation based on iWV1170 (Vongsangnak et al., 2017)
row_0831	r1024	long-chain-fatty-acid--CoA ligase 2	atp[p] + coenzyme a[p] + octanoate[p] => amp[p] + diphosphate[p] + octanoyl-coa[p]	6.2.1.3	CCM_06701 or CCM_05216 or CCM_06701	CCM_06701 or CCM_05216 or CCM_06701 or CCM_05072 or CCM_05216 or CCM_05423 or CCM_05690 or CCM_06701 or CCM_07930 or CCM_08889	Fatty acid transfer reactions	1. improve gene annotation based on iWV1170 (Vongsangnak et al., 2017)
row_0832	r1025	acetyl coenzyme A-acyl-carrier-protein transacylase	acetyl-coa[c] + acyl-carrier protein[c] => acetyl-[acp][c] + coenzyme a[c]	2.3.1.38;ec-code/2.3.1.-;ec-code/2.3.1.38;ec-code/2.3.1.85;ec-code/2.3.1.86	CCM_02997	CCM_02997	Fatty acid transfer reactions
row_0833	r1026	[ACP]acetyltransferase	acyl-carrier protein[c] + butyryl-coa[c] <=> butyryl-[acp][c] + coenzyme a[c]	2.3.1.38	CCM_02997	CCM_02997	Fatty acid transfer reactions
row_0834	r1027	long-chain-fatty-acid-CoA ligase	atp[c] + coenzyme a[c] + heptanoate[c] => amp[c] + diphosphate[c] + heptanoyl-coa[c]	6.2.1.3	CCM_05072 or CCM_06701 or CCM_06701	CCM_05072 or CCM_06701 or CCM_06701 or CCM_05072 or CCM_05216 or CCM_05423 or CCM_05690 or CCM_06701 or CCM_07930 or CCM_08889	Fatty acid transfer reactions	1. improve gene annotation based on iWV1170 (Vongsangnak et al., 2017)
row_0835	r1028	[ACP]acetyltransferase	acyl-carrier protein[c] + heptanoyl-coa[c] <=> coenzyme a[c] + heptanoyl-[acp][c]	2.3.1.38	CCM_02997	CCM_02997	Fatty acid transfer reactions
row_0836	r1029	carnitine O-acetyltransferase	carnitine[c] + heptanoyl-coa[c] <=> coenzyme a[c] + heptanoylcarnitine[c]	2.3.1.7	CCM_04812	CCM_04812	Fatty acid transfer reactions
row_0837	r1030	carnitine O-acetyltransferase	carnitine[m] + heptanoyl-coa[m] <=> coenzyme a[m] + heptanoylcarnitine[m]	2.3.1.7	CCM_02926	CCM_02926	Fatty acid transfer reactions
row_0838	r1031	acyl-ACP-hydrolase	h2o[c] + nonanoyl-[acp][c] => acyl-carrier protein[c] + nonanoate[c]	3.1.2.14	CCM_02997 or CCM_02997	CCM_02997 or CCM_02997	Fatty acid transfer reactions
row_0839	r1032	carnitine O-acetyltransferase	butyryl-coa[c] + carnitine[c] <=> butyrylcarnitine[c] + coenzyme a[c]	2.3.1.7	CCM_04812	CCM_04812	Fatty acid transfer reactions
row_0840	r1033	long-chain-fatty-acid-CoA ligase	atp[c] + coenzyme a[c] + nonanoate[c] => amp[c] + diphosphate[c] + nonanoyl-coa[c]	6.2.1.3	CCM_05072 or CCM_06701 or CCM_06701	CCM_05072 or CCM_06701 or CCM_06701 or CCM_05072 or CCM_05216 or CCM_05423 or CCM_05690 or CCM_06701 or CCM_07930 or CCM_08889	Fatty acid transfer reactions	1. improve gene annotation based on iWV1170 (Vongsangnak et al., 2017)
row_0841	r1034	[ACP]acetyltransferase	acyl-carrier protein[c] + nonanoyl-coa[c] <=> coenzyme a[c] + nonanoyl-[acp][c]	2.3.1.38	CCM_02997	CCM_02997	Fatty acid transfer reactions
row_0842	r1035	carnitine O-acetyltransferase	carnitine[c] + nonanoyl-coa[c] <=> coenzyme a[c] + nonanoylcarnitine[c]	2.3.1.7	CCM_04812	CCM_04812	Fatty acid transfer reactions
row_0843	r1036	carnitine O-acetyltransferase	carnitine[m] + nonanoyl-coa[m] <=> coenzyme a[m] + nonanoylcarnitine[m]	2.3.1.7	CCM_02926	CCM_02926	Fatty acid transfer reactions
row_0844	r1037	acyl-ACP-hydrolase	h2o[c] + undecanoyl-[acp][c] => acyl-carrier protein[c] + undecanoate[c]	3.1.2.14	CCM_02997 or CCM_02997	CCM_02997 or CCM_02997	Fatty acid transfer reactions
row_0845	r1038	carnitine O-acetyltransferase	butyryl-coa[m] + carnitine[m] <=> butyrylcarnitine[m] + coenzyme a[m]	2.3.1.7	CCM_02926	CCM_02926	Fatty acid transfer reactions
row_0846	r1039	long-chain-fatty-acid-CoA ligase	atp[c] + coenzyme a[c] + undecanoate[c] => amp[c] + diphosphate[c] + undecanoyl-coa[c]	6.2.1.3	CCM_05072 or CCM_06701 or CCM_06701	CCM_05072 or CCM_06701 or CCM_06701 or CCM_05072 or CCM_05216 or CCM_05423 or CCM_05690 or CCM_06701 or CCM_07930 or CCM_08889	Fatty acid transfer reactions	1. improve gene annotation based on iWV1170 (Vongsangnak et al., 2017)
row_0847	r1040	[ACP]acetyltransferase	acyl-carrier protein[c] + undecanoyl-coa[c] <=> coenzyme a[c] + undecanoyl-[acp][c]	2.3.1.38	CCM_02997	CCM_02997	Fatty acid transfer reactions
row_0848	r1041	carnitine O-acetyltransferase	carnitine[c] + undecanoyl-coa[c] <=> coenzyme a[c] + undecanoylcarnitine[c]	2.3.1.7	CCM_04812	CCM_04812	Fatty acid transfer reactions
row_0849	r1042	carnitine O-acetyltransferase	carnitine[m] + undecanoyl-coa[m] <=> coenzyme a[m] + undecanoylcarnitine[m]	2.3.1.7	CCM_02926	CCM_02926	Fatty acid transfer reactions
row_0850	r1043	acyl-ACP-hydrolase	h2o[c] + tridecanoyl-[acp][c] => acyl-carrier protein[c] + tridecanoate[c]	3.1.2.14	CCM_02997 or CCM_02997	CCM_02997 or CCM_02997	Fatty acid transfer reactions
row_0851	r1044	long-chain-fatty-acid-CoA ligase	atp[c] + coenzyme a[c] + tridecanoate[c] => amp[c] + diphosphate[c] + tridecanoyl-coa[c]	6.2.1.3	CCM_05072 or CCM_06701 or CCM_06701	CCM_05072 or CCM_06701 or CCM_06701 or CCM_05072 or CCM_05216 or CCM_05423 or CCM_05690 or CCM_06701 or CCM_07930 or CCM_08889	Fatty acid transfer reactions	1. improve gene annotation based on iWV1170 (Vongsangnak et al., 2017)
row_0852	r1045	[ACP]acetyltransferase	acyl-carrier protein[c] + tridecanoyl-coa[c] <=> coenzyme a[c] + tridecanoyl-[acp][c]	2.3.1.38	CCM_02997	CCM_02997	Fatty acid transfer reactions
row_0853	r1046	carnitine O-acetyltransferase	carnitine[c] + tridecanoyl-coa[c] <=> coenzyme a[c] + tridecanoylcarnitine[c]	2.3.1.7	CCM_04812	CCM_04812	Fatty acid transfer reactions
row_0854	r1047	carnitine O-acetyltransferase	carnitine[m] + tridecanoyl-coa[m] <=> coenzyme a[m] + tridecanoylcarnitine[m]	2.3.1.7	CCM_02926	CCM_02926	Fatty acid transfer reactions
row_0855	r1048	acyl-ACP-hydrolase	h2o[c] + pentadecanoyl-[acp][c] => acyl-carrier protein[c] + pentadecanoate[c]	3.1.2.14	CCM_02997 or CCM_02997	CCM_02997 or CCM_02997	Fatty acid transfer reactions
row_0856	r1049	long-chain-fatty-acid-CoA ligase	atp[c] + coenzyme a[c] + pentadecanoate[c] => amp[c] + diphosphate[c] + pentadecanoyl-coa[c]	6.2.1.3	CCM_05072 or CCM_06701 or CCM_06701	CCM_05072 or CCM_06701 or CCM_06701 or CCM_05072 or CCM_05216 or CCM_05423 or CCM_05690 or CCM_06701 or CCM_07930 or CCM_08889	Fatty acid transfer reactions	1. improve gene annotation based on iWV1170 (Vongsangnak et al., 2017)
row_0857	r1050	[ACP]acetyltransferase	acyl-carrier protein[c] + pentadecanoyl-coa[c] <=> coenzyme a[c] + pentadecanoyl-[acp][c]	2.3.1.38	CCM_02997	CCM_02997	Fatty acid transfer reactions
row_0858	r1051	carnitine O-acetyltransferase	carnitine[c] + pentadecanoyl-coa[c] <=> coenzyme a[c] + pentadecanoylcarnitine[c]	2.3.1.7	CCM_04812	CCM_04812	Fatty acid transfer reactions
row_0859	r1052	carnitine O-acetyltransferase	carnitine[m] + pentadecanoyl-coa[m] <=> coenzyme a[m] + pentadecanoylcarnitine[m]	2.3.1.7	CCM_02926	CCM_02926	Fatty acid transfer reactions
row_0860	r1053	acyl-ACP-hydrolase	h2o[c] + heptadecanoyl-[acp][c] => acyl-carrier protein[c] + heptadecanoate[c]	3.1.2.14	CCM_02997 or CCM_02997	CCM_02997 or CCM_02997	Fatty acid transfer reactions
row_0861	r1054	long-chain-fatty-acid-CoA ligase	atp[c] + coenzyme a[c] + heptadecanoate[c] => amp[c] + diphosphate[c] + heptadecanoyl-coa[c]	6.2.1.3	CCM_05072 or CCM_06701 or CCM_06701	CCM_05072 or CCM_06701 or CCM_06701 or CCM_05072 or CCM_05216 or CCM_05423 or CCM_05690 or CCM_06701 or CCM_07930 or CCM_08889	Fatty acid transfer reactions	1. improve gene annotation based on iWV1170 (Vongsangnak et al., 2017)
row_0862	r1055	[ACP]acetyltransferase	acyl-carrier protein[c] + heptadecanoyl-coa[c] <=> coenzyme a[c] + heptadecanoyl-[acp][c]	2.3.1.38	CCM_02997	CCM_02997	Fatty acid transfer reactions
row_0863	r1056	carnitine O-acetyltransferase	carnitine[c] + heptadecanoyl-coa[c] <=> coenzyme a[c] + heptadecanoylcarnitine[c]	2.3.1.7	CCM_04812	CCM_04812	Fatty acid transfer reactions
row_0864	r1057	carnitine O-acetyltransferase	carnitine[m] + heptadecanoyl-coa[m] <=> coenzyme a[m] + heptadecanoylcarnitine[m]	2.3.1.7	CCM_02926	CCM_02926	Fatty acid transfer reactions
row_0865	r1058	acyl-ACP-hydrolase	h2o[c] + hexanoyl-[acp][c] => acyl-carrier protein[c] + hexanoate[c]	3.1.2.14	CCM_02997 or CCM_02997	CCM_02997 or CCM_02997	Fatty acid transfer reactions
row_0866	r1059	long-chain-fatty-acid-CoA ligase	atp[c] + coenzyme a[c] + hexanoate[c] => amp[c] + diphosphate[c] + hexanoyl-coa[c]	6.2.1.3	CCM_05072 or CCM_06701 or CCM_06701	CCM_05072 or CCM_06701 or CCM_06701 or CCM_05072 or CCM_05216 or CCM_05423 or CCM_05690 or CCM_06701 or CCM_07930 or CCM_08889	Fatty acid transfer reactions	1. improve gene annotation based on iWV1170 (Vongsangnak et al., 2017)
row_0867	r1060	[ACP]acetyltransferase	acyl-carrier protein[c] + hexanoyl-coa[c] <=> coenzyme a[c] + hexanoyl-[acp][c]	2.3.1.38	CCM_02997	CCM_02997	Fatty acid transfer reactions
row_0868	r1061	carnitine O-acetyltransferase	carnitine[c] + hexanoyl-coa[c] <=> coenzyme a[c] + hexanoylcarnitine[c]	2.3.1.7	CCM_04812	CCM_04812	Fatty acid transfer reactions
row_0869	r1062	carnitine O-acetyltransferase	carnitine[m] + hexanoyl-coa[m] <=> coenzyme a[m] + hexanoylcarnitine[m]	2.3.1.7	CCM_02926	CCM_02926	Fatty acid transfer reactions
row_0870	r1063	acyl-ACP-hydrolase	h2o[c] + octanoyl-[acp][c] => acyl-carrier protein[c] + octanoate[c]	3.1.2.14	CCM_02997	CCM_02997	Fatty acid transfer reactions
row_0871	r1064	long-chain-fatty-acid-CoA ligase	atp[c] + coenzyme a[c] + octanoate[c] => amp[c] + diphosphate[c] + octanoyl-coa[c]	6.2.1.3	CCM_05072 or CCM_06701 or CCM_06701	CCM_05072 or CCM_06701 or CCM_06701 or CCM_05072 or CCM_05216 or CCM_05423 or CCM_05690 or CCM_06701 or CCM_07930 or CCM_08889	Fatty acid transfer reactions	1. improve gene annotation based on iWV1170 (Vongsangnak et al., 2017)
row_0872	r1065	malonyl CoA-acyl carrier protein transacylase	acyl-carrier protein[c] + malonyl-coa[c] <=> coenzyme a[c] + malonyl-[acp][c]	2.3.1.39	CCM_02997	CCM_02997	Fatty acid transfer reactions
row_0873	r1066	[ACP]acetyltransferase	acyl-carrier protein[c] + octanoyl-coa[c] <=> coenzyme a[c] + octanoyl-[acp][c]	2.3.1.38	CCM_02997	CCM_02997	Fatty acid transfer reactions
row_0874	r1067	carnitine O-acetyltransferase	carnitine[c] + octanoyl-coa[c] <=> coenzyme a[c] + octanoylcarnitine[c]	2.3.1.7	CCM_04812	CCM_04812	Fatty acid transfer reactions
row_0875	r1068	carnitine O-acetyltransferase	carnitine[m] + octanoyl-coa[m] <=> coenzyme a[m] + octanoylcarnitine[m]	2.3.1.7	CCM_02926	CCM_02926	Fatty acid transfer reactions
row_0876	r1069	acyl-ACP-hydrolase	decanoyl-[acp][c] + h2o[c] => acyl-carrier protein[c] + decanoate[c]	3.1.2.14	CCM_02997 or CCM_02997	CCM_02997 or CCM_02997	Fatty acid transfer reactions
row_0877	r1070	long-chain-fatty-acid-CoA ligase	atp[c] + coenzyme a[c] + decanoate[c] => amp[c] + decanoyl-coa[c] + diphosphate[c]	6.2.1.3	CCM_05072 or CCM_06701 or CCM_06701	CCM_05072 or CCM_06701 or CCM_06701 or CCM_05072 or CCM_05216 or CCM_05423 or CCM_05690 or CCM_06701 or CCM_07930 or CCM_08889	Fatty acid transfer reactions	1. improve gene annotation based on iWV1170 (Vongsangnak et al., 2017)
row_0878	r1071	[ACP]acetyltransferase	acyl-carrier protein[c] + decanoyl-coa[c] <=> coenzyme a[c] + decanoyl-[acp][c]	2.3.1.38	CCM_02997	CCM_02997	Fatty acid transfer reactions
row_0879	r1072	carnitine O-acetyltransferase	carnitine[c] + decanoyl-coa[c] <=> coenzyme a[c] + decanoylcarnitine[c]	2.3.1.7	CCM_04812	CCM_04812	Fatty acid transfer reactions
row_0880	r1073	carnitine O-acetyltransferase	carnitine[m] + decanoyl-coa[m] <=> coenzyme a[m] + decanoylcarnitine[m]	2.3.1.7	CCM_02926	CCM_02926	Fatty acid transfer reactions
row_0881	r1074	acyl-ACP-hydrolase	h2o[c] + lauroyl-[acp][c] => acyl-carrier protein[c] + laurate[c]	3.1.2.14	CCM_02997 or CCM_02997	CCM_02997 or CCM_02997	Fatty acid transfer reactions
row_0882	r1075	long-chain-fatty-acid-CoA ligase	atp[c] + coenzyme a[c] + laurate[c] => amp[c] + diphosphate[c] + lauroyl-coa[c]	6.2.1.3	CCM_05072 or CCM_06701 or CCM_06701	CCM_05072 or CCM_06701 or CCM_06701 or CCM_05072 or CCM_05216 or CCM_05423 or CCM_05690 or CCM_06701 or CCM_07930 or CCM_08889	Fatty acid transfer reactions	1. improve gene annotation based on iWV1170 (Vongsangnak et al., 2017)
row_0883	r1076	[ACP]acetyltransferase	acyl-carrier protein[c] + lauroyl-coa[c] <=> coenzyme a[c] + lauroyl-[acp][c]	2.3.1.38	CCM_02997	CCM_02997	Fatty acid transfer reactions
row_0884	r1077	carnitine O-acetyltransferase	carnitine[c] + lauroyl-coa[c] <=> coenzyme a[c] + lauroylcarnitine[c]	2.3.1.7	CCM_04812	CCM_04812	Fatty acid transfer reactions
row_0885	r1078	carnitine O-acetyltransferase	carnitine[m] + lauroyl-coa[m] <=> coenzyme a[m] + lauroylcarnitine[m]	2.3.1.7	CCM_02926	CCM_02926	Fatty acid transfer reactions
row_0886	r1079	acyl-ACP-hydrolase	h2o[c] + myristoyl-[acp][c] => acyl-carrier protein[c] + myristate[c]	3.1.2.14	CCM_02997 or CCM_02997	CCM_02997 or CCM_02997	Fatty acid transfer reactions
row_0887	r1080	long-chain-fatty-acid-CoA ligase	atp[c] + coenzyme a[c] + myristate[c] => amp[c] + diphosphate[c] + myristoyl-coa[c]	6.2.1.3	CCM_05072 or CCM_06701 or CCM_06701	CCM_05072 or CCM_06701 or CCM_06701 or CCM_05072 or CCM_05216 or CCM_05423 or CCM_05690 or CCM_06701 or CCM_07930 or CCM_08889	Fatty acid transfer reactions	1. improve gene annotation based on iWV1170 (Vongsangnak et al., 2017)
row_0888	r1081	[ACP]acetyltransferase	acyl-carrier protein[c] + myristoyl-coa[c] <=> coenzyme a[c] + myristoyl-[acp][c]	2.3.1.38	CCM_02997	CCM_02997	Fatty acid transfer reactions
row_0889	r1082	carnitine O-acetyltransferase	carnitine[c] + myristoyl-coa[c] <=> coenzyme a[c] + myristoylcarnitine[c]	2.3.1.7	CCM_04812	CCM_04812	Fatty acid transfer reactions
row_0890	r1083	carnitine O-acetyltransferase	carnitine[m] + myristoyl-coa[m] <=> coenzyme a[m] + myristoylcarnitine[m]	2.3.1.7	CCM_02926	CCM_02926	Fatty acid transfer reactions
row_0891	r1084	acyl-ACP-hydrolase	h2o[c] + palmitoyl-[acp][c] => acyl-carrier protein[c] + palmitate[c]	3.1.2.14	CCM_02997 or CCM_02997	CCM_02997 or CCM_02997	Fatty acid transfer reactions
row_0892	r1085	long-chain-fatty-acid-CoA ligase	atp[c] + coenzyme a[c] + palmitate[c] => amp[c] + diphosphate[c] + palmitoyl-coa[c]	6.2.1.3	CCM_05072 or CCM_06701 or CCM_06701	CCM_05072 or CCM_06701 or CCM_06701 or CCM_05072 or CCM_05216 or CCM_05423 or CCM_05690 or CCM_06701 or CCM_07930 or CCM_08889	Fatty acid transfer reactions	1. improve gene annotation based on iWV1170 (Vongsangnak et al., 2017)
row_0893	r1086	[ACP]acetyltransferase	acyl-carrier protein[c] + palmitoyl-coa[c] <=> coenzyme a[c] + palmitoyl-[acp][c]	2.3.1.38	CCM_02997	CCM_02997	Fatty acid transfer reactions
row_0894	r1087	carnitine O-acetyltransferase	carnitine[c] + palmitoyl-coa[c] <=> coenzyme a[c] + palmitoylcarnitine[c]	2.3.1.7	CCM_04812	CCM_04812	Fatty acid transfer reactions
row_0895	r1088	carnitine O-acetyltransferase	carnitine[m] + palmitoyl-coa[m] <=> coenzyme a[m] + palmitoylcarnitine[m]	2.3.1.7	CCM_02926	CCM_02926	Fatty acid transfer reactions
row_0896	r1089	acyl-ACP-hydrolase	h2o[c] + stearoyl-[acp][c] => acyl-carrier protein[c] + stearate[c]	3.1.2.14	CCM_02997 or CCM_02997	CCM_02997 or CCM_02997	Fatty acid transfer reactions
row_0897	r1090	acyl-ACP-hydrolase	h2o[c] + arachidoyl-[acp][c] => acyl-carrier protein[c] + arachidate[c]	3.1.2.14	CCM_02997 or CCM_02997	CCM_02997 or CCM_02997	Fatty acid transfer reactions
row_0898	r1091	long-chain-fatty-acid-CoA ligase	atp[c] + coenzyme a[c] + stearate[c] => amp[c] + diphosphate[c] + stearoyl-coa[c]	6.2.1.3	CCM_05072 or CCM_06701 or CCM_06701	CCM_05072 or CCM_06701 or CCM_06701 or CCM_05072 or CCM_05216 or CCM_05423 or CCM_05690 or CCM_06701 or CCM_07930 or CCM_08889	Fatty acid transfer reactions	1. improve gene annotation based on iWV1170 (Vongsangnak et al., 2017)
row_0899	r1092	long-chain-fatty-acid-CoA ligase	atp[c] + coenzyme a[c] + arachidate[c] => amp[c] + diphosphate[c] + arachidoyl-coa[c]	6.2.1.3	CCM_05072 or CCM_06701 or CCM_06701	CCM_05072 or CCM_06701 or CCM_06701 or CCM_05072 or CCM_05216 or CCM_05423 or CCM_05690 or CCM_06701 or CCM_07930 or CCM_08889	Fatty acid transfer reactions	1. improve gene annotation based on iWV1170 (Vongsangnak et al., 2017)
row_0900	r1093	acyl-ACP-hydrolase	butyryl-[acp][c] + h2o[c] => acyl-carrier protein[c] + butyrate[c]	3.1.2.14	CCM_02997	CCM_02997	Fatty acid transfer reactions
row_0901	r1094	[ACP]acetyltransferase	acyl-carrier protein[c] + stearoyl-coa[c] <=> coenzyme a[c] + stearoyl-[acp][c]	2.3.1.38	CCM_02997	CCM_02997	Fatty acid transfer reactions
row_0902	r1095	[ACP]acetyltransferase	acyl-carrier protein[c] + arachidoyl-coa[c] <=> coenzyme a[c] + arachidoyl-[acp][c]	2.3.1.38	CCM_02997	CCM_02997	Fatty acid transfer reactions
row_0903	r1096	carnitine O-acetyltransferase	carnitine[c] + stearoyl-coa[c] <=> coenzyme a[c] + stearoylcarnitine[c]	2.3.1.7	CCM_04812	CCM_04812	Fatty acid transfer reactions
row_0904	r1097	carnitine O-acetyltransferase	carnitine[c] + arachidoyl-coa[c] <=> coenzyme a[c] + arachidoylcarnitine[c]	2.3.1.7	CCM_04812	CCM_04812	Fatty acid transfer reactions
row_0905	r1098	carnitine O-acetyltransferase	carnitine[m] + stearoyl-coa[m] <=> coenzyme a[m] + stearoylcarnitine[m]	2.3.1.7	CCM_02926	CCM_02926	Fatty acid transfer reactions
row_0906	r1099	carnitine O-acetyltransferase	carnitine[m] + arachidoyl-coa[m] <=> coenzyme a[m] + arachidoylcarnitine[m]	2.3.1.7	CCM_02926	CCM_02926	Fatty acid transfer reactions
row_0907	r1100	acyl-ACP-hydrolase	h2o[c] + pentanoyl-[acp][c] => acyl-carrier protein[c] + valerate[c]	3.1.2.14	CCM_02997 or CCM_02997	CCM_02997 or CCM_02997	Fatty acid transfer reactions
row_0908	r1101	long-chain-fatty-acid-CoA ligase	atp[c] + butyrate[c] + coenzyme a[c] => amp[c] + butyryl-coa[c] + diphosphate[c]	6.2.1.3	CCM_05072 or CCM_06701 or CCM_06701	CCM_05072 or CCM_06701 or CCM_06701 or CCM_05072 or CCM_05216 or CCM_05423 or CCM_05690 or CCM_06701 or CCM_07930 or CCM_08889	Fatty acid transfer reactions	1. improve gene annotation based on iWV1170 (Vongsangnak et al., 2017)
row_0909	r1102	long-chain-fatty-acid-CoA ligase	atp[c] + coenzyme a[c] + valerate[c] => amp[c] + diphosphate[c] + pentanoyl-coa[c]	6.2.1.3	CCM_05072 or CCM_06701 or CCM_06701	CCM_05072 or CCM_06701 or CCM_06701 or CCM_05072 or CCM_05216 or CCM_05423 or CCM_05690 or CCM_06701 or CCM_07930 or CCM_08889	Fatty acid transfer reactions	1. improve gene annotation based on iWV1170 (Vongsangnak et al., 2017)
row_0910	r1103	[ACP]acetyltransferase	acyl-carrier protein[c] + pentanoyl-coa[c] <=> coenzyme a[c] + pentanoyl-[acp][c]	2.3.1.38	CCM_02997	CCM_02997	Fatty acid transfer reactions
row_0911	r1104	carnitine O-acetyltransferase	carnitine[c] + pentanoyl-coa[c] <=> coenzyme a[c] + pentanoylcarnitine[c]	2.3.1.7	CCM_04812	CCM_04812	Fatty acid transfer reactions
row_0912	r1105	carnitine O-acetyltransferase	carnitine[c] + propionyl-coa[c] <=> coenzyme a[c] + propionylcarnitine[c]	2.3.1.7	CCM_04812	CCM_04812	Fatty acid transfer reactions
row_0913	r1106	carnitine O-acetyltransferase	carnitine[m] + pentanoyl-coa[m] <=> coenzyme a[m] + pentanoylcarnitine[m]	2.3.1.7	CCM_02926	CCM_02926	Fatty acid transfer reactions
row_0914	r1107	carnitine O-acetyltransferase	carnitine[m] + propionyl-coa[m] <=> coenzyme a[m] + propionylcarnitine[m]	2.3.1.7	CCM_02926	CCM_02926	Fatty acid transfer reactions
row_0915	r1108	acyl-ACP-hydrolase	h2o[c] + heptanoyl-[acp][c] => acyl-carrier protein[c] + heptanoate[c]	3.1.2.14	CCM_02997 or CCM_02997	CCM_02997 or CCM_02997	Fatty acid transfer reactions
row_0916	r1109	acyl-ACP-hydrolase	acyl-[acp][c] + h2o[c] => acyl-carrier protein[c] + free fatty acids[c]		CCM_02997 or CCM_02997	CCM_02997 or CCM_02997	Fatty acid transfer reactions
row_0917	r1110	[ACP]acetyltransferase	acyl-carrier protein[c] + hexadecenoyl-coa[c] <=> coenzyme a[c] + hexadecenoyl-[acp][c]	2.3.1.38	CCM_02997	CCM_02997	Fatty acid transfer reactions
row_0918	r1111	[ACP]acetyltransferase	acyl-carrier protein[c] + hexadecadienoyl-coa[c] <=> coenzyme a[c] + hexadecadienoyl-[acp][c]	2.3.1.38	CCM_02997	CCM_02997	Fatty acid transfer reactions
row_0919	r1112	[ACP]acetyltransferase	acyl-carrier protein[c] + heptadecenoyl-coa[c] <=> coenzyme a[c] + heptadecenoyl-[acp][c]	2.3.1.38	CCM_02997	CCM_02997	Fatty acid transfer reactions
row_0920	r1114	[ACP]acetyltransferase	acyl-carrier protein[c] + oleoyl-coa[c] <=> coenzyme a[c] + octadecenoyl-[acp][c]	2.3.1.38	CCM_02997	CCM_02997	Fatty acid transfer reactions
row_0921	r1115	[ACP]acetyltransferase	acyl-carrier protein[c] + linoleoyl-coa[c] <=> coenzyme a[c] + linoleoyl-[acp][c]	2.3.1.38	CCM_02997	CCM_02997	Fatty acid transfer reactions
row_0922	r1116	[ACP]acetyltransferase	acyl-carrier protein[c] + linolenoyl-coa[c] <=> coenzyme a[c] + octadecadienoyl-[acp][c]	2.3.1.38	CCM_02997	CCM_02997	Fatty acid transfer reactions
row_0923	r1117	[ACP]acetyltransferase	acyl-carrier protein[c] + acyl-coa[c] <=> acyl-[acp][c] + coenzyme a[c]	2.3.1.38	CCM_02997	CCM_02997	Fatty acid transfer reactions
row_0924	r1118	O-acetylcarnitine mitochondrial membrane transport	acetyl-coa[m] + carnitine[m] <=> acetylcarnitine[m] + coenzyme a[m]	2.3.1.7	CCM_02926	CCM_02926	Fatty acid transfer reactions
row_0925	r1119	C-14 sterol reductase (ERG24)	4,4-dimethylcholesta-8,14,24-trienol[c] + nadph[c] => 4,4-dimethylcholesta-8,24-diene-3-ol[c] + nadp(+)[c]	1.3.1.70	CCM_02751 or CCM_03387 or CCM_02751 or CCM_03387 or CCM_02751 or CCM_03387	CCM_02751 or CCM_03387 or CCM_02751 or CCM_03387 or CCM_02751 or CCM_03387	Steroid biosynthesis
row_0926	r1120	C-4 sterol decarboxylase (ERG26)	4-methylcholesta-8,24-diene-3-ol-4-carboxylate[c] => 4-methylcholesta-8,24-diene-3-ol[c] + co2[c]	1.1.1.170	CCM_07037	CCM_07037	Steroid biosynthesis
row_0927	r1121	C-4 sterol decarboxylase (ERG26)	cholesta-8,24-dien-3-ol-4-carboxylate[c] => co2[c] + zymosterol[c]	1.1.1.170	CCM_07037	CCM_07037	Steroid biosynthesis
row_0928	r1122	C-8 sterol isomerase (ERG1)	fecosterol[c] <=> episterol[c]	5.-.-.-	CCM_07765	CCM_07765	Steroid biosynthesis
row_0929	r1123	C-5 sterol desaturase (ERG3)	episterol[c] + nadph[c] + o2[c] => 5,7,24(28)-ergostatrienol[c] + 2 h2o[c] + nadp(+)[c]	1.14.13.72;1.3.3.-	CCM_01839 or CCM_04265 or CCM_04368 or CCM_04265 or CCM_01839	CCM_01839 or CCM_04265 or CCM_04368 or CCM_04265 or CCM_01839	Steroid biosynthesis
row_0930	r1125	sterol esterase	ergosterol ester[c] + h2o[c] => ergosterol[c] + free fatty acids[c]	3.1.1.13	CCM_03413	CCM_03413	Steroid biosynthesis
row_0931	r1126	squalene synthase	2 2-trans,6-trans-farnesyl diphosphate[c] + nadph[c] => 2 diphosphate[c] + nadp(+)[c] + squalene[c]	2.5.1.21;ec-code/2.5.1.21	CCM_07634	CCM_07634	Steroid biosynthesis
row_0932	r1127	squalene,hydrogen-donor:oxygen oxidoreductase (2,3-epoxidizing)	nadp(+)[c] + o2[c] + squalene[c] => (s)-2,3-epoxysqualene[c] + h2o[c] + nadph[c]	1.14.99.7	CCM_07184	CCM_07184	Steroid biosynthesis
row_0933	r1128	(S)-2,3-epoxysqualene mutase (cyclizing, lanosterol-forming)	(s)-2,3-epoxysqualene[c] => lanosterol[c]	5.4.99.7;ec-code/5.4.99.7	CCM_09526	CCM_09526	Steroid biosynthesis
row_0934	r1129	S-adenosyl-L-methionine:zymosterol C-methyltransferase	s-adenosyl-l-methionine[c] + zymosterol[c] => fecosterol[c] + s-adenosyl-l-homocysteine[c]	2.1.1.41;ec-code/2.1.1.41	CCM_04684 or CCM_08656	CCM_04684 or CCM_08656	Steroid biosynthesis
row_0935	r1131	C-22 sterol desaturase (ERG5)	5,7,24(28)-ergostatrienol[c] + nadph[c] + o2[c] => 5,7,22,24(28)-ergostatetraenol[c] + 2 h2o[c] + nadp(+)[c]	1.14.14.-	CCM_02962 or CCM_02962	CCM_02962 or CCM_02962	Steroid biosynthesis
row_0936	r1132	ergosterol:NADP+ D24(241)-oxidoreductase	5,7,22,24(28)-ergostatetraenol[c] + nadph[c] => ergosterol[c] + nadp(+)[c]	1.3.1.71	CCM_00528	CCM_00528	Steroid biosynthesis
row_0937	r1133	cytochrome p450 lanosterol 14A-demethylase (ERG11)	lanosterol[c] + 3 nadph[c] + 3 o2[c] => 4,4-dimethylcholesta-8,14,24-trienol[c] + formate[c] + 4 h2o[c] + 3 nadp(+)[c]	1.14.13.70	CCM_03617 or CCM_05535 or CCM_03617 or CCM_05535	CCM_03617 or CCM_05535 or CCM_03617 or CCM_05535	Steroid biosynthesis
row_0938	r1134	C-4 sterol methyl oxidase (ERG25)	4,4-dimethylcholesta-8,24-diene-3-ol[c] + 3 nadph[c] + 3 o2[c] => 4-methylcholesta-8,24-diene-3-ol-4-carboxylate[c] + 3 nadp(+)[c]	1.14.13.72	CCM_04265	CCM_04265	Steroid biosynthesis
row_0939	r1135	C-4 sterol methyl oxidase (ERG25)	4-methylcholesta-8,24-diene-3-ol[c] + 3 nadph[c] + 3 o2[c] => cholesta-8,24-dien-3-ol-4-carboxylate[c] + 3 nadp(+)[c]	1.14.13.72	CCM_04265	CCM_04265	Steroid biosynthesis
row_0940	r1136	acetyl-CoA:acetyl-CoA C-acetyltransferase	acetoacetyl-coa[c] + coenzyme a[c] <=> 2 acetyl-coa[c]	2.3.1.9	CCM_05367 or CCM_07659 or CCM_08943	CCM_05367 or CCM_07659 or CCM_08943	Terpenoid backbone biosynthesis
row_0941	r1137	acetyl-CoA:acetoacetyl-CoA C-acetyltransferase (thioester-hydrolysing, carboxymethyl-forming)	(s)-3-hydroxy-3-methylglutaryl-coa[c] + coenzyme a[c] <=> acetoacetyl-coa[c] + acetyl-coa[c] + h2o[c]	2.3.3.10	CCM_00310 or CCM_00310	CCM_00310 or CCM_00310	Terpenoid backbone biosynthesis
row_0942	r1138	(R)-mevalonate:NADP+ oxidoreductase (CoA acylating)	(r)-mevalonate[c] + coenzyme a[c] + 2 nadp(+)[c] <=> (s)-3-hydroxy-3-methylglutaryl-coa[c] + 2 nadph[c]	1.1.1.34	CCM_04994	CCM_04994	Terpenoid backbone biosynthesis
row_0943	r1139	ATP:(R)-mevalonate 5-phosphotransferase	(r)-mevalonate[c] + atp[c] => (r)-5-phosphomevalonate[c] + adp[c]	2.7.1.36;ec-code/2.7.1.36	CCM_07937	CCM_07937	Terpenoid backbone biosynthesis
row_0944	r1140	ATP:(R)-5-phosphomevalonate phosphotransferase	(r)-5-phosphomevalonate[c] + atp[c] => (r)-5-diphosphomevalonate[c] + adp[c]	2.7.4.2;ec-code/2.7.4.2	CCM_05380	CCM_05380	Terpenoid backbone biosynthesis
row_0945	r1141	ATP:(R)-5-diphosphomevalonate carboxy-lyase (adding ATP; isopentenyl-diphosphate-forming)	(r)-5-diphosphomevalonate[c] + atp[c] => adp[c] + co2[c] + isopentenyl diphosphate[c] + phosphate[c]	4.1.1.33;ec-code/4.1.1.33	CCM_08582	CCM_08582	Terpenoid backbone biosynthesis
row_0946	r1142	isopentenyl-diphosphate delta3-delta2-isomerase	isopentenyl diphosphate[c] <=> dimethylallyl diphosphate[c]	5.3.3.2	CCM_04017	CCM_04017	Terpenoid backbone biosynthesis
row_0947	r1143	dimethylallyl-diphosphate:isopentenyl-diphosphate dimethylallyltranstransferase	dimethylallyl diphosphate[c] + isopentenyl diphosphate[c] => diphosphate[c] + geranyl diphosphate[c]	2.5.1.1;ec-code/2.5.1.1	CCM_03059 or CCM_03203 or CCM_03697	CCM_03059 or CCM_03203 or CCM_03697	Terpenoid backbone biosynthesis
row_0948	r1144	geranyl-diphosphate:isopentenyl-diphosphate geranyltrans-transferase	geranyl diphosphate[c] + isopentenyl diphosphate[c] => 2-trans,6-trans-farnesyl diphosphate[c] + diphosphate[c]	2.5.1.10;ec-code/2.5.1.10	CCM_03059 or CCM_03203 or CCM_03697	CCM_03059 or CCM_03203 or CCM_03697	Terpenoid backbone biosynthesis
row_0949	r1145	trans,trans-farnesyl-diphosphate:isopentenyl-diphosphate farnesyltranstransferase	2-trans,6-trans-farnesyl diphosphate[c] + isopentenyl diphosphate[c] => diphosphate[c] + geranylgeranyl diphosphate[c]	2.5.1.29;ec-code/2.5.1.29	CCM_03059 or CCM_03697	CCM_03059 or CCM_03697	Terpenoid backbone biosynthesis
row_0950	r1146	geranylgeranyl-diphosphate:isopentenyl-diphosphate transtransferase	geranylgeranyl diphosphate[c] + isopentenyl diphosphate[c] => all-trans-polyprenyl diphosphate[c] + diphosphate[c]	2.5.1.82	CCM_00496	CCM_00496	Terpenoid backbone biosynthesis
row_0951	r1147	ATP:adenylylsulfate 3'-phosphotransferase	5'-adenylyl sulfate[c] + atp[c] => 3'-phospho-5'-adenylyl sulfate[c] + adp[c]	2.7.1.25;ec-code/2.7.1.25	CCM_06642	CCM_06642	Sulfur metabolism
row_0952	r1149	hydrogen-sulfide:NADP+ oxidoreductase	3 nadph[c] + sulfite[c] => 3 h2o[c] + h2s[c] + 3 nadp(+)[c]	1.8.1.2	CCM_00446 or CCM_02979 or CCM_04512	CCM_00446 or CCM_02979 or CCM_04512	Sulfur metabolism
row_0953	r1150	adenosine 3',5'-bisphosphate 3'-phosphohydrolase	adenosine 3',5'-bisphosphate[c] + h2o[c] => amp[c] + phosphate[c]	3.1.3.7;ec-code/3.1.3.7;ec-code/3.1.3.97	CCM_02127 or CCM_03264 or CCM_04056	CCM_02127 or CCM_03264 or CCM_04056	Sulfur metabolism
row_0954	r1152	choline sulfate sulfohydrolase	choline sulfate[c] + h2o[c] => choline[c] + sulfate[c]	3.1.6.6	CCM_00986	CCM_00986	Sulfur metabolism
row_0955	r1154	sulfur dioxygenase	h2o[c] + o2[c] + sulfur[c] <=> sulfite[c]	1.13.11.18	CCM_07989	CCM_07989	Sulfur metabolism
row_0956	r1158	nitrite:NADP+ oxidoreductase	nadph[c] + nitrate[c] => h2o[c] + nadp(+)[c] + nitrite[c]	1.7.1.3	CCM_02951 or CCM_08736	CCM_02951 or CCM_08736	Nitrogen metabolism
row_0957	r1160	urea amidohydrolase	h2o[c] + urea[c] => co2[c] + 2 nh3[c]	3.5.1.5;ec-code/3.5.1.5	CCM_00096	CCM_00096	Nitrogen metabolism
row_0958	r1161	ethylnitronate:oxygen 2-oxidoreductase (nitrite-forming)	ethylnitronate[c] + nadh[c] + o2[c] => acetaldehyde[c] + h2o[c] + nad(+)[c] + nitrite[c]	1.13.12.16	CCM_04031 or CCM_09507 or CCM_09569 or CCM_04031 or CCM_09507 or CCM_09569 or CCM_04592 or CCM_08317	CCM_04031 or CCM_09507 or CCM_09569 or CCM_04031 or CCM_09507 or CCM_09569 or CCM_04592 or CCM_08317	Nitrogen metabolism
row_0959	r1162	cyanate lyase	cyanate[c] + h2o[c] => carbamate[c]	4.2.1.104	CCM_08457	CCM_08457	Nitrogen metabolism
row_0960	r1177	acetylcarnitine/carnitine mitochondrial shuttle	acetylcarnitine[c] + carnitine[m] => carnitine[c] + acetylcarnitine[m]		CCM_04196	CCM_04196	Transport, mitochondrial membrane
row_0961	r1178	ADP/ATP/phosphate mitochondrial shuttle	adp[c] + h(+) (energy metabolism)[c] + phosphate[c] + atp[m] + h2o[m] => atp[c] + h2o[c] + adp[m] + h(+) (energy metabolism)[m] + phosphate[m]		CCM_00240	CCM_00240	Transport, mitochondrial membrane
row_0962	r1179	butyrylcarnitine/carnitine mitochondrial shuttle	butyrylcarnitine[c] + carnitine[m] => carnitine[c] + butyrylcarnitine[m]		CCM_04196	CCM_04196	Transport, mitochondrial membrane
row_0963	r1182	citrate/isocitrate mitochondrial shuttle	citrate[c] + isocitrate[m] <=> isocitrate[c] + citrate[m]		CCM_08224	CCM_08224	Transport, mitochondrial membrane
row_0964	r1183	citrate/malate mitochondrial shuttle	(s)-malate[c] + citrate[m] <=> citrate[c] + (s)-malate[m]		CCM_08224	CCM_08224	Transport, mitochondrial membrane
row_0965	r1185	decanoylcarnitine/carnitine mitochondrial shuttle	decanoylcarnitine[c] + carnitine[m] => carnitine[c] + decanoylcarnitine[m]		CCM_04196	CCM_04196	Transport, mitochondrial membrane
row_0966	r1188	FAD mitochondrial permease	fad[c] <=> fad[m]		CCM_03645	CCM_03645	Transport, mitochondrial membrane
row_0967	r1195	heptadecanoylcarnitine/carnitine mitochondrial shuttle	heptadecanoylcarnitine[c] + carnitine[m] => carnitine[c] + heptadecanoylcarnitine[m]		CCM_04196	CCM_04196	Transport, mitochondrial membrane
row_0968	r1196	heptanoylcarnitine/carnitine mitochondrial shuttle	heptanoylcarnitine[c] + carnitine[m] => carnitine[c] + heptanoylcarnitine[m]		CCM_04196	CCM_04196	Transport, mitochondrial membrane
row_0969	r1197	hexanoylcarnitine/carnitine mitochondrial shuttle	hexanoylcarnitine[c] + carnitine[m] => carnitine[c] + hexanoylcarnitine[m]		CCM_04196	CCM_04196	Transport, mitochondrial membrane
row_0970	r1198	icosanoylcarnitine/carnitine mitochondrial shuttle	arachidoylcarnitine[c] + carnitine[m] => carnitine[c] + arachidoylcarnitine[m]		CCM_04196	CCM_04196	Transport, mitochondrial membrane
row_0971	r1205	lauroylcarnitine/carnitine mitochondrial shuttle	lauroylcarnitine[c] + carnitine[m] => carnitine[c] + lauroylcarnitine[m]		CCM_04196	CCM_04196	Transport, mitochondrial membrane
row_0972	r1217	malate/succinate mitochondrial shuttle	(s)-malate[c] + succinate[m] <=> succinate[c] + (s)-malate[m]		CCM_04419	CCM_04419	Transport, mitochondrial membrane
row_0973	r1218	myristoylcarnitine/carnitine mitochondrial shuttle	myristoylcarnitine[c] + carnitine[m] => carnitine[c] + myristoylcarnitine[m]		CCM_04196	CCM_04196	Transport, mitochondrial membrane
row_0974	r1220	nonanoylcarnitine/carnitine mitochondrial shuttle	nonanoylcarnitine[c] + carnitine[m] => carnitine[c] + nonanoylcarnitine[m]		CCM_04196	CCM_04196	Transport, mitochondrial membrane
row_0975	r1223	octanoylcarnitine/carnitine mitochondrial shuttle	octanoylcarnitine[c] + carnitine[m] => carnitine[c] + octanoylcarnitine[m]		CCM_04196	CCM_04196	Transport, mitochondrial membrane
row_0976	r1226	oxaloacetate mitochondrial permease	oxaloacetate[c] <=> oxaloacetate[m]		CCM_06719	CCM_06719	Transport, mitochondrial membrane
row_0977	r1227	palmitoylcarnitine/carnitine mitochondrial shuttle	palmitoylcarnitine[c] + carnitine[m] => carnitine[c] + palmitoylcarnitine[m]		CCM_04196	CCM_04196	Transport, mitochondrial membrane
row_0978	r1228	pentadecanoylcarnitine/carnitine mitochondrial shuttle	pentadecanoylcarnitine[c] + carnitine[m] => carnitine[c] + pentadecanoylcarnitine[m]		CCM_04196	CCM_04196	Transport, mitochondrial membrane
row_0979	r1229	pentanoylcarnitine/carnitine mitochondrial shuttle	pentanoylcarnitine[c] + carnitine[m] => carnitine[c] + pentanoylcarnitine[m]		CCM_04196	CCM_04196	Transport, mitochondrial membrane
row_0980	r1230	phosphate mitochondrial permease	phosphate[c] <=> phosphate[m]		CCM_06925 or CCM_07230 or CCM_08949	CCM_06925 or CCM_07230 or CCM_08949	Transport, mitochondrial membrane
row_0981	r1231	phosphate/malate mitochondrial shuttle	(s)-malate[c] + phosphate[m] <=> phosphate[c] + (s)-malate[m]		CCM_04419	CCM_04419	Transport, mitochondrial membrane
row_0982	r1232	phosphate/succinate mitochondrial shuttle	succinate[c] + phosphate[m] => phosphate[c] + succinate[m]		CCM_04419	CCM_04419	Transport, mitochondrial membrane
row_0983	r1234	propionylcarnitine/carnitine mitochondrial shuttle	propionylcarnitine[c] + carnitine[m] <=> carnitine[c] + propionylcarnitine[m]		CCM_04196	CCM_04196	Transport, mitochondrial membrane
row_0984	r1237	stearoylcarnitine/carnitine mitochondrial shuttle	stearoylcarnitine[c] + carnitine[m] => carnitine[c] + stearoylcarnitine[m]		CCM_04196	CCM_04196	Transport, mitochondrial membrane
row_0985	r1239	succinate/fumarate mitochondrial shuttle	succinate[c] + fumarate[m] => fumarate[c] + succinate[m]		CCM_02736	CCM_02736	Transport, mitochondrial membrane
row_0986	r1241	tridecanoylcarnitine/carnitine mitochondrial shuttle	tridecanoylcarnitine[c] + carnitine[m] => carnitine[c] + tridecanoylcarnitine[m]		CCM_04196	CCM_04196	Transport, mitochondrial membrane
row_0987	r1242	undecanoylcarnitine/carnitine mitochondrial shuttle	undecanoylcarnitine[c] + carnitine[m] => carnitine[c] + undecanoylcarnitine[m]		CCM_04196	CCM_04196	Transport, mitochondrial membrane
row_0988	r1262	decanoyl-CoA peroxisomal permease	decanoyl-coa[c] <=> decanoyl-coa[p]		CCM_00232 or CCM_00996 or CCM_00232 or CCM_00996	CCM_00232 or CCM_00996 or CCM_00232 or CCM_00996	Transport, peroxisomal membrane
row_0989	r1265	heptadecanoyl-CoA peroxisomal permease	heptadecanoyl-coa[c] <=> heptadecanoyl-coa[p]		CCM_00232 or CCM_00996 or CCM_00232 or CCM_00996	CCM_00232 or CCM_00996 or CCM_00232 or CCM_00996	Transport, peroxisomal membrane
row_0990	r1266	heptanoyl-CoA peroxisomal permease	heptanoyl-coa[c] <=> heptanoyl-coa[p]		CCM_00232 or CCM_00996 or CCM_00232 or CCM_00996	CCM_00232 or CCM_00996 or CCM_00232 or CCM_00996	Transport, peroxisomal membrane
row_0991	r1267	hexanoyl-CoA peroxisomal permease	hexanoyl-coa[c] <=> hexanoyl-coa[p]		CCM_00232 or CCM_00996 or CCM_00232 or CCM_00996	CCM_00232 or CCM_00996 or CCM_00232 or CCM_00996	Transport, peroxisomal membrane
row_0992	r1269	icosanoyl-CoA peroxisomal permease	arachidoyl-coa[c] <=> arachidoyl-coa[p]		CCM_00232 or CCM_00996 or CCM_00232 or CCM_00996	CCM_00232 or CCM_00996 or CCM_00232 or CCM_00996	Transport, peroxisomal membrane
row_0993	r1274	lauroyl-CoA peroxisomal permease	lauroyl-coa[c] <=> lauroyl-coa[p]		CCM_00232 or CCM_00996 or CCM_00232 or CCM_00996	CCM_00232 or CCM_00996 or CCM_00232 or CCM_00996	Transport, peroxisomal membrane
row_0994	r1276	malate peroxisomal permease	(s)-malate[c] <=> (s)-malate[p]		CCM_05263	CCM_05263	Transport, peroxisomal membrane
row_0995	r1277	myristoyl-CoA peroxisomal permease	myristoyl-coa[c] <=> myristoyl-coa[p]		CCM_00232 or CCM_00996 or CCM_00232 or CCM_00996	CCM_00232 or CCM_00996 or CCM_00232 or CCM_00996	Transport, peroxisomal membrane
row_0996	r1278	octanoyl-CoA peroxisomal permease	octanoyl-coa[c] <=> octanoyl-coa[p]		CCM_00232 or CCM_00996 or CCM_00232 or CCM_00996	CCM_00232 or CCM_00996 or CCM_00232 or CCM_00996	Transport, peroxisomal membrane
row_0997	r1280	palmitoyl-CoA peroxisomal permease	palmitoyl-coa[c] <=> palmitoyl-coa[p]		CCM_00232 or CCM_00996 or CCM_00232 or CCM_00996	CCM_00232 or CCM_00996 or CCM_00232 or CCM_00996	Transport, peroxisomal membrane
row_0998	r1282	pentadecanoyl-CoA peroxisomal permease	pentadecanoyl-coa[c] <=> pentadecanoyl-coa[p]		CCM_00232 or CCM_00996 or CCM_00232 or CCM_00996	CCM_00232 or CCM_00996 or CCM_00232 or CCM_00996	Transport, peroxisomal membrane
row_0999	r1285	stearoyl-CoA peroxisomal permease	stearoyl-coa[c] <=> stearoyl-coa[p]		CCM_00232 or CCM_00996 or CCM_00232 or CCM_00996	CCM_00232 or CCM_00996 or CCM_00232 or CCM_00996	Transport, peroxisomal membrane
row_1000	r1287	tridecanoyl-CoA peroxisomal permease	tridecanoyl-coa[c] <=> tridecanoyl-coa[p]		CCM_00232 or CCM_00996 or CCM_00232 or CCM_00996	CCM_00232 or CCM_00996 or CCM_00232 or CCM_00996	Transport, peroxisomal membrane
row_1001	r1288	urea peroxosomal permease	urea[c] <=> urea[p]		CCM_03421 or CCM_08317	CCM_03421 or CCM_08317	Transport, peroxisomal membrane
row_1002	r1315	thiamin permease	thiamin[c] <=> thiamin[e]		CCM_00040 or CCM_05875 or CCM_00040 or CCM_05875	CCM_00040 or CCM_05875 or CCM_00040 or CCM_05875	Transport, plasma membrane
row_1003	r1316	alpha-D-glucose permease	alpha-d-glucose[e] <=> alpha-d-glucose[c]		CCM_01166 or CCM_03583 or CCM_05726 or CCM_01166 or CCM_03583 or CCM_05726 or CCM_01166 or CCM_05726 or CCM_01166 or CCM_03583 or CCM_05726 or CCM_05984 or CCM_08290 or CCM_05984 or CCM_08290	CCM_01166 or CCM_03583 or CCM_05726 or CCM_01166 or CCM_03583 or CCM_05726 or CCM_01166 or CCM_05726 or CCM_01166 or CCM_03583 or CCM_05726 or CCM_05984 or CCM_08290 or CCM_05984 or CCM_08290	Transport, plasma membrane
row_1004	r1317	ammonium permease	nh3[c] <=> nh3[e]		CCM_06254 or CCM_09076 or CCM_06254 or CCM_09076 or CCM_06254 or CCM_09076	CCM_06254 or CCM_09076 or CCM_06254 or CCM_09076 or CCM_06254 or CCM_09076	Transport, plasma membrane
row_1005	r1322	beta-D-glucose permease	beta-d-glucose[e] <=> beta-d-glucose[c]		CCM_01166 or CCM_03583 or CCM_05726 or CCM_01166 or CCM_03583 or CCM_05726 or CCM_01166 or CCM_05726 or CCM_01166 or CCM_03583 or CCM_05726 or CCM_05984 or CCM_08290 or CCM_05984 or CCM_08290	CCM_01166 or CCM_03583 or CCM_05726 or CCM_01166 or CCM_03583 or CCM_05726 or CCM_01166 or CCM_05726 or CCM_01166 or CCM_03583 or CCM_05726 or CCM_05984 or CCM_08290 or CCM_05984 or CCM_08290	Transport, plasma membrane
row_1006	r1324	cellobiose permease	cellobiose[e] <=> cellobiose[c]		CCM_00728 or CCM_07490 or CCM_08696 or CCM_07490 or CCM_08696	CCM_00728 or CCM_07490 or CCM_08696 or CCM_07490 or CCM_08696	Transport, plasma membrane
row_1007	r1332	D-fruktose permease	d-fructose[e] <=> d-fructose[c]		CCM_01166 or CCM_03583 or CCM_05726 or CCM_01166 or CCM_03583 or CCM_05726 or CCM_01166 or CCM_05726 or CCM_01166 or CCM_03583 or CCM_05726 or CCM_05984 or CCM_08290 or CCM_05984 or CCM_08290	CCM_01166 or CCM_03583 or CCM_05726 or CCM_01166 or CCM_03583 or CCM_05726 or CCM_01166 or CCM_05726 or CCM_01166 or CCM_03583 or CCM_05726 or CCM_05984 or CCM_08290 or CCM_05984 or CCM_08290	Transport, plasma membrane
row_1008	r1333	D-galactose permease	d-galactose[e] <=> d-galactose[c]		CCM_01166 or CCM_03583 or CCM_05726 or CCM_01166 or CCM_03583 or CCM_05726 or CCM_01166 or CCM_05726 or CCM_01166 or CCM_03583 or CCM_05726 or CCM_05984 or CCM_08290 or CCM_05984 or CCM_08290	CCM_01166 or CCM_03583 or CCM_05726 or CCM_01166 or CCM_03583 or CCM_05726 or CCM_01166 or CCM_05726 or CCM_01166 or CCM_03583 or CCM_05726 or CCM_05984 or CCM_08290 or CCM_05984 or CCM_08290	Transport, plasma membrane
row_1009	r1336	D-mannose permease	d-mannose[e] => d-mannose[c]		CCM_01166 or CCM_03583 or CCM_05726 or CCM_05984 or CCM_08290	CCM_01166 or CCM_03583 or CCM_05726 or CCM_05984 or CCM_08290	Transport, plasma membrane
row_1010	r1345	glycine permease	glycine[c] <=> glycine[e]		CCM_02688 or CCM_08453 or CCM_02688 or CCM_08453 or CCM_00736 or CCM_09087 or CCM_09228 or CCM_06868	CCM_02688 or CCM_08453 or CCM_02688 or CCM_08453 or CCM_00736 or CCM_09087 or CCM_09228 or CCM_06868	Transport, plasma membrane
row_1011	r1356	L-alanine permease	l-alanine[e] <=> l-alanine[c]		CCM_02688 or CCM_08453 or CCM_02688 or CCM_08453 or CCM_00736 or CCM_09087 or CCM_09228 or CCM_06868	CCM_02688 or CCM_08453 or CCM_02688 or CCM_08453 or CCM_00736 or CCM_09087 or CCM_09228 or CCM_06868	Transport, plasma membrane
row_1012	r1359	L-arginine permease	l-arginine[e] <=> l-arginine[c]		CCM_02688 or CCM_08453 or CCM_02688 or CCM_08453 or CCM_00736 or CCM_09087 or CCM_09228 or CCM_06868 or CCM_02688 or CCM_02825 or CCM_04891 or CCM_08184 or CCM_08453 or CCM_02688 or CCM_04891 or CCM_08453 or CCM_02688 or CCM_08453	CCM_02688 or CCM_08453 or CCM_02688 or CCM_08453 or CCM_00736 or CCM_09087 or CCM_09228 or CCM_06868 or CCM_02688 or CCM_02825 or CCM_04891 or CCM_08184 or CCM_08453 or CCM_02688 or CCM_04891 or CCM_08453 or CCM_02688 or CCM_08453	Transport, plasma membrane
row_1013	r1360	L-asparagine permease	l-asparagine[e] <=> l-asparagine[c]		CCM_02688 or CCM_08453 or CCM_02688 or CCM_08453 or CCM_00736 or CCM_09087 or CCM_09228 or CCM_06868	CCM_02688 or CCM_08453 or CCM_02688 or CCM_08453 or CCM_00736 or CCM_09087 or CCM_09228 or CCM_06868	Transport, plasma membrane
row_1014	r1361	L-aspartate permease	l-aspartate[e] <=> l-aspartate[c]		CCM_02688 or CCM_08453 or CCM_02688 or CCM_08453 or CCM_00736 or CCM_09087 or CCM_09228 or CCM_06868	CCM_02688 or CCM_08453 or CCM_02688 or CCM_08453 or CCM_00736 or CCM_09087 or CCM_09228 or CCM_06868	Transport, plasma membrane
row_1015	r1363	L-cysteine permease	l-cysteine[c] <=> l-cysteine[e]		CCM_02688 or CCM_08453 or CCM_02688 or CCM_08453 or CCM_00736 or CCM_09087 or CCM_09228 or CCM_06868	CCM_02688 or CCM_08453 or CCM_02688 or CCM_08453 or CCM_00736 or CCM_09087 or CCM_09228 or CCM_06868	Transport, plasma membrane
row_1016	r1366	L-glutamate permease	l-glutamate[c] <=> l-glutamate[e]		CCM_02688 or CCM_08453 or CCM_02688 or CCM_08453 or CCM_00736 or CCM_09087 or CCM_09228 or CCM_06868	CCM_02688 or CCM_08453 or CCM_02688 or CCM_08453 or CCM_00736 or CCM_09087 or CCM_09228 or CCM_06868	Transport, plasma membrane
row_1017	r1367	L-glutamine permease	l-glutamine[c] <=> l-glutamine[e]		CCM_02688 or CCM_08453 or CCM_02688 or CCM_08453 or CCM_00736 or CCM_09087 or CCM_09228 or CCM_06868	CCM_02688 or CCM_08453 or CCM_02688 or CCM_08453 or CCM_00736 or CCM_09087 or CCM_09228 or CCM_06868	Transport, plasma membrane
row_1018	r1368	L-histidine permease	l-histidine[e] <=> l-histidine[c]		CCM_02688 or CCM_08453 or CCM_02688 or CCM_08453 or CCM_00736 or CCM_09087 or CCM_09228 or CCM_06868	CCM_02688 or CCM_08453 or CCM_02688 or CCM_08453 or CCM_00736 or CCM_09087 or CCM_09228 or CCM_06868	Transport, plasma membrane
row_1019	r1371	L-isoleucine permease	l-isoleucine[c] <=> l-isoleucine[e]		CCM_02688 or CCM_08453 or CCM_02688 or CCM_08453 or CCM_00736 or CCM_09087 or CCM_09228 or CCM_06868	CCM_02688 or CCM_08453 or CCM_02688 or CCM_08453 or CCM_00736 or CCM_09087 or CCM_09228 or CCM_06868	Transport, plasma membrane
row_1020	r1372	L-leucine permease	l-leucine[c] <=> l-leucine[e]		CCM_02688 or CCM_08453 or CCM_02688 or CCM_08453 or CCM_00736 or CCM_09087 or CCM_09228 or CCM_06868	CCM_02688 or CCM_08453 or CCM_02688 or CCM_08453 or CCM_00736 or CCM_09087 or CCM_09228 or CCM_06868	Transport, plasma membrane
row_1021	r1373	L-lysine permease	l-lysine[c] <=> l-lysine[e]		CCM_02688 or CCM_08453 or CCM_02688 or CCM_08453 or CCM_00736 or CCM_09087 or CCM_09228 or CCM_06868 or CCM_02688 or CCM_08453	CCM_02688 or CCM_08453 or CCM_02688 or CCM_08453 or CCM_00736 or CCM_09087 or CCM_09228 or CCM_06868 or CCM_02688 or CCM_08453	Transport, plasma membrane
row_1022	r1374	L-methionine permease	l-methionine[e] <=> l-methionine[c]		CCM_02688 or CCM_08453 or CCM_02688 or CCM_08453 or CCM_00736 or CCM_09087 or CCM_09228 or CCM_06868 or CCM_00213 or CCM_04655	CCM_02688 or CCM_08453 or CCM_02688 or CCM_08453 or CCM_00736 or CCM_09087 or CCM_09228 or CCM_06868 or CCM_00213 or CCM_04655	Transport, plasma membrane
row_1023	r1376	L-phenylalanine permease	l-phenylalanine[e] <=> l-phenylalanine[c]		CCM_02688 or CCM_08453 or CCM_02688 or CCM_08453 or CCM_00736 or CCM_09087 or CCM_09228 or CCM_06868	CCM_02688 or CCM_08453 or CCM_02688 or CCM_08453 or CCM_00736 or CCM_09087 or CCM_09228 or CCM_06868	Transport, plasma membrane
row_1024	r1377	L-proline permease	l-proline[c] <=> l-proline[e]		CCM_02688 or CCM_08453 or CCM_02688 or CCM_08453 or CCM_00736 or CCM_09087 or CCM_09228 or CCM_06868	CCM_02688 or CCM_08453 or CCM_02688 or CCM_08453 or CCM_00736 or CCM_09087 or CCM_09228 or CCM_06868	Transport, plasma membrane
row_1025	r1379	L-serine permease	l-serine[e] <=> l-serine[c]		CCM_02688 or CCM_08453 or CCM_02688 or CCM_08453 or CCM_00736 or CCM_09087 or CCM_09228 or CCM_06868	CCM_02688 or CCM_08453 or CCM_02688 or CCM_08453 or CCM_00736 or CCM_09087 or CCM_09228 or CCM_06868	Transport, plasma membrane
row_1026	r1381	L-threonine permease	l-threonine[c] <=> l-threonine[e]		CCM_02688 or CCM_08453 or CCM_02688 or CCM_08453 or CCM_00736 or CCM_09087 or CCM_09228 or CCM_06868	CCM_02688 or CCM_08453 or CCM_02688 or CCM_08453 or CCM_00736 or CCM_09087 or CCM_09228 or CCM_06868	Transport, plasma membrane
row_1027	r1382	L-tryptophan permease	l-tryptophan[e] <=> l-tryptophan[c]		CCM_02688 or CCM_08453 or CCM_02688 or CCM_08453 or CCM_00736 or CCM_09087 or CCM_09228 or CCM_06868 or CCM_04891 or CCM_06868 or CCM_06911 or CCM_04891 or CCM_06868 or CCM_06911	CCM_02688 or CCM_08453 or CCM_02688 or CCM_08453 or CCM_00736 or CCM_09087 or CCM_09228 or CCM_06868 or CCM_04891 or CCM_06868 or CCM_06911 or CCM_04891 or CCM_06868 or CCM_06911	Transport, plasma membrane
row_1028	r1383	L-tyrosine permease	l-tyrosine[e] <=> l-tyrosine[c]		CCM_02688 or CCM_08453 or CCM_02688 or CCM_08453 or CCM_00736 or CCM_09087 or CCM_09228 or CCM_06868	CCM_02688 or CCM_08453 or CCM_02688 or CCM_08453 or CCM_00736 or CCM_09087 or CCM_09228 or CCM_06868	Transport, plasma membrane
row_1029	r1384	L-valine permease	l-valine[c] <=> l-valine[e]		CCM_02688 or CCM_08453 or CCM_02688 or CCM_08453 or CCM_00736 or CCM_09087 or CCM_09228 or CCM_06868	CCM_02688 or CCM_08453 or CCM_02688 or CCM_08453 or CCM_00736 or CCM_09087 or CCM_09228 or CCM_06868	Transport, plasma membrane
row_1030	r1386	maltose permease	maltose[e] <=> maltose[c]		CCM_07490 or CCM_08696 or CCM_07490 or CCM_08696 or CCM_00728 or CCM_07490 or CCM_08696 or CCM_00728 or CCM_07490 or CCM_08696 or CCM_07490 or CCM_08696	CCM_07490 or CCM_08696 or CCM_07490 or CCM_08696 or CCM_00728 or CCM_07490 or CCM_08696 or CCM_00728 or CCM_07490 or CCM_08696 or CCM_07490 or CCM_08696	Transport, plasma membrane
row_1031	r1391	myo-inositol permease	myo-inositol[e] <=> myo-inositol[c]		CCM_01532 or CCM_01532	CCM_01532 or CCM_01532	Transport, plasma membrane
row_1032	r1394	nitrate permease	nitrate[e] <=> nitrate[c]		CCM_08737	CCM_08737	Transport, plasma membrane
row_1033	r1410	trehalose permease	alpha,alpha-trehalose[c] <=> alpha,alpha-trehalose[e]		CCM_00728 or CCM_07490 or CCM_08696 or CCM_07490 or CCM_08696	CCM_00728 or CCM_07490 or CCM_08696 or CCM_07490 or CCM_08696	Transport, plasma membrane
row_1034	r1411	uracil permease	uracil[c] <=> uracil[e]		CCM_00040 or CCM_05875 or CCM_00040 or CCM_05875	CCM_00040 or CCM_05875 or CCM_00040 or CCM_05875	Transport, plasma membrane
row_1035	r1413	uridine permease	uridine[c] <=> uridine[e]		CCM_00040 or CCM_05875 or CCM_00040 or CCM_05875	CCM_00040 or CCM_05875 or CCM_00040 or CCM_05875	Transport, plasma membrane
row_1036	r0703	N-(5-phospho-beta-D-ribosyl)anthranilate ketol-isomerase	n-(5-phospho-d-ribosyl)anthranilate[c] => 1-(2-carboxyphenylamino)-1-deoxy-d-ribulose 5-phosphate[c]	5.3.1.24;ec-code/5.3.1.24	(CCM_08857 and CCM_07240) or CCM_07240	(CCM_08857 and CCM_07240) or CCM_07240	Phenylalanine, tyrosine and tryptophan biosynthesis (Aromatic amino acids)
row_1037	r0704	1-(2-carboxyphenylamino)-1-deoxy-D-ribulose-5-phosphate carboxy-lyase(cyclizing)	1-(2-carboxyphenylamino)-1-deoxy-d-ribulose 5-phosphate[c] => 1-(indol-3-yl)glycerol 3-phosphate[c] + co2[c] + h2o[c]	4.1.1.48;ec-code/4.1.1.48	(CCM_08857 and CCM_07240) or CCM_07240	(CCM_08857 and CCM_07240) or CCM_07240	Phenylalanine, tyrosine and tryptophan biosynthesis (Aromatic amino acids)
row_1038	r0084	succinate:ubiquinone oxidoreductase	fumarate[m] + ubiquinol[m] <=> succinate[m] + ubiquinone[m]	1.3.5.1	CCM_00099 or CCM_02366 or CCM_07146 or CCM_09238	CCM_00099 or CCM_02366 or CCM_07146 or CCM_09238	Tricarboxylic acid cycle and glyoxylate/dicarboxylate metabolism
row_1039	r0687	N6-(L-1,3-dicarboxypropyl)-L-lysine:NADP+ oxidoreductase	l-glutamate[c] + nadph[c] + l-2-aminoadipate 6-semialdehyde[c] <=> h2o[c] + l-saccharopine[c] + nadp(+)[c]	1.5.1.10	CCM_00396	CCM_00396	Lysine metabolism
row_1040	r0146	4-amino-4-deoxychorismate pyruvate-lyase	4-amino-4-deoxychorismate[c] => 4-aminobenzoate[c] + pyruvate[c]	4.1.3.38;ec-code/4.1.3.38	CCM_00517 or CCM_09634	CCM_00517 or CCM_09634	Folate biosynthesis
row_1041	r0686	alpha-aminoadipate reductase	atp[c] + nadph[c] + l-2-aminoadipate[c] => amp[c] + diphosphate[c] + nadp(+)[c] + l-2-aminoadipate 6-semialdehyde[c]	1.2.1.31;ec-code/1.2.1.95	CCM_00621 or CCM_02691 or CCM_03255 or CCM_03390 or CCM_06702	CCM_00621 or CCM_02691 or CCM_03255 or CCM_03390 or CCM_06702	Lysine metabolism
row_1042	r0127	ubiquinol:ferricytochrome-c oxidoreductase	2 ferricytochrome c[m] + 4 h(+) (energy metabolism)[m] + ubiquinol[m] => 4 h(+) (energy metabolism)[c] + 2 ferrocytochrome c[m] + ubiquinone[m]	1.10.2.2	CCM_00897 or CCM_03647	CCM_00897 or CCM_03647	Oxidative phosphorylation
row_1043	r1148	adenosine 3',5'-bisphosphate,sulfite:oxidized-thioredoxin oxidoreductase (3'-phosphoadenosine-5'-phosphosulfate -forming)	3'-phospho-5'-adenylyl sulfate[c] + thioredoxin dithiol[c] => adenosine 3',5'-bisphosphate[c] + sulfite[c] + thioredoxin disulfide[c]	1.8.4.8	CCM_00956	CCM_00956	Sulfur metabolism
row_1044	r0193	UDP-glucose:D-glucose-6-phosphate 1-alpha-D-glucosyltransferase	alpha-d-glucose 6-phosphate[c] + udp-glucose[c] => alpha,alpha'-trehalose 6-phosphate[c] + udp[c]	2.4.1.15;ec-code/2.4.1.15	CCM_01008 or CCM_01167 or CCM_06849 or CCM_09241	CCM_01008 or CCM_01167 or CCM_06849 or CCM_09241	Polysaccharide metabolism (Starch, Cellulose, Chitin, and Xylan)
row_1045	r0025	acetate:CoA ligase (AMP-forming)	acetate[c] + atp[c] + coenzyme a[c] => acetyl-coa[c] + amp[c] + diphosphate[c]	6.2.1.1;ec-code/6.2.1.1	CCM_01284 or CCM_01488 or CCM_08870 or CCM_09041	CCM_01284 or CCM_01488 or CCM_08870 or CCM_09041	Glycolysis/gluconeogenesis
row_1046	r0553	L-glutamate:NADP+ oxidoreductase (deaminating)	2-oxoglutarate[c] + nadph[c] + nh3[c] => h2o[c] + l-glutamate[c] + nadp(+)[c]	1.4.1.4	CCM_01384 or CCM_03495 or CCM_09444	CCM_01384 or CCM_03495 or CCM_09444	Alanine/aspartate and asparagine metabolism
row_1047	r0062	(R)-lactate:NAD+ oxidoreductase	nadh[c] + pyruvate[c] <=> (r)-lactate[c] + nad(+)[c]	1.1.1.28	CCM_01480	CCM_01480	Pyruvate metabolism
row_1048	r0063	(R)-lactate:NAD+ oxidoreductase	nad(+)[p] + (r)-lactate[p] <=> nadh[p] + pyruvate[p]	1.1.1.28	CCM_01480	CCM_01480	Pyruvate metabolism
row_1049	r0467	ATP:pantetheine-4'-phosphate adenylyltransferase	atp[c] + pantetheine 4'-phosphate[c] => dephospho-coa[c] + diphosphate[c]	2.7.7.3	CCM_01495	CCM_01495	Coenzyme A and pantothenate biosynthesis
row_1050	r0462	(R)-pantoate:NADP+ 2-oxidoreductase	nadph[c] + 2-dehydropantoate[c] => nadp(+)[c] + (r)-pantoate[c]	1.1.1.169	CCM_01607 or CCM_04984 or CCM_06420	CCM_01607 or CCM_04984 or CCM_06420	Coenzyme A and pantothenate biosynthesis
row_1051	r0143	5,6,7,8-tetrahydrofolate:NADP+ oxidoreductase	nadph[m] + dihydrofolate[m] <=> nadp(+)[m] + tetrahydrofolate[m]	1.5.1.3	CCM_01813 or CCM_02881	CCM_01813 or CCM_02881	Folate biosynthesis
row_1052	r0144	5,6,7,8-tetrahydrofolate:NADP+ oxidoreductase	nadp(+)[m] + dihydrofolate[m] <=> nadph[m] + folates[m]	1.5.1.3	CCM_01813 or CCM_02881	CCM_01813 or CCM_02881	Folate biosynthesis
row_1053	r0468	(R)-4'-Phosphopantothenate:L-cysteine ligase	(r)-4'-phosphopantothenate[c] + ctp[c] + l-cysteine[c] => cmp[c] + diphosphate[c] + n-((r)-4'-phosphopantothenoyl)-l-cysteine[c]	6.3.2.5	CCM_02182	CCM_02182	Coenzyme A and pantothenate biosynthesis
row_1054	r0469	N-[(R)-4'-phosphopantothenoyl]-L-cysteine carboxy-lyase	n-((r)-4'-phosphopantothenoyl)-l-cysteine[c] => co2[c] + pantetheine 4'-phosphate[c]	4.1.1.36;ec-code/4.1.1.36	CCM_02182	CCM_02182	Coenzyme A and pantothenate biosynthesis
row_1055	r0111	pyruvate:carbon-dioxide ligase (ADP-forming)	atp[m] + co2[m] + h2o[m] + pyruvate[m] => adp[m] + oxaloacetate[m] + phosphate[m]	6.4.1.1	CCM_02207 or CCM_03243 or CCM_03431	CCM_02207 or CCM_03243 or CCM_03431	Tricarboxylic acid cycle and glyoxylate/dicarboxylate metabolism
row_1056	r0368	adenosine:phosphate alpha-D-ribosyltransferase	adenine[c] + d-ribose 1-phosphate[c] <=> adenosine[c] + phosphate[c]	2.4.2.1	CCM_04505	CCM_04505	Purine metabolism
row_1057	r1124	sterol O-acyltransferase	diacylglycerol[c] + ergosterol[c] => ergosterol ester[c] + acylglycerol[c]	2.3.1.73	CCM_05029	CCM_05029	Steroid biosynthesis
row_1058	r0523	5-amino-6-(5-phosphoribitylamino)uracil:NADP+ 1'-oxidoreductase	nadph[c] + 5-amino-6-(5-phosphoribosylamino)uracil[c] => nadp(+)[c] + 5-amino-6-(5'-phosphoribitylamino)uracil[c]	1.1.1.193	CCM_05051 or CCM_05336	CCM_05051 or CCM_05336	Riboflavin, FMN and FAD metabolism
row_1059	r0413	orotidine-5'-phosphate carboxy-lyase (UMP-forming)	orotidine 5'-phosphate[c] => co2[c] + ump[c]	4.1.1.23;ec-code/4.1.1.23	CCM_05256	CCM_05256	Pyrimidine metabolism
row_1060	r0419	NADPH:oxidized-thioredoxin oxidoreductase	nadph[c] + thioredoxin disulfide[c] => nadp(+)[c] + thioredoxin dithiol[c]	1.8.1.9	CCM_05420	CCM_05420	Pyrimidine metabolism
row_1061	r0683	acetyl-CoA:2-oxoglutarate C-acetyltransferase (thioester-hydrolysing, carboxymethyl forming)	2-oxoglutarate[m] + acetyl-coa[m] + h2o[m] => coenzyme a[m] + homocitrate[m]	2.3.3.14	CCM_06007	CCM_06007	Lysine metabolism
row_1062	r1155	ADP:sulfate adenylyltransferase	5'-adenylyl sulfate[c] + phosphate[c] <=> adp[c] + sulfate[c]	2.7.7.5	CCM_02754 or CCM_06642	CCM_02754 or CCM_06642	Sulfur metabolism
row_1063	r0134	5-formyltetrahydrofolate cyclo-ligase	atp[m] + 10-formyltetrahydrofolate[m] => 5-methyltetrahydrofolate[m] + adp[m] + phosphate[m]	6.3.3.2	CCM_06760	CCM_06760	Folate biosynthesis
row_1064	r0477	protoporphyrinogen-IX:oxygen oxidoreductase	2 protoporphyrinogen[c] + 3 o2[m] => 6 h2o[m] + 2 protoporphyrin[m]	1.3.3.4	CCM_06985	CCM_06985	Porphyrin and chlorophyll metabolism
row_1065	r0145	chorismate:L-glutamine aminotransferase	chorismate[c] + l-glutamine[c] => l-glutamate[c] + 4-amino-4-deoxychorismate[c]	2.6.1.85;ec-code/2.6.1.85	CCM_07158	CCM_07158	Folate biosynthesis
row_1066	r0701	chorismate pyruvate-lyase (amino-accepting)	chorismate[c] + l-glutamine[c] => anthranilate[c] + l-glutamate[c] + pyruvate[c]	4.1.3.27;ec-code/4.1.3.27	CCM_07240 or CCM_08857	CCM_07240 or CCM_08857	Phenylalanine, tyrosine and tryptophan biosynthesis (Aromatic amino acids)
row_1067	r0716	prephenate hydro-lyase (decarboxylating; phenylpyruvate-forming)	prephenate[c] => co2[c] + h2o[c] + keto-phenylpyruvate[c]	4.2.1.51;ec-code/4.2.1.51;ec-code/4.2.1.91	CCM_07493	CCM_07493	Phenylalanine, tyrosine and tryptophan biosynthesis (Aromatic amino acids)
row_1068	r0013	phosphoglycerate kinase	3-phospho-d-glyceroyl phosphate[c] + adp[c] <=> 3-phospho-d-glycerate[c] + atp[c]	2.7.2.3	CCM_08269	CCM_08269	Glycolysis/gluconeogenesis
row_1069	r0186	GDP:D-mannose-1-phosphate guanylyltransferase	d-mannose 1-phosphate[c] + gdp[c] <=> gdp-mannose[c] + phosphate[c]	2.7.7.22	CCM_08766	CCM_08766	Mannose/Mannitol, Fructose and Sorbose/Sorbitol metabolism
row_1070	r0153	formaldehyde:NAD+ oxidoreductase	formaldehyde[c] + h2o[c] + nad(+)[c] <=> formate[c] + nadh[c]	1.2.1.46	CCM_09050	CCM_09050	Methane metabolism
row_1071	r0142	7,8-dihydropteroate:L-glutamate ligase (ADP-forming)	atp[c] + dihydropteroate[c] + l-glutamate[c] => adp[c] + dihydrofolate[c] + phosphate[c]	6.3.2.12;ec-code/6.3.2.12;ec-code/6.3.2.17	CCM_04111 or CCM_04112 or CCM_06548 or CCM_09601	CCM_04111 or CCM_04112 or CCM_06548 or CCM_09601	Folate biosynthesis
row_1072	r0524	phosphoric monoester hydrolase	h2o[c] + 5-amino-6-(5'-phosphoribitylamino)uracil[c] => 5-amino-6-(d-ribitylamino)uracil[c] + phosphate[c]	3.1.3.-	CCM_00246	CCM_00246	Riboflavin, FMN and FAD metabolism
row_1073	r0118	ferrocytochrome-c:oxygen oxidoreductase	4 ferrocytochrome c[m] + 8 h(+) (energy metabolism)[m] + o2[m] => 8 h(+) (energy metabolism)[c] + 4 ferricytochrome c[m] + 2 h2o[m]	1.9.3.1	CCM_02155 or CCM_03753 or CCM_04541 or CCM_06525 or CCM_07423	CCM_02155 or CCM_03753 or CCM_04541 or CCM_06525 or CCM_07423	Oxidative phosphorylation
row_1074	r0244	1-acylglycerol acylhydrolase	h2o[c] + acylglycerol[c] => free fatty acids[c] + glycerol[c]	3.1.1.23	CCM_03975	CCM_03975	Glycerolipid biosynthesis
row_1075	r0508	S-adenosyl-L-methionine:3-polyprenyl-4,5-dihydroxylate 5-O-methyltransferase	s-adenosyl-l-methionine[c] + 3-polyprenyl-4,5-dihydroxybenzoate[c] => s-adenosyl-l-homocysteine[c] + 3-polyprenyl-4-hydroxy-5-methoxybenzoate[c]	2.1.1.114	CCM_04502	CCM_04502	Ubiquinone and other terpenoid quinone biosynthesis
row_1076	r0513	hexaprenyldihydroxybenzoate methyltransferase	2-polyprenyl-3-methyl-5-hydroxy-6-methoxy-1,4-benzoquinone[c] + s-adenosyl-l-methionine[c] => s-adenosyl-l-homocysteine[c] + ubiquinone[c]	2.1.1.114	CCM_04502	CCM_04502	Ubiquinone and other terpenoid quinone biosynthesis
row_1077	r0258	CDP-diacylglycerol:myo-inositol 3-phosphatidyltransferase	cdp-diacylglycerol[c] + myo-inositol[c] => 1-phosphatidyl-1d-myo-inositols[c] + cmp[c]	2.7.8.11;ec-code/2.7.8.11	CCM_05258	CCM_05258	Sphingolipid biosynthesis
row_1078	r0300	phosphatidylglycerophosphate phosphohydrolase	h2o[c] + phosphatidylglycerophosphate[c] => phosphate[c] + phosphatidylglycerol[c]	3.1.3.27;ec-code/3.1.3.27	CCM_05596 or CCM_07712	CCM_05596 or CCM_07712	Glycerophospholipid biosynthesis
row_1079	r0466	(R)-pantoate:beta-alanine ligase (AMP-forming)	atp[c] + beta-alanine[c] + (r)-pantoate[c] => (r)-pantothenate[c] + amp[c] + diphosphate[c]	6.3.2.1;ec-code/6.3.2.1	CCM_05670	CCM_05670	Coenzyme A and pantothenate biosynthesis
row_1080	r0609	5-(methylthio)-2,3-dioxopentyl-phosphate phosphohydrolase (isomerizing)	5-(methylsulfanyl)-2,3-dioxopentyl phosphate[c] + h2o[c] => 1,2-dihydroxy-5-(methylthio)pent-1-en-3-one[c] + phosphate[c]	3.1.3.77;ec-code/3.1.3.77	CCM_05841	CCM_05841	Cysteine and methionine metabolism
row_1081	r0646	1-(5-phospho-D-ribosyl)-ATP:diphosphate phospho-alpha-D-ribosyl-transferase	5-phospho-alpha-d-ribose 1-diphosphate[c] + atp[c] => 1-(5-phospho-d-ribosyl)-atp[c] + diphosphate[c]	2.4.2.17	CCM_06676	CCM_06676	Histidine metabolism
row_1082	r0522	2,5-diamino-6-hydroxy-4-(5-phosphoribosylamino)-pyrimidine 2-aminohydrolase	2,5-diamino-6-hydroxy-4-(5'-phosphoribosylamino)-pyrimidine[c] + h2o[c] => nh3[c] + 5-amino-6-(5-phosphoribosylamino)uracil[c]	3.5.4.26	CCM_06732 or CCM_05051 or CCM_05336	CCM_06732 or CCM_05051 or CCM_05336	Riboflavin, FMN and FAD metabolism
row_1083	r0490	7,8-diaminononanoate:carbon-dioxide cyclo-ligase	7,8-diaminononanoate[c] + atp[c] + co2[c] => adp[c] + dethiobiotin[c] + phosphate[c]	6.3.3.3;ec-code/6.3.3.3	CCM_08605	CCM_08605	Biotin metabolism
row_1084	r0587	carbamoyl-phosphate:L-ornithine carbamoyltransferase	carbamoyl phosphate[m] + l-ornithine[m] => phosphate[m] + l-citrulline[m]	2.1.3.3	CCM_08846	CCM_08846	Arginine and proline metabolism
row_1085	r0250	galactolipid galactosyltransferase	udp-d-galactose[c] + d-galactosyldiacylglycerol[c] <=> udp[c] + digalactosyl-diacylglycerol[c]	2.4.1.241	CCM_02352 or CCM_01749 or CCM_00389 or CCM_00008 or CCM_07638 or CCM_00350 or CCM_07282 or CCM_02670 or CCM_01179 or CCM_09112 or CCM_05617 or CCM_04709 or CCM_07131 or CCM_00215 or CCM_05117 or CCM_08066 or CCM_01739 or CCM_09270 or CCM_08818	CCM_02352 or CCM_01749 or CCM_00389 or CCM_00008 or CCM_07638 or CCM_00350 or CCM_07282 or CCM_02670 or CCM_01179 or CCM_09112 or CCM_05617 or CCM_04709 or CCM_07131 or CCM_00215 or CCM_05117 or CCM_08066 or CCM_01739 or CCM_09270 or CCM_08818	Glycerolipid biosynthesis
row_1086	r0277	2-hydroxyacylsphingosine 1-beta-galactosyltransferase	cerebrin[c] + udp-d-galactose[c] => udp[c] + galactosylceramide[c]	2.4.1.45	CCM_00008 or CCM_00215 or CCM_00350 or CCM_00389 or CCM_01179 or CCM_01739 or CCM_01749 or CCM_02352 or CCM_02670 or CCM_04709 or CCM_05117 or CCM_05617 or CCM_07131 or CCM_07282 or CCM_07638 or CCM_08066 or CCM_08818 or CCM_09112 or CCM_09270	CCM_00008 or CCM_00215 or CCM_00350 or CCM_00389 or CCM_01179 or CCM_01739 or CCM_01749 or CCM_02352 or CCM_02670 or CCM_04709 or CCM_05117 or CCM_05617 or CCM_07131 or CCM_07282 or CCM_07638 or CCM_08066 or CCM_08818 or CCM_09112 or CCM_09270	Sphingolipid biosynthesis
row_1087	r0249	UDPgalactose:1,2-diacylglycerol 3-beta-D-galactosyltransferase	udp[c] + d-galactosyldiacylglycerol[c] <=> diacylglycerol[c] + udp-d-galactose[c]	2.4.1.46	CCM_02352 or CCM_01749 or CCM_00389 or CCM_00008 or CCM_07638 or CCM_00350 or CCM_07282 or CCM_02670 or CCM_01179 or CCM_09112 or CCM_05617 or CCM_04709 or CCM_07131 or CCM_00215 or CCM_05117 or CCM_08066 or CCM_01739 or CCM_09270 or CCM_08818	CCM_02352 or CCM_01749 or CCM_00389 or CCM_00008 or CCM_07638 or CCM_00350 or CCM_07282 or CCM_02670 or CCM_01179 or CCM_09112 or CCM_05617 or CCM_04709 or CCM_07131 or CCM_00215 or CCM_05117 or CCM_08066 or CCM_01739 or CCM_09270 or CCM_08818	Glycerolipid biosynthesis
row_1088	biomass	C militaris biomass formulation	89.5 atp[c] + 1e-05 gamma-aminobutyrate[c] + 89.5 h2o[c] + 1e-05 cordycepin[c] + carbohydrate[c] + deoxyribonucleic acids[c] + 0.00662 d-mannitol[c] + lipid[c] + protein[c] + ribonucleic acids[c] => 89.5 adp[c] + 89.5 phosphate[c] + biomass[c]				Biomass biosynthesis
row_1089	protein	C militaris protein formulation	45 atp[c] + 0.20447 glycine[c] + 45 h2o[c] + 0.28935 l-alanine[c] + 0.18756 l-arginine[c] + 0.0983 l-asparagine[c] + 0.16889 l-aspartate[c] + 0.03792 l-cysteine[c] + 0.1651 l-glutamate[c] + 0.11668 l-glutamine[c] + 0.07263 l-histidine[c] + 0.13009 l-isoleucine[c] + 0.26281 l-leucine[c] + 0.13009 l-lysine[c] + 0.06475 l-methionine[c] + 0.10559 l-phenylalanine[c] + 0.17793 l-proline[c] + 0.22927 l-…				Biomass biosynthesis
row_1090	dna	C militaris DNA formulation	1.4 atp[c] + 0.00507 damp[c] + 0.00536 dcmp[c] + 0.00536 dgmp[c] + 0.00507 dtmp[c] + 1.4 h2o[c] => 1.4 adp[c] + 1.4 phosphate[c] + deoxyribonucleic acids[c]				Biomass biosynthesis
row_1091	rna	C militaris RNA formulation	0.03577 amp[c] + 7.2 atp[c] + 0.04549 cmp[c] + 0.04549 gmp[c] + 7.2 h2o[c] + 0.03577 ump[c] => 7.2 adp[c] + 7.2 phosphate[c] + ribonucleic acids[c]				Biomass biosynthesis
row_1092	lipid	C militaris lipid formulation	8.1 atp[c] + 0.01086 choline[c] + 0.00078 ergosterol[c] + 0.00757 ethanolamine[c] + 0.05253 glycerol 3-phosphate[c] + 8.1 h2o[c] + 0.00564 hexadecenoate[c] + 0.00037 arachidate[c] + 0.00016 laurate[c] + 0.00016 myristate[c] + 0.09821 linoleate[c] + 0.00197 linolenate[c] + 0.02478 oleate[c] + 0.07058 palmitate[c] + 0.00055 pentadecanoate[c] + 3e-05 phytosphingosine[c] + 2e-05 sphinganine[c] + 0.07…				Biomass biosynthesis
row_1093	carbohydrate	C militaris carbohydrate formulation	0.63086 1,3-beta-d-glucan[c] + 35 atp[c] + 0.02024 gdp-mannose[c] + 35 h2o[c] + 0.01437 udp-d-galactose[c] + 0.1102 udp-glucose[c] + 0.02465 udp-n-acetyl-d-glucosamine[c] => 35 adp[c] + 35 phosphate[c] + carbohydrate[c]				Biomass biosynthesis
row_1094	matp	C militaris ATP maintenance	1.04 atp[c] + 1.04 h2o[c] => 1.04 adp[c] + 1.04 phosphate[c]				Biomass biosynthesis
row_1095	3amp	cns3:cordycepin synthethase complex	adenosine[c] + atp[c] => adp[c] + phosphate[c] + adenosine 3-monophosphate[c]		CCM_04438	CCM_04438	Cordycepin biosynthesis
row_1096	cordycepin	cns1/cns2:cordycepin synthethase complex	adenosine 3-monophosphate[c] => cordycepin[c]		CCM_04436 and CCM_04437	CCM_04436 and CCM_04437	Cordycepin biosynthesis
row_1097	r0001	spontaneous conversion	3 d-glucose[e] <=> alpha-d-glucose[e] + 2 beta-d-glucose[e]				Glycolysis/gluconeogenesis
row_1098	13glucanIN	uptake of 1,3-beta-D-glucan	=> 1,3-beta-d-glucan[e]				Exchange reactions
row_1099	4hpoaIN	uptake of 4-hydroxyphenoxyacetate	=> 4-hydroxyphenoxyacetate[e]				Exchange reactions
row_1100	acIN	uptake of acetate	=> acetate[e]				Exchange reactions
row_1101	adIN	uptake of adenine	=> adenine[e]				Exchange reactions
row_1102	akgIN	uptake of 2-oxoglutarate	=> 2-oxoglutarate[e]				Exchange reactions
row_1103	alaIN	uptake of L-alanine	=> l-alanine[e]				Exchange reactions
row_1104	amaIN	uptake of L-2-aminoadipate	=> l-2-aminoadipate[e]				Exchange reactions
row_1105	anIN	uptake of anthranilate	=> anthranilate[e]				Exchange reactions
row_1106	aolIN	uptake of D-arabinitol	=> d-arabinitol[e]				Exchange reactions
row_1107	arabIN	uptake of D-arabinose	=> d-arabinose[e]				Exchange reactions
row_1108	arabinIN	uptake of alpha-L-arabinan	=> alpha-l-arabinan[e]				Exchange reactions
row_1109	argIN	uptake of L-arginine	=> l-arginine[e]				Exchange reactions
row_1110	asnIN	uptake of L-asparagine	=> l-asparagine[e]				Exchange reactions
row_1111	aspIN	uptake of L-aspartate	=> l-aspartate[e]				Exchange reactions
row_1112	balaIN	uptake of beta-alanine	=> beta-alanine[e]				Exchange reactions
row_1113	bdglcIN	uptake of beta-D-glucose	=> beta-d-glucose[e]				Exchange reactions
row_1114	bmOUT	production of biomass	biomass[e] =>				Exchange reactions
row_1115	c100IN	uptake of decanoate	=> decanoate[e]				Exchange reactions
row_1116	c120IN	uptake of laurate	=> laurate[e]				Exchange reactions
row_1117	c140IN	uptake of myristate	=> myristate[e]				Exchange reactions
row_1118	c150IN	uptake of pentadecanoate	=> pentadecanoate[e]				Exchange reactions
row_1119	c160IN	uptake of palmitate	=> palmitate[e]				Exchange reactions
row_1120	c161IN	uptake of hexadecenoate	=> hexadecenoate[e]				Exchange reactions
row_1121	c162IN	uptake of hexadecadienoate	=> hexadecadienoate[e]				Exchange reactions
row_1122	c170IN	uptake of heptadecanoate	=> heptadecanoate[e]				Exchange reactions
row_1123	c171IN	uptake of heptadecenoate	=> heptadecenoate[e]				Exchange reactions
row_1124	c180IN	uptake of stearate	=> stearate[e]				Exchange reactions
row_1125	c181IN	uptake of octadecenoate	=> oleate[e]				Exchange reactions
row_1126	c182IN	uptake of octadecadienoate	=> linoleate[e]				Exchange reactions
row_1127	c183IN	uptake of octadecatrienoate	=> linolenate[e]				Exchange reactions
row_1128	c200IN	uptake of icosanoate	=> arachidate[e]				Exchange reactions
row_1129	c40IN	uptake of butyrate	=> butyrate[e]				Exchange reactions
row_1130	c50IN	uptake of valerate	=> valerate[e]				Exchange reactions
row_1131	c60IN	uptake of hexanoate	=> hexanoate[e]				Exchange reactions
row_1132	c70IN	uptake of heptanoate	=> heptanoate[e]				Exchange reactions
row_1133	c80IN	uptake of octanoate	=> octanoate[e]				Exchange reactions
row_1134	c90IN	uptake of nonanoate	=> nonanoate[e]				Exchange reactions
row_1135	cb15lctIN	uptake of cellobiono-1,5-lactone	=> cellobiono-1,5-lactone[e]				Exchange reactions
row_1136	cellobIN	uptake of cellobiose	=> cellobiose[e]				Exchange reactions
row_1137	celluIN	uptake of cellulose	=> cellulose[e]				Exchange reactions
row_1138	chibIN	uptake of chitobiose	=> chitobiose[e]				Exchange reactions
row_1139	chitIN	uptake of chitin	=> chitin[e]				Exchange reactions
row_1140	chitoIN	uptake of chitosan	=> chitosan[e]				Exchange reactions
row_1141	choIN	uptake of choline	=> choline[e]				Exchange reactions
row_1142	citrIN	uptake of L-citrulline	=> l-citrulline[e]				Exchange reactions
row_1143	co2OUT	production of CO2	co2[e] =>				Exchange reactions
row_1144	cordycepinOUT	production of cordycepin	cordycepin[e] =>				Exchange reactions
row_1145	cyneIN	uptake of cyanate	=> cyanate[e]				Exchange reactions
row_1146	cysIN	uptake of L-cysteine	=> l-cysteine[e]				Exchange reactions
row_1147	cytsIN	uptake of cytosine	=> cytosine[e]				Exchange reactions
row_1148	dglcIN	uptake of D-glucose	=> d-glucose[e]				Exchange reactions
row_1149	ethnitIN	uptake of ethylnitronate	=> ethylnitronate[e]				Exchange reactions
row_1150	fmnIN	uptake of FMN	=> fmn[e]				Exchange reactions
row_1151	forIN	uptake of formate	=> formate[e]				Exchange reactions
row_1152	fruIN	uptake of D-fructose	=> d-fructose[e]				Exchange reactions
row_1153	fumIN	uptake of fumarate	=> fumarate[e]				Exchange reactions
row_1154	gabaIN	uptake of gamma-aminobutyrate	=> gamma-aminobutyrate[e]				Exchange reactions
row_1155	glacIN	uptake of D-galactose	=> d-galactose[e]				Exchange reactions
row_1156	glcIN	uptake of alpha-D-glucose	=> alpha-d-glucose[e]				Exchange reactions
row_1157	glcn15lacIN	uptake of D-glucono-1,5-lactone	=> d-glucono-1,5-lactone[e]				Exchange reactions
row_1158	glcnIN	uptake of D-glucosamine	=> d-glucosamine[e]				Exchange reactions
row_1159	glIN	uptake of glycerol	=> glycerol[e]				Exchange reactions
row_1160	glnIN	uptake of L-glutamine	=> l-glutamine[e]				Exchange reactions
row_1161	gluIN	uptake of L-glutamate	=> l-glutamate[e]				Exchange reactions
row_1162	glyaIN	uptake of glycolate	=> glycolate[e]				Exchange reactions
row_1163	glycogenIN	uptake of glycogen	=> glycogen[e]				Exchange reactions
row_1164	glyIN	uptake of glycine	=> glycine[e]				Exchange reactions
row_1165	gnIN	uptake of guanine	=> guanine[e]				Exchange reactions
row_1166	h2oOUT	production of H2O	h2o[e] =>				Exchange reactions
row_1167	h2sIN	uptake of sulfide	=> h2s[e]				Exchange reactions
row_1168	h2so3IN	uptake of sulfite	=> sulfite[e]				Exchange reactions
row_1169	hcysIN	uptake of L-homocysteine	=> l-homocysteine[e]				Exchange reactions
row_1170	hisIN	uptake of L-histidine	=> l-histidine[e]				Exchange reactions
row_1171	hno2IN	uptake of nitrite	=> nitrite[e]				Exchange reactions
row_1172	hno3IN	uptake of nitrate	=> nitrate[e]				Exchange reactions
row_1173	hyxnIN	uptake of hypoxanthine	=> hypoxanthine[e]				Exchange reactions
row_1174	icitIN	uptake of isocitrate	=> isocitrate[e]				Exchange reactions
row_1175	idolIN	uptake of L-iditol	=> l-iditol[e]				Exchange reactions
row_1176	ileIN	uptake of L-isoleucine	=> l-isoleucine[e]				Exchange reactions
row_1177	lactIN	uptake of lactose	=> lactose[e]				Exchange reactions
row_1178	laolIN	uptake of L-arabinitol	=> l-arabinitol[e]				Exchange reactions
row_1179	larabIN	uptake of L-arabinose	=> l-arabinose[e]				Exchange reactions
row_1180	leuIN	uptake of L-leucine	=> l-leucine[e]				Exchange reactions
row_1181	llacIN	uptake of (S)-lactate	=> (s)-lactate[e]				Exchange reactions
row_1182	lrlIN	uptake of L-ribulose	=> l-ribulose[e]				Exchange reactions
row_1183	lysIN	uptake of L-lysine	=> l-lysine[e]				Exchange reactions
row_1184	malIN	uptake of (S)-malate	=> (s)-malate[e]				Exchange reactions
row_1185	manIN	uptake of D-mannose	=> d-mannose[e]				Exchange reactions
row_1186	mannanIN	uptake of mannans	=> mannans[e]				Exchange reactions
row_1187	meliIN	uptake of melibiose	=> melibiose[e]				Exchange reactions
row_1188	metholIN	uptake of methanol	=> methanol[e]				Exchange reactions
row_1189	metIN	uptake of L-methionine	=> l-methionine[e]				Exchange reactions
row_1190	mltIN	uptake of maltose	=> maltose[e]				Exchange reactions
row_1191	mltioseIN	uptake of maltotriose	=> maltotriose[e]				Exchange reactions
row_1192	mntIN	uptake of D-mannitol	=> d-mannitol[e]				Exchange reactions
row_1193	myoiIN	uptake of myo-inositol	=> myo-inositol[e]				Exchange reactions
row_1194	nagIN	uptake of N-acetyl-D-glucosamine	=> n-acetyl-d-glucosamine[e]				Exchange reactions
row_1195	nh3IN	uptake of NH3	=> nh3[e]				Exchange reactions
row_1196	nicaIN	uptake of nicotinate	=> nicotinate[c]				Exchange reactions
row_1197	nicdIN	uptake of nicotinamide	=> nicotinamide[e]				Exchange reactions
row_1198	nr0010	cordycepin permease	cordycepin[c] <=> cordycepin[e]				Transport, plasma membrane (cordycepin)
row_1199	o2IN	uptake of O2	=> o2[e]				Exchange reactions
row_1200	oaIN	uptake of oxaloacetate	=> oxaloacetate[e]				Exchange reactions
row_1201	ornIN	uptake of L-ornithine	=> l-ornithine[e]				Exchange reactions
row_1202	oxalIN	uptake of oxalate	=> oxalate[e]				Exchange reactions
row_1203	paaIN	uptake of phenylacetate	=> phenylacetate[e]				Exchange reactions
row_1204	pabaIN	uptake of 4-aminobenzoate	=> 4-aminobenzoate[e]				Exchange reactions
row_1205	pheIN	uptake of L-phenylalanine	=> l-phenylalanine[e]				Exchange reactions
row_1206	piIN	uptake of phosphate	=> phosphate[e]				Exchange reactions
row_1207	pimIN	uptake of pimelate	=> pimelate[e]				Exchange reactions
row_1208	poaIN	uptake of phenoxyacetate	=> phenoxyacetate[e]				Exchange reactions
row_1209	proIN	uptake of L-proline	=> l-proline[e]				Exchange reactions
row_1210	propIN	uptake of propionate	=> propionate[e]				Exchange reactions
row_1211	pyrIN	uptake of pyruvate	=> pyruvate[e]				Exchange reactions
row_1212	quinIN	uptake of quinolinate	=> quinolinate[e]				Exchange reactions
row_1213	r0002	spontaneous conversion	3 d-glucose[c] <=> alpha-d-glucose[c] + 2 beta-d-glucose[c]				Glycolysis/gluconeogenesis
row_1214	r0021	ethanol:NAD+ oxidoreductase	nad(+)[m] + ethanol[m] <=> acetaldehyde[m] + nadh[m]	1.1.1.1	CCM_00451 or CCM_02484 or CCM_07377 or CCM_02484 or CCM_07377 or CCM_00451	CCM_00356 or CCM_00451 or CCM_02484 or CCM_07377 or CCM_02484 or CCM_07377 or CCM_00451 or CCM_00356 or CCM_00451 or CCM_01942 or CCM_02484 or CCM_03363 or CCM_04357 or CCM_04723 or CCM_05747 or CCM_05807 or CCM_07377 or CCM_07863 or CCM_08262 or CCM_08721	Glycolysis/gluconeogenesis	1. improve gene annotation based on iWV1170 (Vongsangnak et al., 2017)
row_1215	r0130	5,10-methylenetetrahydrofolate:NADP+ oxidoreductase	5,10-methylenetetrahydrofolate[m] + nadp(+)[m] => nadph[m] + 5,10-methenyltetrahydrofolate[m]	1.5.1.5			Folate biosynthesis
row_1216	r0133	formate:tetrahydrofolate ligase (ADP-forming)	atp[m] + formate[m] + tetrahydrofolate[m] => adp[m] + phosphate[m] + 10-formyltetrahydrofolate[m]	6.3.4.3			Folate biosynthesis
row_1217	r0175	D-mannitol:NADP+ 2-oxidoreductase	d-fructose[c] + nadph[c] <=> nadp(+)[c] + d-mannitol[c]	1.1.1.138			Mannose/Mannitol, Fructose and Sorbose/Sorbitol metabolism
row_1218	r0181	D-mannitol:NAD+ 2-oxidoreductase	d-fructose[c] + nadh[c] <=> nad(+)[c] + d-mannitol[c]	1.1.1.67			Mannose/Mannitol, Fructose and Sorbose/Sorbitol metabolism
row_1219	r0191	D-mannitol-1-phosphate phosphohydrolase	d-mannitol 1-phosphate[c] + h2o[c] => phosphate[c] + d-mannitol[c]	3.1.3.22			Mannose/Mannitol, Fructose and Sorbose/Sorbitol metabolism
row_1220	r0205	cellobiose dehydrogenase	cellobiono-1,5-lactone[c] <=> cellobiose[c] + o2[c]	1.1.99.18		CCM_06091 or CCM_06091	Polysaccharide metabolism (Starch, Cellulose, Chitin, and Xylan)	1. improve gene annotation based on iWV1170 (Vongsangnak et al., 2017)
row_1221	r0223	cellobiose dehydrogenase	cellobiono-1,5-lactone[e] <=> cellobiose[e] + o2[e]	1.1.99.18		CCM_06091 or CCM_06091	Polysaccharide metabolism (Starch, Cellulose, Chitin, and Xylan)	1. improve gene annotation based on iWV1170 (Vongsangnak et al., 2017)
row_1222	r0312	lysophospholipase/phospholipase B	lysophosphatidylcholine[c] => free fatty acids[c] + glycerophosphocholine[c]	3.1.1.5		CCM_01743 or CCM_02898 or CCM_03865 or CCM_04161 or CCM_04741 or CCM_04931 or CCM_06999	Glycerophospholipid biosynthesis	1. improve gene annotation based on iWV1170 (Vongsangnak et al., 2017)
row_1223	r0460	spontaneous conversion	2-amino-3-carboxymuconate semialdehyde[c] => h2o[c] + quinolinate[c]				Nicotinate and nicotinamide metabolism
row_1224	r0489	spontaneous conversion	s-adenosyl-4-methylthio-2-oxobutanoate[c] => 5'-s-methyl-5'-thioadenosine[c] + 2-oxy-but-3-enoate[c]				Biotin metabolism
row_1225	r0492	6-carboxyhyxanoate:CoA ligase (AMP-forming)	atp[c] + coenzyme a[c] + pimelate[c] => amp[c] + diphosphate[c] + pimeloyl-coa[c]	6.2.1.14			Biotin metabolism
row_1226	r0505	chorismate pyruvate-lyase (4-hydroxybenzoate-forming)	chorismate[c] => 4-hydroxybenzoate[c] + pyruvate[c]	4.1.3.-;4.1.3.40			Ubiquinone and other terpenoid quinone biosynthesis
row_1227	r0507	uncharacterized enzyme	4-hydroxy-3-polyprenylbenzoate[c] + o2[c] => 3-polyprenyl-4,5-dihydroxybenzoate[c]				Ubiquinone and other terpenoid quinone biosynthesis
row_1228	r0509	3-polyprenyl-4-hydroxy-5-methoxybenzoate carboxy-lyase (2-polyprenyl-6-methoxyphenol-forming)	3-polyprenyl-4-hydroxy-5-methoxybenzoate[c] => 2-polyprenyl-6-methoxyphenol[c] + co2[c]	4.1.1.-			Ubiquinone and other terpenoid quinone biosynthesis
row_1229	r0589	spontaneous conversion	(s)-1-pyrroline-5-carboxylate[c] + h2o[c] <=> l-glutamate 5-semialdehyde[c]				Arginine and proline metabolism
row_1230	r0649	spontaneous conversion	(2s)-2-isopropyl-3-oxosuccinate[c] => 4-methyl-2-oxopentanoate[c] + co2[c]				Valine, leucine and isoleucine metabolism (Branched chain amino acids)
row_1231	r1164	(S)-malate mitochondrial permease	(s)-malate[c] + 2-oxoglutarate[m] <=> 2-oxoglutarate[c] + (s)-malate[m]				Transport, mitochondrial membrane
row_1232	r1165	(S)-malate mitochondrial permease	(s)-malate[c] <=> (s)-malate[m]				Transport, mitochondrial membrane
row_1233	r1166	2-acetolactate mitochondrial permease	2-acetolactate[c] <=> 2-acetolactate[m]				Transport, mitochondrial membrane
row_1234	r1167	2-dehydropantoate mitochondrial permease	2-dehydropantoate[c] <=> 2-dehydropantoate[m]				Transport, mitochondrial membrane
row_1235	r1168	2-isopropylmalate mitochondrial permease	2-isopropylmalate[c] <=> 2-isopropylmalate[m]				Transport, mitochondrial membrane
row_1236	r1169	2-oxobutanoate mitochondrial permease	2-oxobutanoate[c] <=> 2-oxobutanoate[m]				Transport, mitochondrial membrane
row_1237	r1170	2-oxoglutarate mitochondrial permease	2-oxoglutarate[c] <=> 2-oxoglutarate[m]				Transport, mitochondrial membrane
row_1238	r1171	3-hydroxykynurenine mitochondrial permease	3-hydroxykynurenine[c] <=> 3-hydroxykynurenine[m]				Transport, mitochondrial membrane
row_1239	r1172	4-methyl-2-oxopentanoate mitochondrial permease	4-methyl-2-oxopentanoate[c] <=> 4-methyl-2-oxopentanoate[m]				Transport, mitochondrial membrane
row_1240	r1173	5,10-methenyltetrahydrofolate mitochondrial permease	5,10-methenyltetrahydrofolate[c] <=> 5,10-methenyltetrahydrofolate[m]				Transport, mitochondrial membrane
row_1241	r1174	5,10-methylenetetrahydrofolate mitochondrial permease	5,10-methylenetetrahydrofolate[c] <=> 5,10-methylenetetrahydrofolate[m]				Transport, mitochondrial membrane
row_1242	r1175	5-aminolevulinate mitochondrial permease	5-aminolevulinate[c] <=> 5-aminolevulinate[m]				Transport, mitochondrial membrane
row_1243	r1176	5-methyltetrahydrofolate mitochondrial permease	5-methyltetrahydrofolate[c] <=> 5-methyltetrahydrofolate[m]				Transport, mitochondrial membrane
row_1244	r1180	carbamoyl phosphate mitochondrial permease	carbamoyl phosphate[c] <=> carbamoyl phosphate[m]				Transport, mitochondrial membrane
row_1245	r1181	citrate mitochondrial permease	citrate[c] <=> citrate[m]				Transport, mitochondrial membrane
row_1246	r1184	coproporphyrinogen III mitochondrial permease	coproporphyrinogen iii[c] => coproporphyrinogen iii[m]				Transport, mitochondrial membrane
row_1247	r1186	dihydrofolate mitochondrial permease	dihydrofolate[c] <=> dihydrofolate[m]				Transport, mitochondrial membrane
row_1248	r1187	dihydroorotate mitochondrial permease	(s)-dihydroorotate[c] <=> (s)-dihydroorotate[m]				Transport, mitochondrial membrane
row_1249	r1189	formate mitochondrial permease	formate[c] <=> formate[m]				Transport, mitochondrial membrane
row_1250	r1190	formyltetrahydrofolate mitochondrial permease	10-formyltetrahydrofolate[c] <=> 10-formyltetrahydrofolate[m]				Transport, mitochondrial membrane
row_1251	r1191	fumarate mitochondrial permease	fumarate[c] <=> fumarate[m]				Transport, mitochondrial membrane
row_1252	r1192	gamma-aminobutyrate mitochondrial permease	gamma-aminobutyrate[m] <=> gamma-aminobutyrate[c]				Transport, mitochondrial membrane
row_1253	r1193	glutamate mitochondrial permease	l-glutamate[c] <=> l-glutamate[m]				Transport, mitochondrial membrane
row_1254	r1194	glycine mitochondrial permease	glycine[c] <=> glycine[m]				Transport, mitochondrial membrane
row_1255	r1199	isocitrate mitochondrial permease	isocitrate[m] <=> isocitrate[c]				Transport, mitochondrial membrane
row_1256	r1200	isocitrate/malate mitochondrial shuttle	(s)-malate[c] + isocitrate[m] => isocitrate[c] + (s)-malate[m]				Transport, mitochondrial membrane
row_1257	r1201	L-2-aminoadipate mitochondrial permease	l-2-aminoadipate[c] <=> l-2-aminoadipate[m]				Transport, mitochondrial membrane
row_1258	r1202	lactaldehyd mitochondrial permease	lactaldehyde[c] <=> lactaldehyde[m]				Transport, mitochondrial membrane
row_1259	r1203	L-asparagine mitochondrial permease	l-asparagine[c] <=> l-asparagine[m]				Transport, mitochondrial membrane
row_1260	r1204	L-aspartate mitochondrial permease	l-aspartate[c] + l-glutamate[m] <=> l-glutamate[c] + l-aspartate[m]				Transport, mitochondrial membrane
row_1261	r1206	L-citrulline mitochondrial permease	l-citrulline[c] <=> l-citrulline[m]				Transport, mitochondrial membrane
row_1262	r1207	L-cysteine mitochondrial permease	l-cysteine[c] <=> l-cysteine[m]				Transport, mitochondrial membrane
row_1263	r1208	L-glutamine mitochondrial permease	l-glutamine[c] <=> l-glutamine[m]				Transport, mitochondrial membrane
row_1264	r1209	L-isoleucine mitochondrial permease	l-isoleucine[c] <=> l-isoleucine[m]				Transport, mitochondrial membrane
row_1265	r1210	L-kynurenine mitochondrial permease	l-kynurenine[c] <=> l-kynurenine[m]				Transport, mitochondrial membrane
row_1266	r1211	L-methionine mitochondrial permease	l-methionine[c] <=> l-methionine[m]				Transport, mitochondrial membrane
row_1267	r1212	L-proline mitochondrial permease	l-proline[c] <=> l-proline[m]				Transport, mitochondrial membrane
row_1268	r1213	L-threonine mitochondrial permease	l-threonine[m] <=> l-threonine[c]				Transport, mitochondrial membrane
row_1269	r1214	L-tryptophan mitochondrial permease	l-tryptophan[m] <=> l-tryptophan[c]				Transport, mitochondrial membrane
row_1270	r1215	L-tyrosine mitochondrial permease	l-tyrosine[c] <=> l-tyrosine[m]				Transport, mitochondrial membrane
row_1271	r1216	L-valine mitochondrial permease	l-valine[c] <=> l-valine[m]				Transport, mitochondrial membrane
row_1272	r1219	N2-acetyl-L-ornithine mitochondrial permease	n2-acetyl-l-ornithine[c] <=> n2-acetyl-l-ornithine[m]				Transport, mitochondrial membrane
row_1273	r1221	O-acetyl-L-homoserine mitochondrial permease	o-acetyl-l-homoserine[c] <=> o-acetyl-l-homoserine[m]				Transport, mitochondrial membrane
row_1274	r1222	O-acetyl-L-serine mitochondrial permease	o-acetyl-l-serine[c] <=> o-acetyl-l-serine[m]				Transport, mitochondrial membrane
row_1275	r1224	ornithine mitochondrial permease	l-ornithine[c] <=> l-ornithine[m]				Transport, mitochondrial membrane
row_1276	r1225	orotate mitochondrial permease	orotate[c] <=> orotate[m]				Transport, mitochondrial membrane
row_1277	r1233	propionate mitochondrial permease	propionate[c] <=> propionate[m]				Transport, mitochondrial membrane
row_1278	r1235	pyruvate mitochondrial permease	pyruvate[c] <=> pyruvate[m]				Transport, mitochondrial membrane
row_1279	r1236	serine mitochondrial permease	l-serine[c] <=> l-serine[m]				Transport, mitochondrial membrane
row_1280	r1238	succinate mitochondrial permease	succinate[c] <=> succinate[m]				Transport, mitochondrial membrane
row_1281	r1240	tetrahydrofolate mitochondrial permease	tetrahydrofolate[c] <=> tetrahydrofolate[m]				Transport, mitochondrial membrane
row_1282	r1243	acetaldehyde mitochondrial membrane diffusion	acetaldehyde[c] <=> acetaldehyde[m]				Transport, mitochondrial membrane (non carrier mediated)
row_1283	r1244	acetate mitochondrial membrane diffusion	acetate[c] <=> acetate[m]				Transport, mitochondrial membrane (non carrier mediated)
row_1284	r1245	acetoacetate mitochondrial membrane diffusion	acetoacetate[c] <=> acetoacetate[m]				Transport, mitochondrial membrane (non carrier mediated)
row_1285	r1246	CO2 mitochondrial membrane diffusion	co2[c] <=> co2[m]				Transport, mitochondrial membrane (non carrier mediated)
row_1286	r1247	ethanol mitochondrial membrane diffusion	ethanol[c] <=> ethanol[m]				Transport, mitochondrial membrane (non carrier mediated)
row_1287	r1248	H2O mitochondrial membrane diffusion	h2o[m] <=> h2o[c]				Transport, mitochondrial membrane (non carrier mediated)
row_1288	r1249	H2S mitochondrial membrane diffusion	h2s[c] <=> h2s[m]				Transport, mitochondrial membrane (non carrier mediated)
row_1289	r1250	NH3 mitochondrial membrane diffusion	nh3[c] <=> nh3[m]				Transport, mitochondrial membrane (non carrier mediated)
row_1290	r1251	O2 mitochondrial membrane diffusion	o2[c] <=> o2[m]				Transport, mitochondrial membrane (non carrier mediated)
row_1291	r1252	(-)-ureidoglycolate peroxisomal permease	ureidoglycolate[c] <=> ureidoglycolate[p]				Transport, peroxisomal membrane
row_1292	r1253	(R)-lactate peroxisomal permease	(r)-lactate[c] <=> (r)-lactate[p]				Transport, peroxisomal membrane
row_1293	r1258	acetylcarnitine/carnitine peroxisomal shuttle	acetylcarnitine[c] + carnitine[p] <=> carnitine[c] + acetylcarnitine[p]				Transport, peroxisomal membrane
row_1294	r1259	allantoate peroxisomal permease	allantoate[c] <=> allantoate[p]				Transport, peroxisomal membrane
row_1295	r1260	AMP/ATP/diphosphate peroxisomal shuttle	atp[c] + amp[p] + diphosphate[p] => amp[c] + diphosphate[c] + atp[p]				Transport, peroxisomal membrane
row_1296	r1263	glycine peroxisomal permease	glycine[c] <=> glycine[p]				Transport, peroxisomal membrane
row_1297	r1264	glycolate peroxisomal permease	glycolate[c] <=> glycolate[p]				Transport, peroxisomal membrane
row_1298	r1270	isocitrate/malate peroxisomal permease	isocitrate[c] + (s)-malate[p] <=> (s)-malate[c] + isocitrate[p]				Transport, peroxisomal membrane
row_1299	r1272	L-2-aminoadipate peroxisomal permease	l-2-aminoadipate[c] <=> l-2-aminoadipate[p]				Transport, peroxisomal membrane
row_1300	r1273	L-alanine peroxisomal permease	l-alanine[c] <=> l-alanine[p]				Transport, peroxisomal membrane
row_1301	r1275	L-lysine peroxisomal permease	l-lysine[c] <=> l-lysine[p]				Transport, peroxisomal membrane
row_1302	r1284	pyruvate peroxisomal permease	pyruvate[c] <=> pyruvate[p]				Transport, peroxisomal membrane
row_1303	r1286	succinate peroxisomal permease	succinate[c] <=> succinate[p]				Transport, peroxisomal membrane
row_1304	r1289	xanthine peroxisomal permease	xanthine[c] <=> xanthine[p]				Transport, peroxisomal membrane
row_1305	r1290	2-hydroxyphenylacetate peroxisomal membrane diffusion	2-hydroxyphenylacetate[c] <=> 2-hydroxyphenylacetate[p]				Transport, peroxisomal membrane (non carrier mediated)
row_1306	r1291	4-hydroxyphenoxyacetate peroxisomal membrane diffusion	4-hydroxyphenoxyacetate[c] <=> 4-hydroxyphenoxyacetate[p]				Transport, peroxisomal membrane (non carrier mediated)
row_1307	r1292	CO2 peroxisomal membrane diffusion	co2[c] <=> co2[p]				Transport, peroxisomal membrane (non carrier mediated)
row_1308	r1293	decanoate peroxisomal membrane diffusion	decanoate[c] <=> decanoate[p]				Transport, peroxisomal membrane (non carrier mediated)
row_1309	r1294	H2O peroxisomal membrane diffusion	h2o[c] <=> h2o[p]				Transport, peroxisomal membrane (non carrier mediated)
row_1310	r1295	heptadecanoate peroxisomal membrane diffusion	heptadecanoate[c] <=> heptadecanoate[p]				Transport, peroxisomal membrane (non carrier mediated)
row_1311	r1296	icosanoate peroxisomal membrane diffusion	arachidate[c] <=> arachidate[p]				Transport, peroxisomal membrane (non carrier mediated)
row_1312	r1297	laurate peroxisomal membrane diffusion	laurate[c] <=> laurate[p]				Transport, peroxisomal membrane (non carrier mediated)
row_1313	r1298	myristate peroxisomal membrane diffusion	myristate[c] <=> myristate[p]				Transport, peroxisomal membrane (non carrier mediated)
row_1314	r1299	O2 peroxisomal membrane diffusion	o2[c] <=> o2[p]				Transport, peroxisomal membrane (non carrier mediated)
row_1315	r1300	octanoate peroxisomal membrane diffusion	octanoate[c] <=> octanoate[p]				Transport, peroxisomal membrane (non carrier mediated)
row_1316	r1301	palmitate peroxisomal membrane diffusion	palmitate[c] <=> palmitate[p]				Transport, peroxisomal membrane (non carrier mediated)
row_1317	r1302	pentadecanoate peroxisomal membrane diffusion	pentadecanoate[c] <=> pentadecanoate[p]				Transport, peroxisomal membrane (non carrier mediated)
row_1318	r1303	phenoxyacetate peroxisomal membrane diffusion	phenoxyacetate[c] <=> phenoxyacetate[p]				Transport, peroxisomal membrane (non carrier mediated)
row_1319	r1304	phenylacetate peroxisomal membrane diffusion	phenylacetate[c] <=> phenylacetate[p]				Transport, peroxisomal membrane (non carrier mediated)
row_1320	r1305	stearate peroxisomal membrane diffusion	stearate[c] <=> stearate[p]				Transport, peroxisomal membrane (non carrier mediated)
row_1321	r1308	2-oxoglutarate permease	2-oxoglutarate[c] <=> 2-oxoglutarate[e]				Transport, plasma membrane
row_1322	r1309	4-aminobenzoate permease	4-aminobenzoate[c] <=> 4-aminobenzoate[e]				Transport, plasma membrane
row_1323	r1314	adenine permease	adenine[c] <=> adenine[e]				Transport, plasma membrane
row_1324	r1318	anthranilate permease	anthranilate[c] <=> anthranilate[e]				Transport, plasma membrane
row_1325	r1321	beta-alanine permease	beta-alanine[e] <=> beta-alanine[c]				Transport, plasma membrane
row_1326	r1323	cellobiono-1,5-lactone permease	cellobiono-1,5-lactone[e] <=> cellobiono-1,5-lactone[c]				Transport, plasma membrane
row_1327	r1325	chitosan permease	chitosan[e] <=> chitosan[c]				Transport, plasma membrane
row_1328	r1326	choline transport protein	choline[e] <=> choline[c]				Transport, plasma membrane
row_1329	r1327	citrate permease	citrate[e] <=> citrate[c]				Transport, plasma membrane
row_1330	r1329	cytosine permease	cytosine[e] <=> cytosine[c]				Transport, plasma membrane
row_1331	r1330	D-arabinose permease	d-arabinose[e] <=> d-arabinose[c]				Transport, plasma membrane
row_1332	r1331	D-arabitol permease	d-arabinitol[e] <=> d-arabinitol[c]				Transport, plasma membrane
row_1333	r1334	D-gluconate permease	d-gluconate[e] <=> d-gluconate[c]				Transport, plasma membrane
row_1334	r1335	D-glucosamine permease	d-glucosamine[e] <=> d-glucosamine[c]				Transport, plasma membrane
row_1335	r1337	D-mannose permease	d-mannose[e] <=> d-mannose[c]				Transport, plasma membrane
row_1336	r1338	D-xylose permease	d-xylose[e] <=> d-xylose[c]				Transport, plasma membrane
row_1337	r1339	FNM permease	fmn[e] <=> fmn[c]				Transport, plasma membrane
row_1338	r1340	fumarate permease	fumarate[e] <=> fumarate[c]				Transport, plasma membrane
row_1339	r1341	gaba permease	gamma-aminobutyrate[c] <=> gamma-aminobutyrate[e]				Transport, plasma membrane
row_1340	r1342	glucose permease	d-glucose[e] <=> d-glucose[c]				Transport, plasma membrane
row_1341	r1343	glutathione permease	glutathione[c] <=> glutathione[e]				Transport, plasma membrane
row_1342	r1344	glycerol permease	glycerol[e] <=> glycerol[c]				Transport, plasma membrane
row_1343	r1346	glycogen permease	glycogen[c] <=> glycogen[e]				Transport, plasma membrane
row_1344	r1347	glycolate permease	glycolate[e] <=> glycolate[c]				Transport, plasma membrane
row_1345	r1348	growth	biomass[c] => biomass[e]				Transport, plasma membrane
row_1346	r1349	guanine permease	guanine[c] <=> guanine[e]				Transport, plasma membrane
row_1347	r1350	H2SO3 permease	sulfite[c] <=> sulfite[e]				Transport, plasma membrane
row_1348	r1352	hypoxanthine permease	hypoxanthine[e] <=> hypoxanthine[c]				Transport, plasma membrane
row_1349	r1353	isocitrate permease	isocitrate[e] <=> isocitrate[c]				Transport, plasma membrane
row_1350	r1355	L-2-aminoadipate permease	l-2-aminoadipate[c] <=> l-2-aminoadipate[e]				Transport, plasma membrane
row_1351	r1357	L-arabinose permease	l-arabinose[c] <=> l-arabinose[e]				Transport, plasma membrane
row_1352	r1358	L-arabitol permease	l-arabinitol[e] <=> l-arabinitol[c]				Transport, plasma membrane
row_1353	r1362	L-citrulline permease	l-citrulline[e] <=> l-citrulline[c]				Transport, plasma membrane
row_1354	r1364	L-cystine permease	l-cystine[c] <=> l-cystine[e]				Transport, plasma membrane
row_1355	r1365	L-dopaquinone permease	l-dopaquinone[c] <=> l-dopaquinone[e]				Transport, plasma membrane
row_1356	r1369	L-homocysteine permease	l-homocysteine[c] <=> l-homocysteine[e]				Transport, plasma membrane
row_1357	r1370	L-iditol permease	l-iditol[e] <=> l-iditol[c]				Transport, plasma membrane
row_1358	r1375	L-ornithine permease	l-ornithine[c] <=> l-ornithine[e]				Transport, plasma membrane
row_1359	r1378	L-ribulose permease	l-ribulose[e] => l-ribulose[c]				Transport, plasma membrane
row_1360	r1380	L-sorbose permease	l-sorbose[c] <=> l-sorbose[e]				Transport, plasma membrane
row_1361	r1385	malate permease	(s)-malate[e] <=> (s)-malate[c]				Transport, plasma membrane
row_1362	r1387	maltotriose permease	maltotriose[e] <=> maltotriose[c]				Transport, plasma membrane
row_1363	r1388	mannan permease	mannans[e] <=> mannans[c]				Transport, plasma membrane
row_1364	r1389	mannitol permease	d-mannitol[e] <=> d-mannitol[c]				Transport, plasma membrane
row_1365	r1390	melibiose permease	melibiose[e] <=> melibiose[c]				Transport, plasma membrane
row_1366	r1392	N-acetyl-D-glucosamine permease	n-acetyl-d-glucosamine[e] <=> n-acetyl-d-glucosamine[c]				Transport, plasma membrane
row_1367	r1393	nicotinamide permease	nicotinamide[e] <=> nicotinamide[c]				Transport, plasma membrane
row_1368	r1396	oxalate permease	oxalate[e] <=> oxalate[c]				Transport, plasma membrane
row_1369	r1397	oxaloacetate permease	oxaloacetate[e] <=> oxaloacetate[c]				Transport, plasma membrane
row_1370	r1400	phosphate permease	phosphate[e] <=> phosphate[c]				Transport, plasma membrane
row_1371	r1402	propanoate permease	propionate[e] <=> propionate[c]				Transport, plasma membrane
row_1372	r1403	pyruvate permease	pyruvate[e] <=> pyruvate[c]				Transport, plasma membrane
row_1373	r1404	quinolinate permease	quinolinate[c] <=> quinolinate[e]				Transport, plasma membrane
row_1374	r1405	ribose permease	d-ribose[e] <=> d-ribose[c]				Transport, plasma membrane
row_1375	r1406	starch permease	starch[e] <=> starch[c]				Transport, plasma membrane
row_1376	r1407	succinate permease	succinate[e] <=> succinate[c]				Transport, plasma membrane
row_1377	r1408	sulfate permease	sulfate[c] <=> sulfate[e]				Transport, plasma membrane
row_1378	r1409	sulfur permease	sulfur[c] <=> sulfur[e]				Transport, plasma membrane
row_1379	r1412	urea permease	urea[c] <=> urea[e]				Transport, plasma membrane
row_1380	r1414	valerate permease	valerate[c] <=> valerate[e]				Transport, plasma membrane
row_1381	r1415	xanthine permease	xanthine[c] <=> xanthine[e]				Transport, plasma membrane
row_1382	r1416	xylans permease	xylans[e] <=> xylans[c]				Transport, plasma membrane
row_1383	r1417	xylitol permease	xylitol[c] <=> xylitol[e]				Transport, plasma membrane
row_1384	r1418	sulfide permease	h2s[c] <=> h2s[e]				Transport, plasma membrane
row_1385	r1419	nitrite permease	nitrite[c] <=> nitrite[e]				Transport, plasma membrane
row_1386	r1420	4-hydroxyphenoxyacetate plasma membrane diffusion	4-hydroxyphenoxyacetate[c] <=> 4-hydroxyphenoxyacetate[e]				Transport, plasma membrane (non carrier mediated)
row_1387	r1421	acetate plasma membrane diffusion	acetate[c] <=> acetate[e]				Transport, plasma membrane (non carrier mediated)
row_1388	r1422	artificial protein permease	adenosine 3-monophosphate[c] <=> adenosine 3-monophosphate[e]				Transport, plasma membrane (non carrier mediated)
row_1389	r1423	butyrate plasma membrane diffusion	butyrate[c] <=> butyrate[e]				Transport, plasma membrane (non carrier mediated)
row_1390	r1424	CO2 plasma membrane diffusion	co2[c] <=> co2[e]				Transport, plasma membrane (non carrier mediated)
row_1391	r1425	decanoate plasma membrane diffusion	decanoate[c] <=> decanoate[e]				Transport, plasma membrane (non carrier mediated)
row_1392	r1427	formate plasma membrane diffusion	formate[c] <=> formate[e]				Transport, plasma membrane (non carrier mediated)
row_1393	r1428	H2O plasma membrane diffusion	h2o[c] <=> h2o[e]				Transport, plasma membrane (non carrier mediated)
row_1394	r1429	heptadecenoate plasma membrane diffusion	heptadecenoate[c] <=> heptadecenoate[e]				Transport, plasma membrane (non carrier mediated)
row_1395	r1430	heptanoate plasma membrane diffusion	heptanoate[c] <=> heptanoate[e]				Transport, plasma membrane (non carrier mediated)
row_1396	r1431	hexadecadienoate plasma membrane diffusion	hexadecadienoate[c] <=> hexadecadienoate[e]				Transport, plasma membrane (non carrier mediated)
row_1397	r1432	hexadecenoate plasma membrane diffusion	hexadecenoate[c] <=> hexadecenoate[e]				Transport, plasma membrane (non carrier mediated)
row_1398	r1433	hexanoate plasma membrane diffusion	hexanoate[c] <=> hexanoate[e]				Transport, plasma membrane (non carrier mediated)
row_1399	r1434	icosanoate plasma membrane diffusion	arachidate[c] <=> arachidate[e]				Transport, plasma membrane (non carrier mediated)
row_1400	r1435	laurate plasma membrane diffusion	laurate[c] <=> laurate[e]				Transport, plasma membrane (non carrier mediated)
row_1401	r1436	L-lactate plasma membrane diffusion	(s)-lactate[c] <=> (s)-lactate[e]				Transport, plasma membrane (non carrier mediated)
row_1402	r1437	margarate plasma membrane diffusion	heptadecanoate[c] <=> heptadecanoate[e]				Transport, plasma membrane (non carrier mediated)
row_1403	r1438	methanol plasma membrane diffusion	methanol[c] <=> methanol[e]				Transport, plasma membrane (non carrier mediated)
row_1404	r1439	myristate plasma membrane diffusion	myristate[c] <=> myristate[e]				Transport, plasma membrane (non carrier mediated)
row_1405	r1440	nonanoate plasma membrane diffusion	nonanoate[c] <=> nonanoate[e]				Transport, plasma membrane (non carrier mediated)
row_1406	r1441	O2 plasma membrane diffusion	o2[e] <=> o2[c]				Transport, plasma membrane (non carrier mediated)
row_1407	r1442	octadecadienoate plasma membrane diffusion	linoleate[c] <=> linoleate[e]				Transport, plasma membrane (non carrier mediated)
row_1408	r1443	octadecatrienoate plasma membrane diffusion	linolenate[c] <=> linolenate[e]				Transport, plasma membrane (non carrier mediated)
row_1409	r1444	octadecenoate plasma membrane diffusion	oleate[c] <=> oleate[e]				Transport, plasma membrane (non carrier mediated)
row_1410	r1445	octanoate plasma membrane diffusion	octanoate[c] <=> octanoate[e]				Transport, plasma membrane (non carrier mediated)
row_1411	r1446	palmitate plasma membrane diffusion	palmitate[c] <=> palmitate[e]				Transport, plasma membrane (non carrier mediated)
row_1412	r1447	pentadecanoate plasma membrane diffusion	pentadecanoate[c] <=> pentadecanoate[e]				Transport, plasma membrane (non carrier mediated)
row_1413	r1448	phenoxyacetate plasma membrane diffusion	phenoxyacetate[c] <=> phenoxyacetate[e]				Transport, plasma membrane (non carrier mediated)
row_1414	r1449	phenylacetate plasma membrane diffusion	phenylacetate[c] <=> phenylacetate[e]				Transport, plasma membrane (non carrier mediated)
row_1415	r1450	stearate plasma membrane diffusion	stearate[c] <=> stearate[e]				Transport, plasma membrane (non carrier mediated)
row_1416	raffIN	uptake of raffinose	=> raffinose[e]				Exchange reactions
row_1417	rgtIN	uptake of glutathione	=> glutathione[e]				Exchange reactions
row_1418	ribIN	uptake of D-ribose	=> d-ribose[e]				Exchange reactions
row_1419	serIN	uptake of L-serine	=> l-serine[e]				Exchange reactions
row_1420	slfIN	uptake of sulfate	=> sulfate[e]				Exchange reactions
row_1421	sorIN	uptake of L-sorbose	=> l-sorbose[e]				Exchange reactions
row_1422	starIN	uptake of starch	=> starch[e]				Exchange reactions
row_1423	succIN	uptake of succinate	=> succinate[e]				Exchange reactions
row_1424	sucIN	uptake of sucrose	=> sucrose[e]				Exchange reactions
row_1425	sulfurIN	uptake of sulfur	=> sulfur[e]				Exchange reactions
row_1426	thmIN	uptake of thiamin	=> thiamin[e]				Exchange reactions
row_1427	thrIN	uptake of L-threonine	=> l-threonine[e]				Exchange reactions
row_1428	treIN	uptake of alpha,alpha-trehalose	=> alpha,alpha-trehalose[e]				Exchange reactions
row_1429	trpIN	uptake of L-tryptophan	=> l-tryptophan[e]				Exchange reactions
row_1430	tyrIN	uptake of L-tyrosine	=> l-tyrosine[e]				Exchange reactions
row_1431	uraIN	uptake of uracil	=> uracil[e]				Exchange reactions
row_1432	ureaIN	uptake of urea	=> urea[e]				Exchange reactions
row_1433	uriIN	uptake of uridine	=> uridine[e]				Exchange reactions
row_1434	valIN	uptake of L-valine	=> l-valine[e]				Exchange reactions
row_1435	xanIN	uptake of xanthine	=> xanthine[e]				Exchange reactions
row_1436	xolIN	uptake of xylitol	=> xylitol[e]				Exchange reactions
row_1437	xylanIN	uptake of xylans	=> xylans[e]				Exchange reactions
row_1438	xylIN	uptake of D-xylose	=> d-xylose[e]				Exchange reactions
row_1439	r48	Pyruvate dehydrogenase complex	coenzyme a[m] + nad(+)[m] + pyruvate[m] => acetyl-coa[m] + co2[m] + nadh[m]	1.2.4.1:2.3.1.12:1.8.1.4	CCM_01079 and CCM_01079 and CCM_08657 and CCM_05680 and CCM_01808 and CCM_01222	(CCM_01079 and CCM_01079 and CCM_08657 and CCM_05680 and CCM_01808 and CCM_01222) or CCM_01079 or CCM_01808 or CCM_02853 or CCM_05680 or CCM_06041 or CCM_08354 or CCM_08657 or CCM_05896 or CCM_01222	Glycolysis/gluconeogenesis	1. improve gene annotation based on iWV1170 (Vongsangnak et al., 2017)
row_1440	r64	Deoxyribose-phosphate aldolase	2-deoxy-d-ribose 5-phosphate[c] <=> acetaldehyde[c] + d-glyceraldehyde 3-phosphate[c]	4.1.2.4	CCM_04888	CCM_04888	Pentose phosphate pathway
row_1441	r171	UDP-glucose dehydrogenase	h2o[c] + 2 nad(+)[c] + udp-glucose[c] => 2 nadh[c] + udp-d-glucuronate[c]	1.1.1.22	CCM_01686	CCM_01686	Pentose and glucuronate interconversions
row_1442	r199	Phytase	myo-inositol hexakisphosphate[c] => myo-inositol[c] + 6 phosphate[c]	3.1.3.8	CCM_02971	CCM_02971 or CCM_02971 or CCM_05065 or CCM_05625 or CCM_06255	Inositol phosphate metabolism	1. improve gene annotation based on iWV1170 (Vongsangnak et al., 2017)
row_1443	r203	Phosphoinositide phosphatase	h2o[c] + 1-phosphatidyl-1d-myo-inositol 4,5-bisphosphates[c] => phosphate[c] + 1-phosphatidyl-1d-myo-inositol 4-phosphate[c]	3.1.3.36	CCM_04116	CCM_04116	Inositol phosphate metabolism
row_1444	r204	Inositol polyphosphate phosphatase	h2o[c] + 1d-myo-inositol 1,4,5-trisphosphate[c] => phosphate[c] + 1d-myo-inositol 1,4-bisphosphate[c]	3.1.3.56	CCM_07890	CCM_07890	Inositol phosphate metabolism
row_1445	r269	Alpha-galactosidase	h2o[e] + melibiose[e] => alpha-d-glucose[e] + d-galactose[e]	3.2.1.22	CCM_08208	CCM_08208	Galactose metabolism
row_1446	r388	Exo-polygalacturonase	h2o[e] + pectate[e] => d-galacturonate[e]	3.2.1.67	CCM_08599	CCM_08599	Polysaccharide metabolism (Starch, Cellulose, Chitin, and Xylan)
row_1447	r395	Chitinase	h2o[c] + 2 chitin[c] => chitobiose[c]	3.2.1.14	CCM_00485 or CCM_07471 or CCM_03279 or CCM_06071 or CCM_05688 or CCM_00318 or CCM_03652 or CCM_05688 or CCM_07121 or CCM_07455 or CCM_00318	CCM_00485 or CCM_07471 or CCM_03279 or CCM_06071 or CCM_05688 or CCM_00318 or CCM_03652 or CCM_05688 or CCM_07121 or CCM_07455 or CCM_00318 or CCM_00318 or CCM_00485 or CCM_03279 or CCM_03587 or CCM_04817 or CCM_05116 or CCM_05688 or CCM_05744 or CCM_06071 or CCM_06535 or CCM_07471 or CCM_08020 or CCM_08172 or CCM_08916 or CCM_09122 or CCM_09127 or CCM_09128 or CCM_09179	Polysaccharide metabolism (Starch, Cellulose, Chitin, and Xylan)	1. improve gene annotation based on iWV1170 (Vongsangnak et al., 2017)
row_1448	r419	N-acetylglucosamine kinase	atp[c] + n-acetyl-d-glucosamine[c] => adp[c] + n-acetyl-d-glucosamine 6-phosphate[c]	2.7.1.59	CCM_02643	CCM_02643	Polysaccharide metabolism (Starch, Cellulose, Chitin, and Xylan)
row_1449	r427	Chitin synthase	udp-n-acetyl-d-glucosamine[c] => udp[c] + chitin[c]	2.4.1.16	CCM_02965 or CCM_02966 or CCM_06973 or CCM_00447 or CCM_01980 or CCM_08511 or CCM_01980 or CCM_00447 or CCM_08511 or CCM_00447 or CCM_01980 or CCM_08511 or CCM_00447 or CCM_01980 or CCM_08511 or CCM_02965 or CCM_06973 or CCM_02965 or CCM_02966 or CCM_06973 or CCM_02953 or CCM_00447 or CCM_01980 or CCM_08511 or CCM_00447 or CCM_01980	CCM_02965 or CCM_02966 or CCM_06973 or CCM_00447 or CCM_01980 or CCM_08511 or CCM_01980 or CCM_00447 or CCM_08511 or CCM_00447 or CCM_01980 or CCM_08511 or CCM_00447 or CCM_01980 or CCM_08511 or CCM_02965 or CCM_06973 or CCM_02965 or CCM_02966 or CCM_06973 or CCM_02953 or CCM_00447 or CCM_01980 or CCM_08511 or CCM_00447 or CCM_01980 or CCM_00447 or CCM_01980 or CCM_02953 or CCM_02965 or CCM_02966…	Polysaccharide metabolism (Starch, Cellulose, Chitin, and Xylan)	1. improve gene annotation based on iWV1170 (Vongsangnak et al., 2017)
row_1450	r440	Chitin deacetylase	chitin[e] + h2o[e] => acetate[e] + chitosan[e]	3.5.1.41	CCM_08095 or CCM_08780	CCM_08095 or CCM_08780	Polysaccharide metabolism (Starch, Cellulose, Chitin, and Xylan)
row_1451	r441	Chitin deacetylase	h2o[c] + chitin[c] => acetate[c] + chitosan[c]	3.5.1.41	CCM_02855	CCM_02855	Polysaccharide metabolism (Starch, Cellulose, Chitin, and Xylan)
row_1452	r443	Chitosanase	chitosan[c] => d-glucosamine[c]	3.2.1.132	CCM_04645 or CCM_09571 or CCM_04645 or CCM_09571	CCM_04645 or CCM_09571 or CCM_04645 or CCM_09571	Polysaccharide metabolism (Starch, Cellulose, Chitin, and Xylan)
row_1453	r447	Exo-beta-1,3-glucanase	1,3-beta-d-glucan[e] => alpha-d-glucose[e]	3.2.1.58	CCM_04632 or CCM_01698 or CCM_02756 or CCM_03532 or CCM_08230 or CCM_09485	CCM_00770 or CCM_04632 or CCM_01698 or CCM_02756 or CCM_03532 or CCM_08230 or CCM_09485 or CCM_00770 or CCM_01183 or CCM_02756 or CCM_03532 or CCM_04632 or CCM_06947	Polysaccharide metabolism (Starch, Cellulose, Chitin, and Xylan)	1. improve gene annotation based on iWV1170 (Vongsangnak et al., 2017)
row_1454	r466	Mannosyl-oligosaccharide 1,2-alpha-mannosidase	mannans[c] => d-mannose[c]	3.2.1.101;3.2.1.113;3.2.1.24	CCM_00160 or CCM_01277 or CCM_01968 or CCM_02744 or CCM_02902 or CCM_04640 or CCM_04718 or CCM_06392 or CCM_08185 or CCM_08733	CCM_00087 or CCM_04640 or CCM_08185 or CCM_08733 or CCM_01277 or CCM_02744 or CCM_02902 or CCM_04718 or CCM_00160 or CCM_06392 or CCM_01277 or CCM_02744 or CCM_02902 or CCM_04718 or CCM_08185 or CCM_08733 or CCM_00087 or CCM_01277 or CCM_02744 or CCM_02902 or CCM_04718 or CCM_08185 or CCM_08733 or CCM_01968	Polysaccharide metabolism (Starch, Cellulose, Chitin, and Xylan)	1. improve gene annotation based on iWV1170 (Vongsangnak et al., 2017)
row_1455	r473	Beta-mannosidase	mannans[e] => d-mannose[e]	3.2.1.25	CCM_00160	CCM_00160	Polysaccharide metabolism (Starch, Cellulose, Chitin, and Xylan)
row_1456	r477	Alpha-L-arabinofuranosidase	alpha-l-arabinan[e] => l-arabinose[e]	3.2.1.55	CCM_05740	CCM_05740	Polysaccharide metabolism (Starch, Cellulose, Chitin, and Xylan)
row_1457	r499	NADPH-cytochrome p-450 reductase	nadph[c] + 2 ferricytochrome c[m] => nadp(+)[c] + 2 ferrocytochrome c[m]	1.6.2.4	CCM_06765	CCM_06765	Oxidative phosphorylation
row_1458	r502	H+/K+-exchanging ATPase	atp[m] + h2o[m] + potassium[c] + 3.87 h(+) (energy metabolism)[m] => 3.87 h(+) (energy metabolism)[c] + adp[m] + phosphate[m] + potassium[m]	3.6.3.10	CCM_01962 or (CCM_03289 and CCM_01962) or CCM_03289	CCM_01962 or (CCM_03289 and CCM_01962) or CCM_03289	Oxidative phosphorylation
row_1459	r507	Cu2+-exporting ATPase	atp[m] + h2o[m] + copper[c] + 3.87 h(+) (energy metabolism)[m] => 3.87 h(+) (energy metabolism)[c] + adp[m] + phosphate[m] + copper[m]	3.6.3.4	CCM_05534 and CCM_04500	CCM_05534 and CCM_04500	Oxidative phosphorylation
row_1460	r508	Na+-exporting ATPase	atp[m] + h2o[m] + sodium[c] + 3.87 h(+) (energy metabolism)[m] => 3.87 h(+) (energy metabolism)[c] + adp[m] + phosphate[m] + sodium[m]	3.6.3.7	CCM_01629 or CCM_02511 or CCM_04844 or (CCM_08837 and CCM_01629) or CCM_02511 or CCM_04844 or CCM_08837	CCM_01629 or CCM_02511 or CCM_04844 or (CCM_08837 and CCM_01629) or CCM_02511 or CCM_04844 or CCM_08837	Oxidative phosphorylation
row_1461	r509	Ca2+-transporting ATPase	atp[m] + h2o[m] + calcium[c] + 3.87 h(+) (energy metabolism)[m] => 3.87 h(+) (energy metabolism)[c] + adp[m] + phosphate[m] + calcium[m]	3.6.3.8	(CCM_06222 and CCM_06967 and CCM_01629) or CCM_02511 or CCM_04844 or (CCM_08837 and CCM_04692) or CCM_06057 or (CCM_07949 and CCM_04692) or CCM_06057 or (CCM_07949 and CCM_04692) or CCM_06057 or CCM_07949	(CCM_06222 and CCM_06967 and CCM_01629) or CCM_02511 or CCM_04844 or (CCM_08837 and CCM_04692) or CCM_06057 or (CCM_07949 and CCM_04692) or CCM_06057 or (CCM_07949 and CCM_04692) or CCM_06057 or CCM_07949	Oxidative phosphorylation
row_1462	r532	Allantoicase	allantoate[p] <=> urea[p] + ureidoglycolate[p]	3.5.3.4	CCM_05880	CCM_05880	Nitrogen metabolism
row_1463	r535	Nitrilase	nitrile[c] => nh3[c] + monocarboxylic acid anion[c]	3.5.5.1	CCM_02131 or CCM_09207 or CCM_09207	CCM_02131 or CCM_09207 or CCM_09207	Nitrogen metabolism
row_1464	r561	D-aspartate oxidase	h2o[c] + o2[c] + d-aspartate[c] => h2o2[c] + nh3[c] + oxaloacetate[c]	1.4.3.1	CCM_00020	CCM_00020 or CCM_05276 or CCM_08638	Alanine/aspartate and asparagine metabolism	1. improve gene annotation based on iWV1170 (Vongsangnak et al., 2017)
row_1465	r668	ATP sulphurylase	atp[c] + sulfate[c] => 5'-adenylyl sulfate[c] + diphosphate[c]	2.7.7.4;ec-code/2.7.7.4	CCM_06434 or CCM_06642	CCM_06434 or CCM_06642	Cysteine and methionine metabolism
row_1466	r697	Glutaminase	l-glutamine[c] => l-glutamate[c] + nh3[c]	3.5.1.2	CCM_00364 or CCM_08485	CCM_00364 or CCM_08485 or CCM_09001	Glutamate and glutamine metabolism	1. improve gene annotation based on iWV1170 (Vongsangnak et al., 2017)
row_1467	r730	Aminomethyltransferase	glycine[c] + nad(+)[c] + tetrahydrofolate[c] => 5,10-methylenetetrahydrofolate[c] + co2[c] + nadh[c] + nh3[c]	2.1.2.10;ec-code/1.4.4.2;ec-code/1.8.1.4;ec-code/2.1.2.10	CCM_01222 or CCM_04861 or CCM_06828 or CCM_09406	CCM_01222 or CCM_04861 or CCM_06828 or CCM_09406	Glycine, serine and threonine metabolism
row_1468	r734	Amine oxidase	h2o[m] + o2[m] + aminoacetone[m] => h2o2[m] + nh3[m] + methylglyoxal[m]	1.4.3.4	CCM_03659 or CCM_02339 or CCM_01805 or CCM_03497	CCM_08476 or CCM_03659 or CCM_02339 or CCM_01805 or CCM_03497 or CCM_00373 or CCM_03659	Glycine, serine and threonine metabolism	1. improve gene annotation based on iWV1170 (Vongsangnak et al., 2017)
row_1469	r765	Ureidoglycolate hydrolase	ureidoglycolate[c] <=> co2[c] + 2 nh3[c] + glyoxylate[c]	3.5.3.19	CCM_01083	CCM_01083	Histidine metabolism
row_1470	r777	Imidazolonepropionase	h2o[c] + (s)-3-(5-oxo-4,5-dihydro-3h-imidazol-4-yl)propanoate[c] => n-formimidoyl-l-glutamate[c]	3.5.2.7	CCM_07145 or CCM_07145	CCM_07145 or CCM_07145	Histidine metabolism
row_1471	r839	Saccharopine dehydrogenase (NAD+, L-lysine forming)	l-saccharopine[c] + nad(+)[c] <=> 2-oxoglutarate[c] + l-lysine[c] + nadh[c]	1.5.1.7	CCM_00396 or CCM_02270 or CCM_03749 or CCM_04910	CCM_00396 or CCM_02270 or CCM_03749 or CCM_04910	Lysine metabolism
row_1472	r867	Diphthine synthase	s-adenosyl-l-methionine[c] + 2-(3-amino-3-carboxypropyl)-l-histidine[c] => s-adenosyl-l-homocysteine[c] + 2-[3-carboxy-3-(methylammonio)propyl]-l-histidine[c]	2.1.1.98	CCM_04207	CCM_04207	Cysteine and methionine metabolism
row_1473	r923	Maleylacetoacetate isomerase	4-maleylacetoacetate[c] => 4-fumarylacetoacetate[c]	5.2.1.2	CCM_00183 or CCM_06450	CCM_00183 or CCM_06450	Phenylalanine, tyrosine and tryptophan biosynthesis (Aromatic amino acids)
row_1474	r925	Phenylalanine ammonia-lyase	l-phenylalanine[c] => nh3[c] + cinnamate[c]	4.3.1.5	CCM_04719	CCM_04719	Phenylalanine, tyrosine and tryptophan biosynthesis (Aromatic amino acids)
row_1475	r975	Dihydropyrimidinase	h2o[c] + 5,6-dihydrouracil[c] => n-carbamoyl-?-alanine[c]	3.5.2.2	CCM_03844 or CCM_03844	CCM_03844 or CCM_03844	beta Alanine metabolism
row_1476	r1113	Queuine tRNA-ribosyltransferase	5,10-methylenetetrahydrofolate[m] + dump[m] => dihydrofolate[m] + dtmp[m]	2.1.1.45	CCM_07337	CCM_07337	Pyrimidine metabolism
row_1477	r1283	Long-chain-fatty-acid-CoA ligase	atp[c] + butyrate[c] + coenzyme a[c] => amp[c] + butyryl-coa[c] + diphosphate[c] + h2o[c]	6.2.1.3	CCM_05072 or CCM_06701 or CCM_05690 or CCM_08889	CCM_05072 or CCM_06701 or CCM_05690 or CCM_08889 or CCM_05072 or CCM_05216 or CCM_05423 or CCM_05690 or CCM_06701 or CCM_07930 or CCM_08889	Fatty acid biosynthesis	1. improve gene annotation based on iWV1170 (Vongsangnak et al., 2017)
row_1478	r1399	Dihydroxyacetone kinase	atp[c] + glycerone[c] => adp[c] + glycerone phosphate[c]	2.7.1.29;ec-code/2.7.1.29	CCM_01642 or CCM_03212 or CCM_08253	CCM_01642 or CCM_03212 or CCM_08253	Steroid biosynthesis
row_1479	r1510	Ethanolaminephosphotransferase.	diacylglycerol[c] + cdp-choline[c] => cmp[c] + phosphatidylcholines[c]	2.7.8.2	CCM_07652 or CCM_03250	CCM_07652 or CCM_03250	Phospholipid metabolism
row_1480	r1512	1-acylglycerol-3-phosphate acyltransferase	acyl-[acp][c] + 1-acyl-sn-glycerol 3-phosphate[c] => acyl-carrier protein[c] + phosphatidate[c]	2.3.1.51;ec-code/2.3.1.51	CCM_02787 or CCM_05827	CCM_02787 or CCM_05827 or CCM_02787 or CCM_02942	Phospholipid metabolism	1. improve gene annotation based on iWV1170 (Vongsangnak et al., 2017)
row_1481	r1526	Acylglycerone-phosphate reductase	nadph[c] + acylglycerone phosphates[c] => nadp(+)[c] + 1-acyl-sn-glycerol 3-phosphate[c]	1.1.1.101	CCM_06840 or CCM_02900 or CCM_06840	CCM_06840 or CCM_02900 or CCM_06840 or CCM_00856 or CCM_02900 or CCM_05122 or CCM_06840	Phospholipid metabolism	1. improve gene annotation based on iWV1170 (Vongsangnak et al., 2017)
row_1482	r1528	Phosphatidylinositol 3-kinase	1-phosphatidyl-1d-myo-inositols[c] + atp[c] => adp[c] + 1-phosphatidyl-1d-myo-inositol 3-phosphate[c]	2.7.1.137	CCM_04900 or CCM_03362	CCM_04900 or CCM_03362	Phospholipid metabolism
row_1483	r1536	Phosphoinositide phospholipase C	1-phosphatidyl-1d-myo-inositol 4,5-bisphosphates[c] => diacylglycerol[c] + 1d-myo-inositol 1,4,5-trisphosphate[c]	3.1.4.11	CCM_05033 or CCM_05033 or CCM_05033	CCM_05033 or CCM_05033 or CCM_05033 or CCM_05033 or CCM_06860	Phospholipid metabolism	1. improve gene annotation based on iWV1170 (Vongsangnak et al., 2017)
row_1484	r1540	Phospholipase A	acyl-carrier protein[c] + phosphatidylcholines[c] => acyl-[acp][c] + lysophosphatidylcholine[c]	3.1.1.4:3.1.1.32	CCM_07444	CCM_07444	Phospholipid metabolism
row_1485	r1542	Phospholipase D	h2o[c] + phosphatidylcholines[c] => choline[c] + phosphatidate[c]	3.1.4.4;ec-code/3.1.4.4	CCM_00524 or CCM_02988 or CCM_04322	CCM_00524 or CCM_02988 or CCM_04322	Phospholipid metabolism
row_1486	r1546	Lysophospholipase	h2o[c] + lysophosphatidylcholine[c] => glycerophosphocholine[c] + monocarboxylic acid anion[c]	3.1.1.5	CCM_01743 or CCM_02898 or CCM_01743 or CCM_02898 or CCM_03865 or CCM_08626 or CCM_01743 or CCM_02898	CCM_01743 or CCM_02898 or CCM_01743 or CCM_02898 or CCM_03865 or CCM_08626 or CCM_01743 or CCM_02898 or CCM_01743 or CCM_02898 or CCM_03865 or CCM_04161 or CCM_04741 or CCM_04931 or CCM_06999	Phospholipid metabolism	1. improve gene annotation based on iWV1170 (Vongsangnak et al., 2017)
row_1487	r1559	Ethanolamine kinase	atp[c] + ethanolamine[c] => adp[c] + ethanolamine phosphate[c]	2.7.1.82;ec-code/2.7.1.82	CCM_01118	CCM_01118	Ethanolamine, choline, phosphocholine metabolism
row_1488	r1560	Phosphoethanolamine N-methyltransferase	3 s-adenosyl-l-methionine[c] + ethanolamine phosphate[c] => 3 s-adenosyl-l-homocysteine[c] + choline phosphate[c]	2.1.1.103	CCM_07258	CCM_07258	Ethanolamine, choline, phosphocholine metabolism
row_1489	r1561	Choline kinase	atp[c] + choline[c] => adp[c] + choline phosphate[c]	2.7.1.32;ec-code/2.7.1.32	CCM_04857	CCM_04857	Ethanolamine, choline, phosphocholine metabolism
row_1490	r1563	Cholinephosphate cytidylyltransferase	ctp[c] + choline phosphate[c] => diphosphate[c] + cdp-choline[c]	2.7.7.15;ec-code/2.7.7.15	CCM_08417	CCM_08417	Ethanolamine, choline, phosphocholine metabolism
row_1491	r1564	Phosphoethanolamine transferase	ctp[c] + ethanolamine phosphate[c] => diphosphate[c] + cdp-ethanolamine[c]	2.7.7.14;ec-code/2.7.7.14	CCM_09577	CCM_09577	Ethanolamine, choline, phosphocholine metabolism
row_1492	r1569	Sphinganine kinase	atp[c] + phytosphingosine[c] => adp[c] + phytosphingosine 1-phosphate[c]	2.7.1.91	CCM_00739	CCM_00739	Sphingoglycolipid metabolism
row_1493	r1570	Sphingosine-1-phosphate lyase	sphinganine 1-phosphate[c] => hexadecanal[c] + ethanolamine phosphate[c]	4.1.2.27;ec-code/4.1.2.27	CCM_01057	CCM_01057	Sphingoglycolipid metabolism
row_1494	r1572	Sphingosine-1-phosphate lyase	phytosphingosine 1-phosphate[c] => hexadecanal[c] + ethanolamine phosphate[c]	4.1.2.27	CCM_01057 or CCM_01057	CCM_01057 or CCM_01057	Sphingoglycolipid metabolism
row_1495	r1576	Ceramide hydroxylase	nadph[c] + o2[c] + dihydroceramides[c] => nadp(+)[c] + phytoceramides[c]		CCM_01655	CCM_01655	Sphingoglycolipid metabolism
row_1496	r1577	Fatty acid desaturase	dihydroceramides[c] => ceramides[c]	1.14.-.-	CCM_09611	CCM_09611	Sphingoglycolipid metabolism
row_1497	r1584	Sphingomyelin phosphodiesterase	h2o[c] + ceramide phosphocholines[c] => ceramides[c] + choline phosphate[c]	3.1.4.12	CCM_02087 or CCM_03231	CCM_02087 or CCM_03231	Sphingoglycolipid metabolism
row_1498	r1587	Arylsulfatase	h2o[c] + galactosylceramide sulfates[c] => sulfate[c] + galactocyl ceremide[c]	3.1.6.1	CCM_08538 or CCM_09356	CCM_05254 or CCM_08538 or CCM_09356 or CCM_05254 or CCM_07457 or CCM_08538 or CCM_09356	Sphingoglycolipid metabolism	1. improve gene annotation based on iWV1170 (Vongsangnak et al., 2017)
row_1499	r1588	Diacylglycerol O-acyltransferase	diacylglycerol[c] + 0.0242 hexadecenoyl-[acp][c] + 0.1499 octadecadienoyl-[acp][c] + 0.471 palmitoyl-[acp][c] + 0.1535 stearoyl-[acp][c] + 0.5328 oleoyl-[acp][c] + 2.3362 linoleoyl-[acp][c] => acyl-carrier protein[c] + triacylglycerol[c]	2.3.1.20	CCM_03961 or CCM_05029	CCM_03961 or CCM_05029	Glycerolipid biosynthesis
row_1500	r1589	Triacylglycerol lipase	h2o[c] + triacylglycerol[c] => diacylglycerol[c] + 0.0242 hexadecenoyl-[acp][c] + 0.1499 octadecadienoyl-[acp][c] + 0.471 palmitoyl-[acp][c] + 0.1535 stearoyl-[acp][c] + 0.5328 oleoyl-[acp][c] + 2.3362 linoleoyl-[acp][c]	3.1.1.3	CCM_03046 or CCM_03562 or CCM_04970 or CCM_08221 or CCM_09597 or CCM_08967 or CCM_05287 or CCM_04892 or CCM_06567 or CCM_04892	CCM_00456 or CCM_03046 or CCM_03562 or CCM_04970 or CCM_08221 or CCM_09597 or CCM_08967 or CCM_05287 or CCM_04892 or CCM_06567 or CCM_04892 or CCM_00456 or CCM_00581 or CCM_00909 or CCM_01925 or CCM_02982 or CCM_03046 or CCM_05287 or CCM_06112 or CCM_06233 or CCM_06959 or CCM_07909 or CCM_08202 or CCM_08435 or CCM_09089 or CCM_09389 or CCM_09597	Glycerolipid biosynthesis	1. improve gene annotation based on iWV1170 (Vongsangnak et al., 2017)
row_1501	r1644	Phospholipid diacylglycerol acyltransferase	diacylglycerol[c] + phosphatidylcholines[c] => lysophosphatidylcholine[c] + triacylglycerol[c]	2.3.1.158	CCM_01242	CCM_01242	Glycerolipid biosynthesis
row_1502	r1651	Phospholipase C	phosphatidylcholines[c] => diacylglycerol[c] + choline phosphate[c]	3.1.4.3	CCM_08292 or CCM_08305 or CCM_08323 or CCM_04826	CCM_08292 or CCM_08305 or CCM_08323 or CCM_04826	Glycerolipid biosynthesis
row_1503	r1718	Nicotinamidase	h2o[m] + nicotinamide[m] => nh3[m] + nicotinate[m]	3.5.1.19	CCM_08805	CCM_08805	Nicotinate and nicotinamide metabolism
row_1504	r1719	Nicotinamidase	h2o[c] + nicotinamide[c] => nh3[c] + nicotinate[c]	3.5.1.19	CCM_05240 or CCM_00075	CCM_05240 or CCM_00075	Nicotinate and nicotinamide metabolism
row_1505	r1727	Nicotinate phosphoribosyltransferase	5-phospho-alpha-d-ribose 1-diphosphate[c] + h2o[c] + nicotinate[c] => diphosphate[c] + nicotinate d-ribonucleotide[c]	2.4.2.11	CCM_07624	CCM_07624	Nicotinate and nicotinamide metabolism
row_1506	r1751	Protoporphyrinogen oxidase	protoporphyrinogen[c] + o2[m] => h2o[m] + protoporphyrin[m]	1.3.3.4	CCM_00262	CCM_00262	Porphyrin and chlorophyll metabolism
row_1507	r1756	Cytochrome c1 heme lyase	heme b[m] + apocytochrome c[m] => cytochrome c[m]	4.4.1.17	CCM_08580 or CCM_04455	CCM_08580 or CCM_04455	Porphyrin and chlorophyll metabolism
row_1508	r1784	Acid phosphatase	fmn[c] => phosphate[c] + riboflavin[c]	3.1.3.2	CCM_05599 or CCM_00481	CCM_00187 or CCM_05599 or CCM_00481 or CCM_00187 or CCM_00481 or CCM_02266 or CCM_05160 or CCM_07556 or CCM_07965 or CCM_07972 or CCM_08674 or CCM_08728	Riboflavin, FMN and FAD metabolism	1. improve gene annotation based on iWV1170 (Vongsangnak et al., 2017)
row_1509	r1786	Acid phosphatase	fmn[e] => phosphate[e] + riboflavin[e]	3.1.3.2	CCM_02266 or CCM_08728 or CCM_02266 or CCM_08728 or CCM_02266 or CCM_08728	CCM_00187 or CCM_02266 or CCM_08728 or CCM_02266 or CCM_08728 or CCM_02266 or CCM_08728 or CCM_00187 or CCM_00481 or CCM_02266 or CCM_05160 or CCM_07556 or CCM_07965 or CCM_07972 or CCM_08674 or CCM_08728	Riboflavin, FMN and FAD metabolism	1. improve gene annotation based on iWV1170 (Vongsangnak et al., 2017)
row_1510	r1797	Biotin holocarboxylase synthetase/biotin-protein ligase	biotinyl-5'-amp[c] + apo-[carboxylase][c] => amp[c] + holo-[carboxylase][c]	6.3.4.9:6.3.4.10:6.3.4.11:6.3.4.15	CCM_05319	CCM_05319	Biotin metabolism
row_1511	r1800	Phenylacetyl-CoA ligase	atp[c] + coenzyme a[c] + phenylacetate[c] <=> amp[c] + diphosphate[c] + phenylacetyl-coa[c]	6.2.1.30	CCM_06033 or CCM_00779 or CCM_06033 or CCM_08214 or CCM_00779	CCM_06033 or CCM_00779 or CCM_06033 or CCM_08214 or CCM_00779	Penicillin and cephalosporin biosynthesis
row_1512	r1808	Isopenicillin N-CoA epimerase	isopenicillin n[c] => penicillin n[c]	5.1.1.17	CCM_01386	CCM_01386	Penicillin and cephalosporin biosynthesis
row_1513	r1809	Beta-lactamase	penicillins[c] => penicillanic acid[c]	3.5.2.6	CCM_00428 or CCM_05721 or CCM_08641 or CCM_05721 or CCM_08641	CCM_00428 or CCM_05721 or CCM_08641 or CCM_05721 or CCM_08641 or CCM_01164 or CCM_01197 or CCM_03478 or CCM_04150 or CCM_04156	Penicillin and cephalosporin biosynthesis	1. improve gene annotation based on iWV1170 (Vongsangnak et al., 2017)
row_1514	r1814	Fatty acid synthase	acetyl-coa[c] + 9 malonyl-coa[c] + o2[c] => norsolorinic acid[c]		CCM_01921 or CCM_02998	CCM_01921 or CCM_02998	Aflatoxin biosynthesis
row_1515	r1827	Versicolorin B synthase	versiconal[c] => h2o[c] + versicolorin b[c]		CCM_01940	CCM_01940	Aflatoxin biosynthesis
row_1516	r1829	1,3,6,8-tetrahydroxynaphthalene reductase	nadph[c] + versicolorin a[c] => h2o[c] + nadp(+)[c] + 6-demethylsterigmatocystin[c]	1.1.-.-	CCM_03662	CCM_03662	Aflatoxin biosynthesis
row_1517	r1839	O-Methylsterigmatocystin oxidoreductase	nadph[c] + o2[c] + 7-o-methylsterigmatocystin[c] => h2o[c] + nadp(+)[c] + aflatoxin b1[c]	1.14.1.-	CCM_01530	CCM_01530	Aflatoxin biosynthesis
row_1518	r1870	Flavonoid 3-monooxygenase	nadph[c] + o2[c] + naringenin[c] => h2o[c] + nadp(+)[c] + eriodictyol[c]	1.14.13.21	CCM_06054	CCM_06054	Flavonoid Biosynthesis
row_1519	r1877	Tyrosinase	l-tyrosine[c] + o2[c] => h2o[c] + l-dopaquinone[c]	1.14.18.1	CCM_02058	CCM_02058 or CCM_02697 or CCM_04043 or CCM_08750 or CCM_09562	Melanin biosynthesis	1. improve gene annotation based on iWV1170 (Vongsangnak et al., 2017)
row_1520	r1988	Amino acid permease	l-arginine[e] => l-arginine[c]		CCM_02825 or CCM_07738 or CCM_08184 or CCM_08994 or CCM_09228 or CCM_02825 or CCM_07738 or CCM_08184 or CCM_08994 or CCM_09228 or CCM_02688 or CCM_08453 or CCM_02688 or CCM_08184 or CCM_08453	CCM_02825 or CCM_07738 or CCM_08184 or CCM_08994 or CCM_09228 or CCM_02825 or CCM_07738 or CCM_08184 or CCM_08994 or CCM_09228 or CCM_02688 or CCM_08453 or CCM_02688 or CCM_08184 or CCM_08453	Transport, plasma membrane (Amino acids)
row_1521	r1997	Amino acid permease	l-aspartate[e] => l-aspartate[c]		CCM_02825 or CCM_07738 or CCM_08184 or CCM_08994 or CCM_09228 or CCM_02825 or CCM_07738 or CCM_08184 or CCM_08994 or CCM_09228 or CCM_00736 or CCM_02688 or CCM_08453 or CCM_02688 or CCM_08453 or CCM_02688 or CCM_08184 or CCM_08453	CCM_02825 or CCM_07738 or CCM_08184 or CCM_08994 or CCM_09228 or CCM_02825 or CCM_07738 or CCM_08184 or CCM_08994 or CCM_09228 or CCM_00736 or CCM_02688 or CCM_08453 or CCM_02688 or CCM_08453 or CCM_02688 or CCM_08184 or CCM_08453	Transport, plasma membrane (Amino acids)
row_1522	r2007	Amino acid permease	glycine[e] => glycine[c]		CCM_02825 or CCM_07738 or CCM_08184 or CCM_08994 or CCM_09228 or CCM_02825 or CCM_07738 or CCM_08184 or CCM_08994 or CCM_09228 or CCM_02688 or CCM_08453 or CCM_02688 or CCM_08453 or CCM_02688 or CCM_08184 or CCM_08453	CCM_02825 or CCM_07738 or CCM_08184 or CCM_08994 or CCM_09228 or CCM_02825 or CCM_07738 or CCM_08184 or CCM_08994 or CCM_09228 or CCM_02688 or CCM_08453 or CCM_02688 or CCM_08453 or CCM_02688 or CCM_08184 or CCM_08453	Transport, plasma membrane (Amino acids)
row_1523	r2035	Amino acid permease	l-methionine[e] => l-methionine[c]		CCM_02825 or CCM_07738 or CCM_08184 or CCM_08994 or CCM_09228 or CCM_02825 or CCM_07738 or CCM_08184 or CCM_08994 or CCM_09228 or CCM_00213 or CCM_04655 or CCM_02688 or CCM_08453 or CCM_02688 or CCM_08184 or CCM_08453	CCM_02825 or CCM_07738 or CCM_08184 or CCM_08994 or CCM_09228 or CCM_02825 or CCM_07738 or CCM_08184 or CCM_08994 or CCM_09228 or CCM_00213 or CCM_04655 or CCM_02688 or CCM_08453 or CCM_02688 or CCM_08184 or CCM_08453	Transport, plasma membrane (Amino acids)
row_1524	r2044	Amino acid permease	l-proline[e] => l-proline[c]		CCM_02825 or CCM_07738 or CCM_08184 or CCM_08994 or CCM_09228 or CCM_04891 or CCM_06868 or CCM_02825 or CCM_07738 or CCM_08184 or CCM_08994 or CCM_09228 or CCM_04891 or CCM_08789 or CCM_04891 or CCM_06868 or CCM_06911 or CCM_04891 or CCM_06868 or CCM_02688 or CCM_08453 or CCM_02688 or CCM_08184 or CCM_08453	CCM_02825 or CCM_07738 or CCM_08184 or CCM_08994 or CCM_09228 or CCM_04891 or CCM_06868 or CCM_02825 or CCM_07738 or CCM_08184 or CCM_08994 or CCM_09228 or CCM_04891 or CCM_08789 or CCM_04891 or CCM_06868 or CCM_06911 or CCM_04891 or CCM_06868 or CCM_02688 or CCM_08453 or CCM_02688 or CCM_08184 or CCM_08453	Transport, plasma membrane (Amino acids)
row_1525	r2074	Amino acid permease	l-lysine[e] => l-lysine[c]		CCM_02825 or CCM_07738 or CCM_08184 or CCM_08994 or CCM_09228 or CCM_02825 or CCM_07738 or CCM_08184 or CCM_08994 or CCM_09228 or CCM_02688 or CCM_08453 or CCM_02688 or CCM_08184 or CCM_08453 or CCM_02373	CCM_02825 or CCM_07738 or CCM_08184 or CCM_08994 or CCM_09228 or CCM_02825 or CCM_07738 or CCM_08184 or CCM_08994 or CCM_09228 or CCM_02688 or CCM_08453 or CCM_02688 or CCM_08184 or CCM_08453 or CCM_02373	Transport, plasma membrane (Amino acids)
row_1526	r2093	Sulfate transporter	sulfate[e] => sulfate[c]		CCM_00881 or CCM_06311	CCM_00881 or CCM_06311	Transport, plasma membrane (Other compounds)
row_1527	r2099	Potassium ion transporter	hydrogen[e] + potassium[e] <=> potassium[c]		CCM_01486 or CCM_07165 or CCM_01486 or CCM_07165	CCM_01486 or CCM_07165 or CCM_01486 or CCM_07165	Transport, plasma membrane (Other compounds)
row_1528	r2101	Na+/H+ exchanger	sodium[e] <=> sodium[c] + hydrogen[e]		CCM_08056	CCM_08056	Transport, plasma membrane (Other compounds)
row_1529	R00078_c	Fe(II):oxygen oxidoreductase;	4 fe2+[c] => 2 h2o[c] + 4 fe3+[c]	ec-code/1.16.3.1	CCM_00224	CCM_00224	Porphyrin and chlorophyll metabolism
row_1530	R00086_c	ATP phosphohydrolase	atp[c] + h2o[c] => adp[c] + phosphate[c]	3.6.3.9;3.6.4.1;ec-code/3.6.1.15;ec-code/3.6.1.3;ec-code/3.6.1.5;ec-code/3.6.1.8	CCM_00302 or CCM_02511 or CCM_04641 or CCM_05534 or CCM_08700	CCM_00302 or CCM_02511 or CCM_04641 or CCM_05534 or CCM_08700	Purine metabolism
row_1531	R00100_c	NADH:ferricytochrome-b5 oxidoreductase	nadh[c] + 2 ferricytochrome b5[c] => nad(+)[c] + 2 ferrocytochrome b5[c]	ec-code/1.6.2.2	CCM_00077 or CCM_02639 or CCM_05498 or CCM_08034	CCM_00077 or CCM_02639 or CCM_05498 or CCM_08034	Amino sugar and nucleotide sugar metabolism
row_1532	R00102_c	NAD+ glycohydrolase	h2o[c] + nad(+)[c] => 5-deoxy-d-ribofuranos-5-yl-adp[c] + nicotinamide[c]	ec-code/3.2.2.5;ec-code/3.2.2.6;ec-code/3.5.1.-	CCM_01648 or CCM_04691 or CCM_05249 or CCM_05955	CCM_01648 or CCM_04691 or CCM_05249 or CCM_05955	Nicotinate and nicotinamide metabolism
row_1533	R00126_c	ADP:ATP adenylyltransferase	adp[c] + atp[c] => phosphate[c] + p1,p4-bis(5'-adenosyl)tetraphosphate[c]	ec-code/2.7.7.53	CCM_02703 or CCM_02754	CCM_02703 or CCM_02754	Purine metabolism
row_1534	R00127_c	ATP:AMP phosphotransferase	amp[c] + atp[c] => 2 adp[c]	ec-code/2.7.4.3	CCM_04983 or CCM_07479 or CCM_03940	CCM_04983 or CCM_07479 or CCM_03940	Purine metabolism
row_1535	R00132_c	carbonate hydro-lyase (carbon-dioxide-forming);	carbonic acid[c] => co2[c] + h2o[c]	ec-code/4.2.1.1	CCM_01858 or CCM_08864	CCM_01858 or CCM_08864	Oxidative phosphorylation
row_1536	R00196_c	(S)-Lactate:ferricytochrome-c 2-oxidoreductase	(s)-lactate[c] + 2 ferricytochrome c[c] => pyruvate[c] + 2 ferrocytochrome c[c]	ec-code/1.1.2.3	CCM_01896 or CCM_02991 or CCM_08217	CCM_01896 or CCM_02991 or CCM_08217	Pyruvate metabolism
row_1537	R00282_c	NADPH:acceptor oxidoreductase	nadph[c] + acceptor[c] => nadp(+)[c] + reduced acceptor[c]	ec-code/1.6.99.1	CCM_04115 or CCM_08806 or CCM_09024	CCM_04115 or CCM_08806 or CCM_09024	Oxidative phosphorylation
row_1538	R00317_c	Acetyl phosphate phosphohydrolase	h2o[c] + acetyl phosphate[c] => acetate[c] + phosphate[c]	ec-code/3.6.1.7	CCM_06336	CCM_06336	Pyruvate metabolism
row_1539	R00351_c	acetyl-CoA:oxaloacetate C-acetyltransferase (thioester-hydrolysing)	citrate[c] + coenzyme a[c] => acetyl-coa[c] + h2o[c] + oxaloacetate[c]	ec-code/2.3.3.1;ec-code/2.3.3.3;ec-code/2.3.3.16	CCM_03132 or CCM_05696 or CCM_08876	CCM_03132 or CCM_05696 or CCM_08876	Tricarboxylic acid cycle and glyoxylate/dicarboxylate metabolism
row_1540	R00471_c	4-hydroxy-2-oxoglutarate glyoxylate-lyase (pyruvate-forming)	(4r)-4-hydroxy-2-oxoglutarate[c] => pyruvate[c] + glyoxylate[c]	ec-code/4.1.3.16	CCM_05289 or CCM_07759 or CCM_07861	CCM_05289 or CCM_07759 or CCM_07861	Arginine and proline metabolism
row_1541	R00533_c	Sulfite:oxygen oxidoreductase	h2o[c] + sulfite[c] => h2o2[c] + sulfate[c]	ec-code/1.8.3.1	CCM_06046	CCM_06046	Sulfur metabolism
row_1542	R00565_c	L-Arginine:glycine amidinotransferase	glycine[c] + l-arginine[c] => l-ornithine[c] + guanidinoacetate[c]	ec-code/2.1.4.1	CCM_04987	CCM_04987	Glycine, serine and threonine metabolism
row_1543	R00597_c	S-adenosyl-L-methionine:tRNA guanine N1-methyltransferase;	s-adenosyl-l-methionine[c] + trna guanine[c] => s-adenosyl-l-homocysteine[c] + trna containing n1-methylguanine[c]	ec-code/2.1.1.228	CCM_06943	CCM_06943	Cysteine and methionine metabolism
row_1544	R00608_c	Methanol:oxygen oxidereductase	methanol[c] => formaldehyde[c] + h2o2[c]	ec-code/1.1.3.13	CCM_09512	CCM_09512	Methane metabolism
row_1545	R00610_c	sarcosine:oxygen oxidoreductase (demethylating)	h2o[c] + sarcosine[c] => formaldehyde[c] + glycine[c] + h2o2[c]	ec-code/1.5.3.1	CCM_00374 or CCM_04511 or CCM_04603 or CCM_04974 or CCM_05950 or CCM_09198	CCM_00374 or CCM_04511 or CCM_04603 or CCM_04974 or CCM_05950 or CCM_09198	Glycine, serine and threonine metabolism
row_1546	R00815_c	phenol,NADPH:oxogen oxidoreductase (2-hydroxylating)	nadph[c] + phenol[c] => h2o[c] + nadp(+)[c] + catechol[c]	ec-code/1.14.13.7	CCM_03625 or CCM_05662 or CCM_09091	CCM_03625 or CCM_05662 or CCM_09091	Aminobenzoate degradation
row_1547	R00817_c	Catechol:oxygen 1,2-oxidoreductase(decyclizing)	catechol[c] => cis,cis-muconate[c]	ec-code/1.13.11.1	CCM_05331 or CCM_08212	CCM_05331 or CCM_08212	Aminobenzoate degradation
row_1548	R00818_c	salicylate,NADH:oxygen oxidoreductase (1-hydroxylating, decarboxylating)	nadh[c] + salicylate[c] => co2[c] + h2o[c] + nad(+)[c] + catechol[c]	ec-code/1.14.13.1	CCM_00583 or CCM_02700 or CCM_06214 or CCM_08211 or CCM_08274 or CCM_08664	CCM_00583 or CCM_02700 or CCM_06214 or CCM_08211 or CCM_08274 or CCM_08664	Dioxin degradation
row_1549	R00821_c	2,3-dihydroxybenzoate carboxy-lyase	2,3-dihydroxybenzoate[c] => co2[c] + catechol[c]	ec-code/4.1.1.46	CCM_08209	CCM_08209	Aminobenzoate degradation
row_1550	R00866_c	ATP:D-fructose 1-phosphotransferase	atp[c] + d-fructose[c] => adp[c] + d-fructose 1-phosphate[c]	ec-code/2.7.1.3	CCM_05591	CCM_05591	Mannose/Mannitol, Fructose and Sorbose/Sorbitol metabolism
row_1551	R00966_c	UMP:diphosphate phospho-alpha-D-ribosyltransferase	diphosphate[c] + ump[c] => 5-phospho-alpha-d-ribose 1-diphosphate[c] + uracil[c]	ec-code/2.4.2.9	CCM_02534 or CCM_03945	CCM_02534 or CCM_03945	Pyrimidine metabolism
row_1552	R01005_c	UDPglucose:dolichyl-phosphate beta-D-glucosyltransferase	udp-glucose[c] => udp[c] + dolichyl beta-d-glucosyl phosphate[c]	ec-code/2.4.1.117	CCM_07183	CCM_07183	N Glycan biosynthesis
row_1553	R01025_c	choline:acceptor 1-oxidoreductase	choline[c] + acceptor[c] => betaine aldehyde[c] + reduced acceptor[c]	ec-code/1.1.99.1	CCM_01940 or CCM_05124 or CCM_06408	CCM_01940 or CCM_05124 or CCM_06408	Glycine, serine and threonine metabolism
row_1554	R01030_c	sn-Glycero-3-phosphocholine glycerophosphohydrolase	h2o[c] + sn-glycero-3-phosphocholine[c] => choline[c] + glycerol 3-phosphate[c]	ec-code/3.1.4.2;ec-code/3.1.4.46	CCM_06073 or CCM_05136 or CCM_08480	CCM_06073 or CCM_05136 or CCM_08480	Glycerophospholipid biosynthesis
row_1555	R01056_c	D-ribose-5-phosphate aldose-ketose-isomerase	d-ribose 5-phosphate[c] => d-ribulose 5-phosphate[c]	ec-code/5.3.1.6	CCM_00462 or CCM_01641 or CCM_08256	CCM_00462 or CCM_01641 or CCM_08256	Pentose phosphate pathway
row_1556	R01101_c	melibiose galactohydrolase	h2o[c] => d-galactose[c] + d-glucose[c]	ec-code/3.2.1.22	CCM_08208 or CCM_09074	CCM_08208 or CCM_09074	Galactose metabolism
row_1557	R01274_c	palmitoyl-CoA hydrolase	h2o[c] + palmitoyl-coa[c] => coenzyme a[c] + hexadecanoic acid[c]	ec-code/3.1.2.2;ec-code/3.1.2.22	CCM_08776	CCM_08776	Fatty acid elongation
row_1558	R01280_c	Palmitate:CoA ligase (AMP-forming)	atp[c] + coenzyme a[c] + hexadecanoic acid[c] => amp[c] + diphosphate[c] + palmitoyl-coa[c]	ec-code/6.2.1.3	CCM_05072 or CCM_05690 or CCM_08889	CCM_05072 or CCM_05690 or CCM_08889	Fatty acid biosynthesis
row_1559	R01295_c	benzoate,[reduced NADPH---hemoprotein reductase]:oxygen oxidoreductase (4-hydroxylating)	benzoate[c] + [reduced nadph---hemoprotein reductase][c] => 4-hydroxybenzoate[c] + h2o[c] + [oxidized nadph---hemoprotein reductase][c]	ec-code/1.14.14.92	CCM_08604	CCM_08604	Aminobenzoate degradation
row_1560	R01312_c	Phosphatidylcholine cholinephosphohydrolase	h2o[c] + phosphatidylcholines[c] => choline phosphate[c] + 1,2-diacyl-sn-glycerol[c]	ec-code/3.1.4.3	CCM_04826 or CCM_08292 or CCM_08305 or CCM_08323	CCM_04826 or CCM_08292 or CCM_08305 or CCM_08323	Glycerophospholipid biosynthesis
row_1561	R01315_c	phosphatidylcholine 2-acylhydrolase	h2o[c] + phosphatidylcholines[c] => fatty acid[c] + 1-acyl-sn-glycero-3-phosphocholine[c]	ec-code/3.1.1.4	CCM_08202 or CCM_02980	CCM_08202 or CCM_02980	Glycerophospholipid biosynthesis
row_1562	R01352_c	2-acylglycerol acylhydrolase	h2o[c] + 2-acylglycerol[c] => glycerol[c] + fatty acid[c]	ec-code/3.1.1.23	CCM_07647	CCM_07647	Glycerolipid biosynthesis
row_1563	R01408_c	formamide hydro-lyase (cyanide-forming)	formamide[c] => h2o[c] + hydrogen cyanide[c]	ec-code/4.2.1.66	CCM_07886	CCM_07886	Cyanoamino acid metabolism
row_1564	R01416_c	Agmatine iminohydrolase	agmatine[c] + h2o[c] => nh3[c] + n-carbamoylputrescine[c]	ec-code/3.5.3.12	CCM_03168 or CCM_08592 or CCM_09487	CCM_03168 or CCM_08592 or CCM_09487	Arginine and proline metabolism
row_1565	R01451_c	Cholesterol:NAD+ delta7-oxidoreductase	nad(+)[c] + cholesterol[c] => nadh[c] + 7-dehydrocholesterol[c]	ec-code/1.3.1.21	CCM_08633	CCM_08633	Steroid biosynthesis
row_1566	R01462_c	cholesterol ester acylhydrolase	h2o[c] + cholesterol ester[c] => cholesterol[c] + fatty acid[c]	ec-code/3.1.1.13	CCM_03413 or CCM_08202	CCM_03413 or CCM_08202	Steroid biosynthesis
row_1567	R01494_c	N-Acylsphingosine amidohydrolase	h2o[c] + n-acylsphingosine[c] => fatty acid[c] + sphingosine[c]	ec-code/3.5.1.23	CCM_02037 or CCM_04614 or CCM_05845	CCM_02037 or CCM_04614 or CCM_05845	Sphingolipid biosynthesis
row_1568	R01514_c	ATP:(R)-glycerate 3-phosphotransferase	atp[c] + d-glycerate[c] => 3-phospho-d-glycerate[c] + adp[c]	ec-code/2.7.1.31	CCM_04216	CCM_04216	Glycine, serine and threonine metabolism
row_1569	R01560_c	Adenosine aminohydrolase	adenosine[c] + h2o[c] => inosine[c] + nh3[c]	ec-code/3.5.4.4	CCM_09449 or CCM_02911 or CCM_07169	CCM_09449 or CCM_02911 or CCM_07169	Purine metabolism
row_1570	R01626_c	Malonyl-CoA:[acyl-carrier-protein] S-malonyltransferase	acyl-carrier protein[c] + malonyl-coa[c] => coenzyme a[c]	ec-code/2.3.1.39;ec-code/2.3.1.85;ec-code/2.3.1.86;ec-code/2.3.1.-	CCM_09164 or CCM_02997	CCM_09164 or CCM_02997	Fatty acid biosynthesis
row_1571	R01645_c	4-hydroxy-2-oxo-heptandioate succinate-semialdehyde-lyase (pyruvate-forming)	4-hydroxy-2-oxo-heptanedioate[c] => pyruvate[c] + succinate semialdehyde[c]	ec-code/4.1.2.52	CCM_01804	CCM_01804	Pyruvate metabolism
row_1572	R01663_c	dCMP aminohydrolase	dcmp[c] + h2o[c] => dump[c] + nh3[c]	ec-code/3.5.4.12	CCM_00279	CCM_00279	Pyrimidine metabolism
row_1573	R01708_c	Pyridoxine:NADP+ 4-oxidoreductase	nadp(+)[c] + pyridoxine[c] => nadph[c] + pyridoxal[c]	ec-code/1.1.1.65	CCM_02321	CCM_02321	Vitamin B6 metabolism
row_1574	R01711_c	pyridoxine:oxygen oxidoreductase (deaminating)	pyridoxine[c] => h2o2[c] + pyridoxal[c]	ec-code/1.1.3.12;ec-code/1.4.3.5	CCM_03012 or CCM_04235	CCM_03012 or CCM_04235	Vitamin B6 metabolism
row_1575	R01827_c	sedoheptulose-7-phosphate:D-glyceraldehyde-3-phosphate glyceronetransferase	d-glyceraldehyde 3-phosphate[c] + sedoheptulose 7-phosphate[c] => beta-d-fructofuranose 6-phosphate[c] + d-erythrose 4-phosphate[c]	ec-code/2.2.1.2	CCM_03324 or CCM_08905	CCM_03324 or CCM_08905	Pentose phosphate pathway
row_1576	R01845_c	Sedoheptulose 1,7-bisphosphate 1-phosphohydrolase	h2o[c] => phosphate[c] + sedoheptulose 7-phosphate[c]	ec-code/3.1.3.11;ec-code/3.1.3.37	CCM_02605	CCM_02605	Carbon fixation in photosynthetic organisms
row_1577	R01931_c	thiosulfate:cyanide sulfurtranserase	cyanide ion[c] + thiosulfate[c] => sulfite[c] + thiocyanate[c]	ec-code/2.8.1.1	CCM_04151 or CCM_05523	CCM_04151 or CCM_05523	Sulfur metabolism
row_1578	R02025_c	L-methionine:oxidized-thioredoxin S-oxidoreductase	thioredoxin[c] + l-methionine s-oxide[c] => h2o[c] + l-methionine[c] + thioredoxin disulfide[c]	ec-code/1.8.4.13;ec-code/1.8.4.14	CCM_00916	CCM_00916	Cysteine and methionine metabolism
row_1579	R02027_c	Phosphatidylglycerol cholinephosphohydrolase	h2o[c] + phosphatidylglycerol[c] => glycerol 3-phosphate[c] + 1,2-diacyl-sn-glycerol[c]	ec-code/3.1.4.3;ec-code/3.1.4.-	CCM_04826 or CCM_08292 or CCM_08305 or CCM_08323 or CCM_00521	CCM_04826 or CCM_08292 or CCM_08305 or CCM_08323 or CCM_00521	Glycerophospholipid biosynthesis
row_1580	R02057_c	CDPethanolamine:1,2-diacylglycerol ethanolaminephosphotransferase	cdp-ethanolamine[c] + 1,2-diacyl-sn-glycerol[c] => cmp[c] + phosphatidylethanolamines[c]	ec-code/2.7.8.1	CCM_03250 or CCM_07652	CCM_03250 or CCM_07652	Glycerophospholipid biosynthesis
row_1581	R02144_c	S-adenosyl-L-methionine:carnosine N-methyltransferase	s-adenosyl-l-methionine[c] + carnosine[c] => s-adenosyl-l-homocysteine[c] + beta-alanyl-n(pi)-methyl-l-histidine[c]	ec-code/2.1.1.22	CCM_08297	CCM_08297	Histidine metabolism
row_1582	R02208_c	5alpha-pregnane-3,20-dione:NADP+ delta4-oxidoreductase	nadph[c] + progesterone[c] => nadp(+)[c] + 5alpha-pregnane-3,20-dione[c]	ec-code/1.3.1.22	CCM_02138 or CCM_01790	CCM_02138 or CCM_01790	Steroid biosynthesis
row_1583	R02231_c	Cyclohexanone,NADPH:oxygen oxidoreductase (6-hydroxylating 1,2-lactonizing)	nadph[c] + cyclohexanone[c] => h2o[c] + nadp(+)[c] + epsilon-caprolactone[c]	ec-code/1.14.13.22	CCM_02795	CCM_02795	Caprolactam degradation
row_1584	R02239_c	1,2-diacyl-sn-glycerol 3-phosphate phosphohydrolase	h2o[c] + phosphatidate[c] => phosphate[c] + 1,2-diacyl-sn-glycerol[c]	ec-code/3.1.3.4;ec-code/3.1.3.81	CCM_05427 or CCM_01708	CCM_05427 or CCM_01708	Glycerolipid biosynthesis
row_1585	R02241_c	acyl-CoA:1-acyl-sn-glycerol-3-phosphate 2-O-acyltransferase	coenzyme a[c] + phosphatidate[c] => acyl-coa[c] + 1-acyl-sn-glycerol 3-phosphate[c]	ec-code/2.3.1.51	CCM_02787 or CCM_05827 or CCM_08202 or CCM_03720	CCM_02787 or CCM_05827 or CCM_08202 or CCM_03720	Glycerolipid biosynthesis
row_1586	R02250_c	triacylglycerol acylhydrolase	h2o[c] + triacylglycerol[c] => fatty acid[c] + 1,2-diacyl-sn-glycerol[c]	ec-code/3.1.1.3	CCM_08435 or CCM_08202 or CCM_06233 or CCM_06112	CCM_08435 or CCM_08202 or CCM_06233 or CCM_06112	Glycerolipid biosynthesis
row_1587	R02323_c	nicotinamide ribonucleotide phosphohydrolase	h2o[c] + nicotinamide d-ribonucleotide[c] => phosphate[c] + nicotinamide-beta-riboside[c]	ec-code/3.1.3.5;ec-code/3.1.3.-	CCM_06504 or CCM_04317	CCM_06504 or CCM_04317	Nicotinate and nicotinamide metabolism
row_1588	R02383_c	Monophenol,L-dopa:oxygen oxidoreductase	nadh[c] + tyramine[c] => h2o[c] + nad(+)[c] + dopamine[c]	ec-code/1.14.13.-;ec-code/1.14.18.1	CCM_02058 or CCM_04043 or CCM_07390 or CCM_08750 or CCM_09562	CCM_02058 or CCM_04043 or CCM_07390 or CCM_08750 or CCM_09562	Isoquinoline alkaloid biosynthesis
row_1589	R02422_c	Allantoate amidinohydrolase	h2o[c] + allantoate[c] => urea[c] + ureidoglycolate[c]	ec-code/3.5.3.4	CCM_09208	CCM_09208	Purine metabolism
row_1590	R02480_c	Cytochrome c apocytochrome-c-lyase	heme b[c] + apocytochrome c[c] => cytochrome c[c]	ec-code/4.4.1.17	CCM_04455 or CCM_08580	CCM_04455 or CCM_08580	Porphyrin and chlorophyll metabolism
row_1591	R02529_c	aminoacetone:oxygen oxidoreductase(deaminating)	aminoacetone[c] + h2o[c] => h2o2[c] + methylglyoxal[c] + nh3[c]	ec-code/1.4.3.4;ec-code/1.4.3.21	CCM_00142 or CCM_01805 or CCM_02614 or CCM_05218 or CCM_06912 or CCM_08193	CCM_00142 or CCM_01805 or CCM_02614 or CCM_05218 or CCM_06912 or CCM_08193	Glycine, serine and threonine metabolism
row_1592	R02532_c	4-[(1R)-2-Amino-1-hydroxyethyl]-1,2-benzenediol:oxygen oxidoreductase(deaminating)(flavin-containing)	h2o[c] + l-noradrenaline[c] => h2o2[c] + nh3[c] + 3,4-dihydroxymandelaldehyde[c]	ec-code/1.4.3.4	CCM_00142 or CCM_01805	CCM_00142 or CCM_01805	Phenylalanine, tyrosine and tryptophan biosynthesis (Aromatic amino acids)
row_1593	R02534_c	S-Adenosyl-L-methionine:catechol O-methyltransferase	s-adenosyl-l-methionine[c] + l-noradrenaline[c] => s-adenosyl-l-homocysteine[c] + l-normetanephrine[c]	ec-code/2.1.1.6	CCM_06614	CCM_06614	Phenylalanine, tyrosine and tryptophan biosynthesis (Aromatic amino acids)
row_1594	R02556_c	Deoxyadenosine aminohydrolase	deoxyadenosine[c] + h2o[c] => nh3[c] + deoxyinosine[c]	ec-code/3.5.4.4	CCM_09449	CCM_09449	Purine metabolism
row_1595	R02656_c	Gentisate:oxygen 1,2-oxidoreductase (decyclizing)	2,5-dihydroxybenzoate[c] => maleylpyruvate[c]	ec-code/1.13.11.4	CCM_00823	CCM_00823	Phenylalanine, tyrosine and tryptophan biosynthesis (Aromatic amino acids)
row_1596	R02746_c	1-Acyl-sn-glycero-3-phosphocholine acylhydrolase	h2o[c] + 1-acyl-sn-glycero-3-phosphocholine[c] => fatty acid[c] + sn-glycero-3-phosphocholine[c]	ec-code/3.1.1.5	CCM_04741	CCM_04741	Glycerophospholipid biosynthesis
row_1597	R02747_c	2-Acyl-sn-glycero-3-phosphocholine acylhydrolase	h2o[c] + 2-acyl-sn-glycero-3-phosphocholine[c] => fatty acid[c] + sn-glycero-3-phosphocholine[c]	ec-code/3.1.1.5	CCM_08626 or CCM_04741	CCM_08626 or CCM_04741	Glycerophospholipid biosynthesis
row_1598	R02964_c	NADH:menaquinone oxidoreductase	nadh[c] + menaquinone[c] => nad(+)[c] + menaquinol[c]	ec-code/1.6.5.2	CCM_06005	CCM_06005	Ubiquinone and other terpenoid quinone biosynthesis
row_1599	R03026_c	(S)-3-hydroxybutanoyl-CoA hydro-lyase	(s)-3-hydroxybutanoyl-coa[c] => h2o[c] + crotonoyl-coa[c]	ec-code/4.2.1.17	CCM_01474 or CCM_01647	CCM_01474 or CCM_01647	Lysine metabolism
row_1600	R03057_c	(7E,9E,11Z,14Z)-(5S,6S)-5,6-Epoxyicosa-7,9,11,14-tetraenoate hydrolase	h2o[c] + leukotriene a4[c] => leukotriene b4[c]	ec-code/3.3.2.6	CCM_04998	CCM_04998	Arachidonic acid metabolism
row_1601	R03172_c	(S)-2-methylbutanoyl-CoA:acceptor 2,3-oxidoreductase	acceptor[c] + (s)-2-methylbutanoyl-coa[c] => 2-methylcrotonoyl-coa[c] + reduced acceptor[c]	ec-code/1.3.8.1;ec-code/1.3.8.7;ec-code/1.3.99.12	CCM_05293 or CCM_07749	CCM_05293 or CCM_07749	Valine, leucine and isoleucine metabolism (Branched chain amino acids)
row_1602	R03308_c	3-carboxy-2,5-dihydro-5-oxofuran-2-acetate lyase (decyclizing)	3-carboxy-2,5-dihydro-5-oxofuran-2-acetate[c] => 3-carboxy-cis,cis-muconate[c]	ec-code/5.5.1.5	CCM_05099	CCM_05099	Aminobenzoate degradation
row_1603	R03315_c	ATP:pseudouridine 5'-phosphotransferase	atp[c] + pseudouridine[c] => adp[c] + pseudouridine 5'-phosphate[c]	ec-code/2.7.1.83	CCM_06297	CCM_06297	Pyrimidine metabolism
row_1604	R03332_c	1-Phosphatidyl-D-myo-inositol inositolphosphohydrolase	1-phosphatidyl-1d-myo-inositols[c] + h2o[c] => 1d-myo-inositol 1-phosphate[c] + 1,2-diacyl-sn-glycerol[c]	ec-code/3.1.4.3;ec-code/3.1.4.11;ec-code/4.6.1.13	CCM_04826 or CCM_08292 or CCM_08305 or CCM_08323 or CCM_02309 or CCM_09301 or CCM_07897	CCM_04826 or CCM_08292 or CCM_08305 or CCM_08323 or CCM_02309 or CCM_09301 or CCM_07897	Inositol phosphate metabolism
row_1605	R03353_c	5alpha-Cholest-7-en-3beta-ol delta7-delta8-isomerase	lathosterol[c] => 5alpha-cholest-8-en-3beta-ol[c]	ec-code/5.3.3.5	CCM_07516 or CCM_07586 or CCM_08895	CCM_05593 or CCM_07516 or CCM_08895 or CCM_07586 or CCM_08895 or CCM_05593 or CCM_07516 or CCM_07586 or CCM_08895	Steroid biosynthesis	1. improve gene annotation based on iWV1170 (Vongsangnak et al., 2017)
row_1606	R03409_c	guanosine 3'-diphosphate 5'-triphosphate 5'-phosphohydrolase	h2o[c] + guanosine 3'-diphosphate 5'-triphosphate[c] => phosphate[c] + guanosine 3',5'-bis(diphosphate)[c]	ec-code/3.6.1.11;ec-code/3.6.1.40	CCM_08801	CCM_08801	Purine metabolism
row_1607	R03435_c	1-Phosphatidyl-1D-myo-inositol-4,5-bisphosphate inositoltrisphosphohydrolase	1-phosphatidyl-d-myo-inositol 4,5-bisphosphate[c] + h2o[c] => 1,2-diacyl-sn-glycerol[c] + d-myo-inositol 1,4,5-trisphosphate[c]	ec-code/3.1.4.11	CCM_07897	CCM_07897	Inositol phosphate metabolism
row_1608	R03451_c	N6,N6,N6-Trimethyl-L-lysine,2-oxoglutarate:oxygen oxidoreductase (3-hydroxylating)	2-oxoglutarate[c] + n6,n6,n6-trimethyl-l-lysine[c] => co2[c] + succinate[c] + 3-hydroxy-n6,n6,n6-trimethyl-l-lysine[c]	ec-code/1.14.11.8	CCM_07727	CCM_07727	Lysine metabolism
row_1609	R03478_c	ATP:1D-myo-inositol-1,3,4,6-tetrakisphosphate 5-phosphotransferase	atp[c] + 1d-myo-inositol 1,3,4,6-tetrakisphosphate[c] => adp[c] + 1d-myo-inositol 1,3,4,5,6-pentakisphosphate[c]	ec-code/2.7.1.140	CCM_08832	CCM_08832	Inositol phosphate metabolism
row_1610	R03522_c	RX:glutathione R-transferase	glutathione[c] + rx[c] => halide[c] + r-s-glutathione[c]	ec-code/2.5.1.18	CCM_01615 or CCM_02411 or CCM_02549 or CCM_03961 or CCM_03992 or CCM_05274 or CCM_06544 or CCM_09672	CCM_01615 or CCM_02411 or CCM_02549 or CCM_03961 or CCM_03992 or CCM_05274 or CCM_06544 or CCM_09672	Glutathione biosynthesis
row_1611	R03659_c	L-Methionine:tRNAMet ligase (AMP-forming)	atp[c] + l-methionine[c] + trna(met)[c] => amp[c] + diphosphate[c] + l-methionyl-trna[c]	ec-code/6.1.1.10	CCM_00011 or CCM_07913	CCM_00011 or CCM_07913	Aminoacyl tRNA biosynthesis
row_1612	R03719_c	3alpha,7alpha,12alpha-trihydroxy-5beta-cholanoyl-CoA:propanoyl-CoA C-acyltransferase;	propionyl-coa[c] + choloyl-coa[c] => coenzyme a[c] + 3alpha,7alpha,12alpha-trihydroxy-5beta-24-oxocholestanoyl-coa[c]	ec-code/2.3.1.176	CCM_02487 or CCM_07334	CCM_02487 or CCM_07334	Primary bile acid biosynthesis
row_1613	R03772_c	L-rhamno-1,4-lactone lactonohydrolase	h2o[c] + l-rhamnono-1,4-lactone[c] => l-rhamnonate[c]	ec-code/3.1.1.65	CCM_02003	CCM_02003	Mannose/Mannitol, Fructose and Sorbose/Sorbitol metabolism
row_1614	R03789_c	tRNA-guanosine34:queuine tRNA-D-ribosyltransferase	queuine[c] + trna guanine[c] => guanine[c] + trna queuine[c]	ec-code/2.4.2.29	CCM_05624 or CCM_07337	CCM_05624 or CCM_07337	Cysteine and methionine metabolism
row_1615	R03805_c	S-adenosyl-L-methionine:mRNA (guanine-N7-)-methyltransferase	s-adenosyl-l-methionine[c] + g(5')ppppur-mrna[c] => s-adenosyl-l-homocysteine[c] + m7g(5')pppr-mrna[c]	ec-code/2.1.1.56	CCM_04520	CCM_04520	Cysteine and methionine metabolism
row_1616	R03828_c	GTP:mRNA guanylyltransferase	gtp[c] + (5')pppur-mrna[c] => diphosphate[c] + g(5')ppppur-mrna[c]	ec-code/2.7.7.50	CCM_02636	CCM_02636	Purine metabolism
row_1617	R03893_c	4-Carboxymethylenebut-2-en-4-olide lactonohydrolase	h2o[c] + cis-4-carboxymethylenebut-2-en-4-olide[c] => 2-maleylacetate[c]	ec-code/3.1.1.45	CCM_04801 or CCM_06771	CCM_04801 or CCM_06771	Chlorocyclohexane and chlorobenzene degradation
row_1618	R03938_c	S-Adenosyl-L-methionine:histone-L-lysine N6-methyltransferase	s-adenosyl-l-methionine[c] + histone-l-lysine[c] => s-adenosyl-l-homocysteine[c] + histone n6-methyl-l-lysine[c]	ec-code/2.1.1.43	CCM_06493 or CCM_00746 or CCM_03919 or CCM_07296 or CCM_06781 or CCM_08113	CCM_06493 or CCM_00746 or CCM_03919 or CCM_07296 or CCM_06781 or CCM_08113	Cysteine and methionine metabolism
row_1619	R03942_c	L-rhamnofuranose:NAD+ 1-oxidoreductase	nad(+)[c] + l-rhamnofuranose[c] => nadh[c] + l-rhamnono-1,4-lactone[c]	ec-code/1.1.1.173	CCM_06363	CCM_06363	Mannose/Mannitol, Fructose and Sorbose/Sorbitol metabolism
row_1620	R04072_c	dolichyl-beta-D-mannosyl-phosphate:protein-serine O-D-mannosyltransferase	[protein]-l-serine[c] => 3-o-(alpha-d-mannosyl)-l-serinyl-[protein][c]	ec-code/2.4.1.109	CCM_06553 or CCM_08903 or CCM_09188	CCM_06553 or CCM_08903 or CCM_09188	Glycine, serine and threonine metabolism
row_1621	R04095_c	3-methylbutanoyl-CoA:electron-transfer flavoprotein 2,3-oxidoreductase	fad[c] + 3-isovaleryl-coa[c] => fadh2[c] + 3-methylbut-2-enoyl-coa[c]	ec-code/1.3.8.4;ec-code/1.3.8.7	CCM_05293 or CCM_07749 or CCM_03372	CCM_05293 or CCM_07749 or CCM_03372	Valine, leucine and isoleucine metabolism (Branched chain amino acids)
row_1622	R04212_c	Asp-tRNA(Asn):L-glutamine amido-ligase (ADP-forming)	adp[c] + l-asparaginyl-trna(asn)[c] + l-glutamate[c] + phosphate[c] => atp[c] + h2o[c] + l-glutamine[c] + l-aspartyl-trna(asn)[c]	ec-code/6.3.5.6	CCM_05240 or CCM_01003	CCM_05240 or CCM_01003	Aminoacyl tRNA biosynthesis
row_1623	R04216_c	dolichyl-diphosphooligosaccharide:protein-L-asparagine oligopolysaccharidotransferase	protein asparagine[c] + dolichyl diphosphooligosaccharide[c] => dolichyl diphosphate[c] + glycoprotein with the oligosaccharide chain attached by n-glycosyl linkage to protein l-asparagine[c]	ec-code/2.4.99.18	CCM_06368	CCM_06368	N Glycan biosynthesis
row_1624	R04404_c	Phosphatidyl-myo-inositol-4,5-bisphosphate 4-phosphohydrolase	1-phosphatidyl-d-myo-inositol 4,5-bisphosphate[c] + h2o[c] => 1-phosphatidyl-1d-myo-inositol 4-phosphate[c] + phosphate[c]	ec-code/3.1.3.36	CCM_09079 or CCM_06956	CCM_09079 or CCM_06956	Inositol phosphate metabolism
row_1625	R04420_c	5-Methylthio-5-deoxy-D-ribose-1-phosphate ketol-isomerase	s-methyl-5-thio-d-ribose 1-phosphate[c] => s-methyl-5-thio-d-ribulose 1-phosphate[c]	ec-code/5.3.1.23	CCM_00840	CCM_00840	Cysteine and methionine metabolism
row_1626	R04452_c	1-Alkyl-2-acetyl-sn-glycero-3-phosphocholine acetohydrolase	h2o[c] + 2-acetyl-1-alkyl-sn-glycero-3-phosphocholine[c] => acetate[c] + 1-organyl-2-lyso-sn-glycero-3-phosphocholine[c]	ec-code/3.1.1.47	CCM_07112 or CCM_07702	CCM_07112 or CCM_07702	Ether lipid metabolism
row_1627	R04496_c	S-Adenosyl-L-methionine:protein-C-terminal-S-farnesyl-L-cysteine O-methyltransferase	s-adenosyl-l-methionine[c] + protein c-terminal s-farnesyl-l-cysteine[c] => s-adenosyl-l-homocysteine[c] + protein c-terminal s-farnesyl-l-cysteine methyl ester[c]	ec-code/2.1.1.100	CCM_05030	CCM_05030	Terpenoid backbone biosynthesis
row_1628	R04533_c	(3R)-3-Hydroxybutanoyl-[acyl-carrier protein]:NADP+ oxidoreductase	nadp(+)[c] + 3-hydroxybutanoyl-[acp][c] => acetoacetyl-[acp][c] + nadph[c]	ec-code/1.1.1.100;ec-code/2.3.1.85;ec-code/2.3.1.86;ec-code/2.3.1.-	CCM_00703 or CCM_01693 or CCM_03662 or CCM_03982 or CCM_02998	CCM_00703 or CCM_01693 or CCM_03662 or CCM_03982 or CCM_02998	Fatty acid biosynthesis
row_1629	R04591_c	1-(5-Phosphoribosyl)-5-amino-4-carboxyimidazole:L-aspartate ligase (ADP-forming)	1-(5-phospho-d-ribosyl)-5-amino-4-imidazolecarboxylate[c] + atp[c] + l-aspartate[c] => (2s)-2-[5-amino-1-(5-phospho-beta-d-ribosyl)imidazole-4-carboxamido]succinic acid[c] + adp[c] + phosphate[c]	ec-code/6.3.2.6	CCM_02686 or CCM_09138	CCM_02686 or CCM_09138	Purine metabolism
row_1630	R04620_c	7,8-dihydroneopterin-3'-triphosphate phosphohydrolase (alkaline optimum)	7,8-dihydroneopterin 3'-triphosphate[c] + 3 h2o[c] => 7,8-dihydroneopterin[c] + 3 phosphate[c]	ec-code/3.1.3.1	CCM_03826 or CCM_09478 or CCM_07718	CCM_03826 or CCM_09478 or CCM_07718	Folate biosynthesis
row_1631	R04734_c	4a-hydroxytetrahydrobiopterin hydro-lyase	4a-hydroxytetrahydrobiopterin[c] => h2o[c] + dihydrobiopterin[c]	ec-code/4.2.1.96	CCM_04264	CCM_04264	Folate biosynthesis
row_1632	R04751_c	hexanoyl-CoA:electron-transfer flavoprotein 2,3-oxidoreductase	fad[c] + hexanoyl-coa[c] => fadh2[c] + trans-hex-2-enoyl-coa[c]	ec-code/1.3.3.6;ec-code/1.3.8.1;ec-code/1.3.8.7;ec-code/1.3.8.8	CCM_00678 or CCM_05293 or CCM_07749	CCM_00678 or CCM_05293 or CCM_07749	Fatty acid oxidation
row_1633	R04756_c	cis,cis-3,6-Dodecadienoyl-CoA delta3-cis-delta2-trans-isomerase	cis,cis-3,6-dodecadienoyl-coa[c] => trans,cis-lauro-2,6-dienoyl-coa[c]	ec-code/5.3.3.8	CCM_01892 or CCM_07290	CCM_01892 or CCM_07290	Fatty acid oxidation
row_1634	R04858_c	S-adenosyl-L-methionine:DNA (cytosine-5-)-methyltransferase	s-adenosyl-l-methionine[c] + dna cytosine[c] => s-adenosyl-l-homocysteine[c] + dna 5-methylcytosine[c]	ec-code/2.1.1.37	CCM_03609 or CCM_03831	CCM_03609 or CCM_03831	Cysteine and methionine metabolism
row_1635	R04929_c	ATP:selenate adenylyltransferase	atp[c] + selenate[c] => diphosphate[c] + adenylylselenate[c]	ec-code/2.7.7.4	CCM_06434	CCM_06434	Selenocompound metabolism
row_1636	R04964_c	(3R)-3-Hydroxydodecanoyl-[acyl-carrier-protein]:NADP+ oxidoreductase	nadp(+)[c] + 3-hydroxydodecanoyl-[acp][c] => nadph[c] + 3-oxododecanoyl-[acp][c]	ec-code/1.1.1.100;ec-code/2.3.1.85;ec-code/2.3.1.86;ec-code/2.3.1.-	CCM_00703 or CCM_01693 or CCM_03662 or CCM_03982 or CCM_02998 or CCM_02997	CCM_00703 or CCM_01693 or CCM_03662 or CCM_03982 or CCM_02998 or CCM_02997	Fatty acid biosynthesis
row_1637	R05202_c	ATP:1D-myo-inositol 1,3,4,5,6-pentakisphosphate 2-phosphotransferase	adp[c] + phytic acid[c] => atp[c] + 1d-myo-inositol 1,3,4,5,6-pentakisphosphate[c]	ec-code/2.7.1.158	CCM_01434	CCM_01434	Inositol phosphate metabolism
row_1638	R05287_c	Chloroacetic acid halidohydrolase	h2o[c] + chloroacetic acid[c] => glycolate[c] + hydrochloric acid[c]	ec-code/3.8.1.2;ec-code/3.8.1.3	CCM_01970 or CCM_03854	CCM_01970 or CCM_03854	Chlorocyclohexane and chlorobenzene degradation;Chloroalkane and chloroalkene degradation
row_1639	R05616_c	all-trans-hexaprenyl diphosphate:4-hydroxybenzoate hexaprenyltransferase	4-hydroxybenzoate[c] + all-trans-hexaprenyl diphosphate[c] => diphosphate[c] + 3-hexaprenyl-4-hydroxybenzoate[c]	ec-code/2.5.1.39	CCM_07474 or CCM_08326	CCM_07474 or CCM_08326	Ubiquinone and other terpenoid quinone biosynthesis
row_1640	R05802_c	ATP:1-phosphatidyl-1D-myo-inositol-3-phosphate 5-phosphotransferase	1-phosphatidyl-1d-myo-inositol 3-phosphate[c] + atp[c] => adp[c] + 1-phosphatidyl-1d-myo-inositol 3,5-bisphosphate[c]	ec-code/2.7.1.150	CCM_07600	CCM_07600	Inositol phosphate metabolism
row_1641	R05980_c	Glc2Man9GlcNAc2-[protein] 3-alpha-glucohydrolase (configuration-inverting)	h2o[c] + g00171[c] => d-glucose[c] + g00010[c]	ec-code/3.2.1.207	CCM_07128	CCM_07128	N Glycan biosynthesis
row_1642	R06127_c	GDP-mannose:glycolipid 1,2-alpha-D-mannosyltransferase	g00005[c] + gdp-d-mannose[c] => gdp[c] + g10526[c]	ec-code/2.4.1.131	CCM_02472	CCM_02472	N Glycan biosynthesis
row_1643	R06171_c	L-allo-threonine acetaldehyde-lyase (glycine-forming)	l-allothreonine[c] => acetaldehyde[c] + glycine[c]	ec-code/4.1.2.48;ec-code/4.1.2.49	CCM_08747 or CCM_09574	CCM_08747 or CCM_09574	Glycine, serine and threonine metabolism
row_1644	R06262_c	dolichyl beta-D-glucosyl phosphate:D-Man-alpha-(1->2)-D-Man-alpha-(1->2)-D-Man-alpha-(1->3)-[D-Man-alpha-(1->2)-D-Man-alpha-(1->3)-[D-Man-alpha-(1->2)-D-Man-alpha-(1->6)]-D-Man-alpha-(1->6)]-D-Man-beta-(1->4)-D-GlcNAc-beta-(1->4)-D-GlcNAc-diphosphodolichol alpha-1,3-glucosyltransferase	g00007[c] + dolichyl d-glucosyl phosphate[c] => dolichyl phosphate[c] + g10598[c]	ec-code/2.4.1.267	CCM_07273	CCM_07273	N Glycan biosynthesis
row_1645	R06263_c	dolichyl beta-D-glucosyl phosphate:D-Glc-alpha-(1->3)-D-Man-alpha-(1->2)-D-Man-alpha-(1->2)-D-Man-alpha-(1->3)-[D-Man-alpha-(1->2)-D-Man-alpha-(1->3)-[D-Man-alpha-(1->2)-D-Man-alpha-(1->6)]-D-Man-alpha-(1->6)]-D-Man-beta-(1->4)-D-GlcNAc-beta-(1->4)-D-GlcNAc-diphosphodolichol alpha-1,3-glucosyltransferase	g10598[c] + dolichyl d-glucosyl phosphate[c] => dolichyl phosphate[c] + g10599[c]	ec-code/2.4.1.265	CCM_01588	CCM_01588	N Glycan biosynthesis
row_1646	R06264_c	dolichyl beta-D-glucosyl phosphate:D-Glc-alpha-(1->3)-D-Glc-alpha-(1->3)-D-Man-alpha-(1->2)-D-Man-alpha-(1->2)-D-Man-alpha-(1->3)-[D-Man-alpha-(1->2)-D-Man-alpha-(1->3)-[D-Man-alpha-(1->2)-D-Man-alpha-(1->6)]-D-Man-alpha-(1->6)]-D-Man-beta-(1->4)-D-GlcNAc-beta-(1->4)-D-GlcNAc-diphosphodolichol alpha-1,2-glucosyltransferase	g10599[c] + dolichyl d-glucosyl phosphate[c] => dolichyl phosphate[c] + g00008[c]	ec-code/2.4.1.256;ec-code/2.4.1.-	CCM_00015	CCM_00015	N Glycan biosynthesis
row_1647	R06513_c	dTDPglucose 4,6-hydro-lyase	dtdp-glucose[c] => h2o[c] + dtdp-4-oxo-6-deoxy-d-glucose[c]	ec-code/4.2.1.46	CCM_01068	CCM_01068	Streptomycin biosynthesis
row_1648	R06517_c	acyl-CoA:sphingosine N-acyltransferase	acyl-coa[c] + sphinganine[c] => coenzyme a[c] + dihydroceramide[c]	ec-code/2.3.1.24	CCM_00967 or CCM_01351 or CCM_05215	CCM_00967 or CCM_01351 or CCM_05215	Sphingolipid biosynthesis
row_1649	R06518_c	N-acylsphingosine amidohydrolase	h2o[c] + dihydroceramide[c] => sphinganine[c] + fatty acid[c]	ec-code/3.5.1.23	CCM_08188	CCM_08188	Sphingolipid biosynthesis
row_1650	R06601_c	5-hydroxyisourate amidohydrolase	h2o[c] + 5-hydroxyisourate[c] => 5-hydroxy-2-oxo-4-ureido-2,5-dihydro-1h-imidazole-5-carboxylate[c]	ec-code/3.5.2.17	CCM_08140	CCM_08140	Purine metabolism
row_1651	R07162_c	acyl-CoA:NADP+ trans-2-oxidoreductase	acyl-coa[c] + nadp(+)[c] => nadph[c] + trans-2,3-dehydroacyl-coa[c]	ec-code/1.3.1.38	CCM_03363	CCM_03363	Fatty acid elongation
row_1652	R07215_c	lathosterol,ferrocytochrome b5:oxygen oxidoreductase 5,6-dehydrogenating	2 ferrocytochrome b5[c] + lathosterol[c] => 2 h2o[c] + 2 ferricytochrome b5[c] + 7-dehydrocholesterol[c]	ec-code/1.14.19.20	CCM_01839 or CCM_08632	CCM_01839 or CCM_08632	Steroid biosynthesis
row_1653	R07459_c	ATP:[sulfur-carrier protein] adenylyltransferase	atp[c] + sulfur-carrier protein[c] => diphosphate[c] + adenylyl-[sulfur-carrier protein][c]	ec-code/2.7.7.73;ec-code/2.7.7.80	CCM_03549	CCM_03549	Thiamine metabolism
row_1654	R07495_c	4alpha-methylzymosterol:NADP+ 3-oxidoreductase	nadph[c] + 3-keto-4-methylzymosterol[c] => nadp(+)[c] + 4alpha-methylzymosterol[c]	ec-code/1.1.1.270	CCM_05105	CCM_05105	Steroid biosynthesis
row_1655	R07761_c	octadecanoyl-CoA:NADP+ trans-2-oxidoreductase	nadph[c] + (2e)-octadecenoyl-coa[c] => nadp(+)[c] + stearoyl-coa[c]	ec-code/1.3.1.38;ec-code/1.3.1.93	CCM_05177	CCM_05177	Fatty acid biosynthesis
row_1656	R07766_c	octanoyl-[acp]:protein N6-octanoyltransferase	octanoyl-[acp][c] + apoprotein[c] => acyl-carrier protein[c] + protein n6-(octanoyl)lysine[c]	ec-code/2.3.1.181	CCM_03425	CCM_03425	Lipoic acid metabolism
row_1657	R07767_c	protein N6-(octanoyl)lysine:sulfur sulfurtransferase	2 s-adenosyl-l-methionine[c] + protein n6-(octanoyl)lysine[c] + 2 sulfur donor[c] => 2 l-methionine[c] + 2 5'-deoxyadenosine[c] + protein n6-(lipoyl)lysine[c]	ec-code/2.8.1.8	CCM_04889	CCM_04889	Lipoic acid metabolism
row_1658	R08266_c	tamoxifen,NADPH:oxygen oxidoreductase (N-oxide-forming)	nadph[c] + tamoxifen[c] => h2o[c] + nadp(+)[c] + tamoxifen n-oxide[c]	ec-code/1.14.13.8	CCM_05972 or CCM_06484 or CCM_08923	CCM_05972 or CCM_06484 or CCM_08923	Drug metabolism
row_1659	R08555_c	(R)-lactate hydro-lyase (adding N-acetyl-D-glucosamine 6-phosphate; N-acetylmuramate 6-phosphate-forming)	(r)-lactate[c] + n-acetyl-d-glucosamine 6-phosphate[c] => h2o[c] + n-acetylmuramic acid 6-phosphate[c]	ec-code/4.2.1.126	CCM_00491 or CCM_02643	CCM_00491 or CCM_02643	Amino sugar and nucleotide sugar metabolism
row_1660	R09030_c	D-allose-6-phosphate aldose-ketose-isomerase	d-allose 6-phosphate[c] => d-allulose 6-phosphate[c]	ec-code/5.3.1.6	CCM_01641 or CCM_08256	CCM_01641 or CCM_08256	Mannose/Mannitol, Fructose and Sorbose/Sorbitol metabolism
row_1661	R09034_c	acyl-CoA:1-acyl-sn-glycero-3-phosphoinositol O-acyltransferase	acyl-coa[c] + 1-acylglycerophosphoinositol[c] => 1-phosphatidyl-1d-myo-inositols[c] + coenzyme a[c]	ec-code/2.3.1.-	CCM_05827	CCM_05827	Glycerophospholipid biosynthesis
row_1662	R09038_c	cardiolipin acylhydrolase	cardiolipin[c] + h2o[c] => fatty acid[c] + monolysocardiolipin[c]	ec-code/3.1.1.-	CCM_04700	CCM_04700	Glycerophospholipid biosynthesis
row_1663	R09072_c	S-adenosyl-L-methionine:1,2-diacyl-sn-glycerol 3-amino-3-carboxypropyltransferase	s-adenosyl-l-methionine[c] + 1,2-diacyl-sn-glycerol[c] => 5'-s-methyl-5'-thioadenosine[c] + diacylglycerylhomoserine[c]		CCM_00098	CCM_00098	Glycerophospholipid biosynthesis
row_1664	R09087_c	ATP:1D-myo-inositol-hexakisphosphate 5-phosphotransferase	atp[c] + phytic acid[c] => adp[c] + 5-pp-insp5[c]	ec-code/2.7.4.21	CCM_09107	CCM_09107	Inositol phosphate metabolism
row_1665	R09106_c	feruloyl-CoA:16-hydroxypalmitate feruloyltransferase	feruloyl-coa[c] + 16-hydroxypalmitate[c] => coenzyme a[c] + 16-feruloyloxypalmitate[c]	ec-code/2.3.1.188	CCM_07193	CCM_07193	Cutin, suberine and wax biosynthesis
row_1666	R09289_c	3-hydroxypropionate:NADP+ oxidoreductase	nadp(+)[c] + 3-hydroxypropanoate[c] => nadph[c] + 3-oxopropanoate[c]	ec-code/1.1.1.298;ec-code/1.1.1.-	CCM_00435	CCM_00435	Pyrimidine metabolism
row_1667	R09395_c	thiocarboxylated molybdopterin synthase:cyclic pyranopterin phosphate sulfurtransferase	2 thiocarboxy-[sulfur-carrier protein][c] + precursor z[c] => molybdopterin[c] + 2 sulfur-carrier protein[c]	ec-code/2.8.1.12	CCM_03158	CCM_03158	Folate biosynthesis
row_1668	R09597_c	L-lysine:[tRNA(Ile2)]-cytidine34 ligase (AMP-forming)	atp[c] + l-lysine[c] + [trna(ile2)]-cytidine34[c] => amp[c] + diphosphate[c] + h2o[c] + [trna(ile2)]-lysidine34[c]	ec-code/6.3.4.19	CCM_06784	CCM_06784	Pyrimidine metabolism
row_1669	R09735_c	adenylyl-molybdopterin:molybdate molybdate transferase (AMP-forming)	molybdate[c] + adenylated molybdopterin[c] => amp[c] + h2o[c] + molybdoenzyme molybdenum cofactor[c]	ec-code/2.10.1.1	CCM_04738	CCM_04738	Folate biosynthesis
row_1670	R09782_c	torulene:oxygen 4',5'-oxidoreductase (bond-cleaving)	torulene[c] => 3-methyl-2-butenal[c] + 4'-apo-beta,psi-caroten-4'-al[c]	ec-code/1.13.11.59	CCM_06728	CCM_06728	Carotenoid biosynthesis
row_1671	R09844_c	farnesyl-diphosphate:protein-cysteine farnesyltransferase	2-trans,6-trans-farnesyl diphosphate[c] + protein-cysteine[c] => diphosphate[c] + s-farnesyl protein[c]	ec-code/2.5.1.58	CCM_05066 or CCM_07935	CCM_05066 or CCM_07935	Terpenoid backbone biosynthesis
row_1672	R09845_c	CAAX protease	h2o[c] + s-farnesyl protein[c] => peptide[c] + protein c-terminal s-farnesyl-l-cysteine[c]	ec-code/3.4.22.-;ec-code/3.4.24.84	CCM_02175 or CCM_07901 or CCM_05829	CCM_02175 or CCM_07901 or CCM_05829	Terpenoid backbone biosynthesis
row_1673	R09944_c	CTP:1,2-diacyl-sn-glycerol 3-phosphotransferase	ctp[c] + 1,2-diacyl-sn-glycerol[c] => cdp[c] + phosphatidate[c]	ec-code/2.7.1.174	CCM_00191	CCM_00191	Glycerophospholipid biosynthesis
row_1674	R10116_c	3-hydroxyglutaryl-[acp]-methyl-ester:NADP+ oxidoreductase	nadph[c] + 3-ketoglutaryl-[acp][c] => nadp(+)[c] + 3-hydroxyglutaryl-[acp][c]	ec-code/1.1.1.100	CCM_00703 or CCM_01693 or CCM_03662 or CCM_03982	CCM_00703 or CCM_01693 or CCM_03662 or CCM_03982	Biotin metabolism
row_1675	R10231_c	tRNA(Ala)-adenine37 aminohydrolase	h2o[c] + trna(ala) adenine[c] => nh3[c] + trna(ala) hypoxanthine[c]	ec-code/3.5.4.34	CCM_03277	CCM_03277	Aminoacyl tRNA biosynthesis
row_1676	R10309_c	(1'S)-averantin:NADP+ oxidoreductase	nadph[c] + norsolorinic acid[c] => nadp(+)[c] + (1's)-averantin[c]	ec-code/1.1.1.349	CCM_08014	CCM_08014	Aflatoxin biosynthesis
row_1677	R10455_c	S-adenosyl-L-methionine:L-histidine-[translation elongation factor 2] 2-[(3S)-3-amino-3-carboxypropyl]transferase	s-adenosyl-l-methionine[c] + l-histidine-[translation elongation factor 2][c] => 5'-s-methyl-5'-thioadenosine[c] + peptide 2-(3-carboxy-3-aminopropyl)-l-histidine[c]	ec-code/2.5.1.108	CCM_05185	CCM_05185	Cysteine and methionine metabolism
row_1678	R10463_c	ATP:L-threonyl,bicarbonate adenylyltransferase	atp[c] + l-threonine[c] + hco3[c] => diphosphate[c] + h2o[c] + l-threonylcarbamoyladenylate[c]	ec-code/2.7.7.87	CCM_06220	CCM_06220	Glycine, serine and threonine metabolism
row_1679	R10532_c	L-galactonate hydro-lyase (2-dehydro-3-deoxy-L-galactonate-forming)	l-galactonate[c] => h2o[c] + 2-dehydro-3-deoxy-l-galactonate[c]	ec-code/4.2.1.146	CCM_00320	CCM_00320	Pentose and glucuronate interconversions
row_1680	R10550_c	2-dehydro-3-deoxy-L-galactonate L-glyceraldehyde-lyase (pyruvate-forming)	2-dehydro-3-deoxy-l-galactonate[c] => pyruvate[c] + l-glyceraldehyde[c]	ec-code/4.1.2.54	CCM_03105	CCM_03105	Pentose and glucuronate interconversions
row_1681	R10565_c	L-galactonate:NAD+ oxidoreductase	nad(+)[c] + l-galactonate[c] => nadh[c] + d-galacturonate[c]	ec-code/1.1.1.-	CCM_03106	CCM_03106	Pentose and glucuronate interconversions
row_1682	R10586_c	S-adenosyl-L-methionine:tRNA(Phe) {7-[(3S)-3-amino-3-carboxypropyl]wyosine37-O}-methyltransferase	s-adenosyl-l-methionine[c] + 7-[(3s)-(3-amino-3-carboxypropyl)]wyosine in trna(phe)[c] => s-adenosyl-l-homocysteine[c] + 7-[(3s)-3-amino-3-(methoxycarbonyl)propyl]wyosine in trna(phe)[c]	ec-code/2.1.1.290	CCM_07440	CCM_07440	Cysteine and methionine metabolism
row_1683	R10648_c	L-threonylcarbamoyladenylate:adenine in tRNA N6-L-threonylcarbamoyltransferase	trna adenine[c] + l-threonylcarbamoyladenylate[c] => amp[c] + n6-l-threonylcarbamoyladenine in trna[c]	ec-code/2.3.1.234	CCM_02350 or CCM_03869	CCM_02350 or CCM_03869	Cysteine and methionine metabolism
row_1684	R10685_c	NAD+:glycine ADP-D-ribosyltransferase (dehydroalanine-producing)	glycine[c] + nad(+)[c] + [protein]-l-cysteine[c] => 3 h2o[c] + nicotinamide[c] + adp-5-ethyl-4-methylthiazole-2-carboxylate[c] + [protein]-dehydroalanine[c]	ec-code/2.4.2.60	CCM_01639	CCM_01639	Thiamine metabolism
row_1685	R10722_c	2-amino-1-hydroxyethylphosphonate:oxygen 1-oxidoreductase (glycine-forming)	(2-amino-1-hydroxyethyl)phosphonate[c] => glycine[c] + phosphate[c]	ec-code/1.13.11.78	CCM_06455	CCM_06455	Phosphonate and phosphinate metabolism
row_1686	R10815_c	5'-(N7-methylguanosine 5'-triphospho)-[mRNA] N7-methylguanosine-5'-diphosphate phosphohydrolase	h2o[c] + m7g(5')pppr-mrna[c] => n7-methylguanosine 5'-diphosphate[c] + 5'-phospho-[mrna][c]	ec-code/3.6.1.62	CCM_06723	CCM_06723	Pyrimidine metabolism
row_1687	R10826_c	very-long-chain-(3R)-3-hydroxyacyl-CoA:NADP+ oxidoreductase	nadp(+)[c] + very-long-chain (3r)-3-hydroxyacyl-coa[c] => nadph[c] + very-long-chain 3-oxoacyl-coa[c]	ec-code/1.1.1.330	CCM_04252 or CCM_09322	CCM_04252 or CCM_09322	Fatty acid elongation
row_1688	R11014_c	hercynine,L-cysteine:oxygen [S-(hercyn-2-yl)-L-cysteine S-oxide-forming]	l-cysteine[c] + hercynine[c] => h2o[c] + s-(hercyn-2-yl)-l-cysteine s-oxide[c]	ec-code/1.14.99.51	CCM_04506 or CCM_04972 or CCM_07351	CCM_04506 or CCM_04972 or CCM_07351	Histidine metabolism
row_1689	R11023_c	S-(hercyn-2-yl)-L-cysteine-S-oxide ergothioneine-lyase (deaminating; pyruvate-forming)	reduced acceptor[c] + s-(hercyn-2-yl)-l-cysteine s-oxide[c] => nh3[c] + pyruvate[c] + acceptor[c] + ergothioneine[c]	ec-code/4.4.1.36	CCM_01645	CCM_01645	Histidine metabolism
row_1690	R11166_c	diphthine methyl ester acylhydrolase	h2o[c] + peptide diphthine methyl ester[c] => methanol[c] + peptide diphthine[c]	ec-code/3.1.1.97	CCM_01239	CCM_01239	Methane metabolism
row_1691	R11180_c	pseudouridine-5'-phosphate phosphohydrolase	h2o[c] + pseudouridine 5'-phosphate[c] => phosphate[c] + pseudouridine[c]	ec-code/3.1.3.96	CCM_05654 or CCM_08710	CCM_05654 or CCM_08710	Purine metabolism
row_1692	R11216_c	S-adenosyl-L-methionine:[protein]-L-arginine N-methyltransferase	s-adenosyl-l-methionine[c] + protein-l-arginine[c] => s-adenosyl-l-homocysteine[c] + protein n(omega)-methyl-l-arginine[c]	ec-code/2.1.1.319;ec-code/2.1.1.320;ec-code/2.1.1.321	CCM_00198 or CCM_06888 or CCM_07460	CCM_00198 or CCM_06888 or CCM_07460	Cysteine and methionine metabolism
row_1693	R11218_c	S-adenosyl-L-methionine:[protein]-N(omega)-methyl-L-arginine N-methyltransferase ([protein]-N(omega),N(omega)'-dimethyl-L-arginine-forming)	s-adenosyl-l-methionine[c] + protein n(omega)-methyl-l-arginine[c] => s-adenosyl-l-homocysteine[c] + protein n(omega),n(omega)'-dimethyl-l-arginine[c]	ec-code/2.1.1.320	CCM_00198	CCM_00198	Cysteine and methionine metabolism
row_1694	R11221_c	S-adenosyl-L-methionine:[protein]-L-arginine N-methyltransferase ([protein]-N5-methyl-L-arginine-forming)	s-adenosyl-l-methionine[c] + protein-l-arginine[c] => s-adenosyl-l-homocysteine[c] + protein n5-methyl-l-arginine[c]	ec-code/2.1.1.322	CCM_06279	CCM_06279	Cysteine and methionine metabolism
row_1695	R11583_c	L-cysteine:molybdenum cofactor sulfurtransferase	l-cysteine[c] + reduced acceptor[c] + molybdoenzyme molybdenum cofactor[c] => h2o[c] + l-alanine[c] + acceptor[c] + thio-molybdenum cofactor[c]	ec-code/2.8.1.9	CCM_07073	CCM_07073	Folate biosynthesis
row_1696	R11861_c	glutathione gamma-glutamyl cyclotransferase (5-oxoproline-forming)	glutathione[c] => 5-oxo-l-proline[c] + l-cysteinylglycine[c]	ec-code/4.3.2.7	CCM_06345	CCM_06345	Glutathione biosynthesis
row_1697	R11891_c	ATP:5-fluorouridine-monophosphate phosphotransferase	atp[c] + 5-fluorouridine monophosphate[c] => adp[c] + 5-fluorouridine diphosphate[c]	ec-code/2.7.4.14	CCM_01353 or CCM_02335	CCM_01353 or CCM_02335	Drug metabolism
row_1698	R11929_c	sulfide:glutathione,quinone oxidoreductase	glutathione[c] + h2s[c] + quinone[c] => hydroquinone (c15603)[c] + s-sulfanylglutathione[c]	ec-code/1.8.5.8	CCM_03171 or CCM_04152	CCM_03171 or CCM_04152	Sulfur metabolism
row_1699	R12085_c	acetyl-CoA:L-glutamate-5-semialdehyde N-acetyltransferase	acetyl-coa[c] + l-glutamate 5-semialdehyde[c] => coenzyme a[c] + n-acetyl-l-glutamate 5-semialdehyde[c]	ec-code/2.3.1.271	CCM_01296	CCM_01296	Arginine and proline metabolism
row_1700	R00381_c	(deoxyribonucleotide)n:5'-phospho-(deoxyribonucleotide)m ligase (AMP-forming)	atp[c] + c00039(n)[c] + c02128(m)[c] => amp[c] + diphosphate[c] + c00039(n+m)[c]	ec-code/6.5.1.1;ec-code/6.5.1.6;ec-code/6.5.1.7	CCM_01054 or CCM_01290 or CCM_02533 or CCM_03220	CCM_01054 or CCM_01290 or CCM_02533 or CCM_03220	Purine metabolism
row_1701	R00382_c	(deoxyribonucleotide)n:5'-phospho-(deoxyribonucleotide)m ligase (AMP-forming, NMN-forming)	nad(+)[c] + c00039(n)[c] + c02128(m)[c] => amp[c] + nicotinamide d-ribonucleotide[c] + c00039(n+m)[c]	ec-code/6.5.1.2;ec-code/6.5.1.6	CCM_01054 or CCM_01290	CCM_01054 or CCM_01290	Purine metabolism
row_1702	R05556_c	(2E,6E)-farnesyl-diphosphate:isopentenyl-diphosphate cistransferase (adding 10-55 isopentenyl units)	2-trans,6-trans-farnesyl diphosphate[c] + n c00129[c] => dehydrodolichol diphosphate[c] + n c00013[c]	ec-code/2.5.1.87	CCM_01483 or CCM_04777 or CCM_06941	CCM_01483 or CCM_04777 or CCM_06941	Terpenoid backbone biosynthesis
row_1703	wv_R00373	Ornithine cyclodeaminase	l-ornithine[c] => l-proline[c] + nh3[c]	4.3.1.12			Arginine and proline metabolism
row_1704	wv_R00337	Polyamine oxidase	h2o[c] + o2[c] + spermidine[c] => trimethylenediamine[c] + 4-aminobutanal[c] + h2o2[c]	1.5.3.14			beta Alanine metabolism
row_1705	wv_R01105	Dihydropteridine reductase	nadp(+)[c] + tetrahydrobiopterin[c] => nadph[c] + 6,7-dihydropteridine[c]	1.5.1.34	CCM_01430	CCM_01430	Folate biosynthesis
row_1706	wv_R01104	Sepiapterin reductase	2 nadph[c] + 6-pyruvoyl-5,6,7,8-tetrahydropterin[c] => 2 nadp(+)[c] + tetrahydrobiopterin[c]	1.1.1.153	CCM_05251	CCM_05251	Folate biosynthesis
row_1707	wv_R01102	6-pyruvoyl tetrahydrobiopterin synthase	7,8-dihydroneopterin 3'-triphosphate[c] => 3 phosphate[c] + 6-pyruvoyl-5,6,7,8-tetrahydropterin[c]	4.2.3.12			Folate biosynthesis
row_1708	wv_R00457	Glutamine amidotransferase	l-glutamine[c] + -5[(5-phospho-1-deoxy-d-ribulos-1-ylamino)methylideneamino]-1-(5-phospho-d-ribosyl)imidazole-4-carboxamide[c] => 5-amino-1-(5-phospho-d-ribosyl)imidazole-4-carboxamide[c] + d-erythro-1-(imidazol-4-yl)glycerol 3-phosphate[c] + l-glutamate[c]	2.4.2.-;4.1.3.-	CCM_04678	CCM_04678	Histidine metabolism
row_1709	wv_R00520	Aldehyde-lyases	3-hydroxy-n6,n6,n6-trimethyl-l-lysine[c] => glycine[c] + 4-trimethylammoniobutanal[c]	4.1.2.-			Lysine metabolism
row_1710	wv_R00166	Mannose-1-phosphate guanylyltransferase	gtp[c] + d-mannose 1-phosphate[c] => diphosphate[c] + gdp-mannose[c]	2.7.7.13	CCM_08766	CCM_08766	Mannose/Mannitol, Fructose and Sorbose/Sorbitol metabolism
row_1711	wv_R00269	Dolichyl-P-Glc:Glc2Man9GlcNAc2-PP-dolichol alpha-1,2-glucosyltransferase	dolichyl beta-d-glucosyl phosphate[c] + d-glc-alpha-(1->3)-d-glc-alpha-(1->3)-d-man-alpha-(1->2)-d-man-alpha-(1->2)-d-man-alpha-(1->3)-[d-man-alpha-(1->2)-d-man-alpha-(1->3)-d-man-alpha-(1->2)-d-man-alpha-(1->6)]-d-man-alpha-(1->6)]-d-man-beta-(1->4)-d-glcnac-beta-(1->4)-d-glcnac-diphosphodolichol[c] => dolichyl phosphate[c] + d-glc-alpha-(1->2)-d-glc-alpha-(1->3)-d-glc-alpha-(1->3)-d-man-alpha-(…	2.4.1.256	CCM_00015	CCM_00015	N Glycan biosynthesis
row_1712	wv_R00264	GDP-Man:Man2GlcNAc2-PP-dolichol alpha-1,6-mannosyltransferase	gdp-mannose[c] + d-man-alpha-(1->3)-d-man-beta-(1->4)-d-glcnac-beta-(1->4)-d-glcnac-diphosphodolichol[c] => gdp[c] + d-man-alpha-(1->3)-[d-man-alpha-(1->6)]-d-man-beta-(1->4)-d-glcnac-beta-(1->4)-d-glcnac-diphosphodolichol[c]	2.4.1.257	CCM_02067	CCM_02067	N Glycan biosynthesis
row_1713	wv_R00260	UDP-N-acetylglucosamine-dolichyl-phosphate N-acetylglucosaminephosphotransferase	udp-n-acetyl-d-glucosamine[c] + dolichyl phosphate[c] => ump[c] + n-acetyl-d-glucosaminyl-diphosphodolichol[c]	2.7.8.15	CCM_04175	CCM_04175	N Glycan biosynthesis
row_1714	wv_R00271	Dolichyl diphosphatase	h2o[c] + dolichyl diphosphate[c] => phosphate[c] + dolichyl phosphate[c]	3.6.1.43	CCM_05596	CCM_05596	N Glycan biosynthesis
row_1715	wv_R00261	N-acetylglucosaminyldiphosphodolichol N-acetylglucosaminyltransferase	udp-n-acetyl-d-glucosamine[c] + n-acetyl-d-glucosaminyl-diphosphodolichol[c] => udp[c] + chitobiosyldiphosphodolichol[c]	2.4.1.141	CCM_09129	CCM_09129	N Glycan biosynthesis
row_1716	wv_R01139	Nicotinamide mononucleotide nucleosidase	h2o[c] + nicotinamide mononucleotide[c] => d-ribose 5-phosphate[c] + nicotinamide[c]	3.2.2.14			Nicotinate and nicotinamide metabolism
row_1717	wv_R00145	D-ribulokinase	atp[c] + d-ribulose[c] => adp[c] + d-ribulose 5-phosphate[c]	2.7.1.47	CCM_00854	CCM_00854	Pentose and glucuronate interconversions
row_1718	wv_R00144	D-arabinitol 2-dehydrogenase	d-arabinitol[c] + nad(+)[c] => nadh[c] + d-ribulose[c]	1.1.1.250	CCM_03371	CCM_03371	Pentose and glucuronate interconversions
[truncated: 117 more rows]

## Sheet: Table S2
Supplementary Table S2. List of genes in the improved GSMN of C. militaris.
[truncated: 1,468 more rows]

[truncated: 2 more sheets: Table S3, Table S4]
